# Supplementary material for: Nb/Ta systematics in arc magma differentiation and the role of arclogites in continent formation
Source: Nat Commun. 2019 Jan 16;10:235. doi: 10.1038/s41467-018-08198-3 (PMC6335430; doi:10.1038/s41467-018-08198-3)
Supplement: Supplementary file 4 — Supplementary Dataset 1 [file 41467_2018_8198_MOESM4_ESM.xlsx]

## Sheet: Reference materials
ID	Nb	Ta	Nb/Ta
Blank ppb	0.000524731	0.000499294	N.A.
Blank ng	0.0524731	0.0499294	N.A.
BCR-2, measured	12.4768	0.769258	16.2193
BCR-2, recommended value a	12.4	0.785	15.7962
diff %	-0.00619308	0.0200531	-0.0267833
AGV-2, measured	14.1381	0.86286	16.3852
AGV-2, recommended value a	14.12	0.865	16.3237
diff %	-0.00128314	0.00247417	-0.00376662
GSP-2, measured	26.8653	0.871408	30.8298
GSP-2, recommended value b	27	0.88	30.6818
diff %	0.00498812	0.00976326	-0.00482222
BIR-1, measured	0.550095	0.0400807	13.7247
BIR-1, recommended value a	0.553	0.0414	13.3575
diff %	0.00525237	0.0318679	-0.0274916
RGM-2, measured	9.30262	0.946921	9.82407
RGM-2, recommended value b	9.231	0.937	9.85165
diff %	-0.00775813	-0.0105877	0.00279991
BHVO-2	18.6021	1.16158	16.0144
BHVO-2	18.3073	1.18808	15.4091
BHVO-2	18.3031	1.12354	16.2906
BHVO-2	18.4399	1.15516	15.963
BHVO-2	18.4215	1.17154	15.7242
BHVO-2	18.4312	1.14926	16.0374
Average	18.4175	1.15819	15.9019
2 RSD	0.0118952	0.0376155	0.0381526
BHVO-2, recommended value a	18.1	1.15	15.7391
diff %	-0.0173889	-0.00709978	-0.0103427
a GeoRem preferred value
b Average of published values compiled by GeoRem.

## Sheet: Samples
ID	SiO2	TiO2	Al2O3	FeOT	MnO	MgO	CaO	Na2O	K2O	P2O5	Sum	LOI (%)	Mg#		Zr	Nb	Hf	Ta
CC-ME1	49.4898	0.17313	7.58212	8.03977	0.24688	14.9943	17.4698	0.44055	0.03811	0.02245	98.4969	1.10322	0.768758		8.87859	0.111274	0.349969	0.00484762
CC-ME2	43.156	3.46664	13.3023	15.6153	0.2378	9.82119	12.2081	1.05667	0.14666	0.52102	99.5317	0.472964	0.528552		153.896	37.9949	4.18547	2.24637
CC-ME2 Rep															160.436	38.7377	4.32507	2.29966
CC-ME4	40.7181	2.38974	16.4222	15.157	0.33165	5.74484	15.4125	0.79357	0.11795	0.37994	97.4674	1.22235	0.403209		313.144	36.1238	7.779	1.98261
CC-ME8	48.2307	0.90438	10.6937	9.04272	0.11508	13.0547	16.0284	0.88098	0.17015	0.06236	99.1831	1.49833	0.720155		37.1726	1.68988	1.42265	0.0639789
CC-ME11	43.4766	1.07436	13.7867	13.5333	0.26069	12.2276	11.4917	1.49525	0.70651	0.13578	98.1884	0.998967	0.616944		47.0459	4.95714	1.49977	0.26933
CC-ME14	42.9626	2.18073	13.8303	13.599	0.16588	12.4664	11.4099	1.52567	0.63683	0.01258	98.79	1.30965	0.620361		36.7257	5.33554	1.33828	0.252418
CC-ME16	42.9626	2.18073	13.8303	13.599	0.16588	12.4664	11.4099	1.52567	0.63683	0.01258	98.79	1.30965	0.620361		65.1469	22.1547	1.73213	1.21892
PR-62-DS	44.3249	0.30711	16.9173	12.5133	0.34598	12.8313	12.4736	0.50806	0.04823	0.02133	100.291	0.383142	0.646375		17.5247	0.247313	0.479487	0.0103309
PR-63-DS	41.7987	1.24522	15.8278	15.3898	0.14058	10.0076	10.0942	2.05491	1.5629	0.2262	98.3479	0.91889	0.536854		70.49	7.90403	1.93113	0.364391
PR-78-DS	44.437	1.39411	15.3488	15.4563	0.30079	8.49461	12.7287	1.52516	0.08318	0.02482	99.7934	0.124872	0.494866		18.6021	0.254855	0.882149	0.0458328
PRS-40-DS	51.1323	0.56898	6.28403	7.38127	0.09272	13.0156	19.9389	1.30943	0.0116	0.00824	99.7432	0.65494	0.758642		15.1349	0.393637	0.764222	0.0450879
PRS-43-DS	51.3125	0.48074	6.13998	7.09382	0.11123	13.7401	20.0576	1.04787	0.01585	0.01243	100.012	0.550055	0.775415		13.1651	0.245368	0.640663	0.0454429
PRT-5E-DS	43.8267	1.67979	13.8024	16.7128	0.31224	8.70974	12.7685	1.44578	0.18625	0.05137	99.4956	0.534003	0.481587		28.6096	1.91185	1.21635	0.0951233
SB1-ME1	47.7443	0.61342	5.0313	13.2879	0.20309	12.8332	16.1882	1.24632	0.1694	0.96157	98.2786	0.986842	0.632562		71.0884	1.05303	2.63275	0.0631664
SB1-ME3	48.1852	0.89631	8.79213	10.6733	0.16244	10.7721	18.5097	1.14388	0.05271	0.02898	99.2167	1.3748	0.642737		57.8042	1.206	1.8844	0.128651
SB1-ME3 Rep															53.4488	1.16272	1.74315	0.125634
SB1-ME7	44.2083	1.05766	15.3498	12.2619	0.19154	7.87068	15.5332	1.03741	0.2262	0.02068	97.7574	1.40169	0.533622		20.8825	1.4598	0.906212	0.0621502
SB1-ME9	50.5086	0.17176	9.2787	5.12647	0.11983	13.1543	19.3389	0.7282	0.14772	0.02489	98.5993	1.50306	0.820594		10.8208	0.278134	0.373656	0.0238602
SB1-ME10	48.0971	0.66291	9.59409	12.0835	0.25218	12.6318	14.0735	1.15659	0.12102	0.01752	98.6902	1.82213	0.650768		10.7361	0.496621	0.61015	0.0123425
SB1-ME11	50.2358	0.57752	7.37072	11.0066	0.22276	16.4711	12.3451	0.77586	0.15834	0.00904	99.1729	1.49973	0.727338		15.8608	0.274187	0.795662	0.0170816
SB1-ME14	44.9248	1.77832	13.5989	14.0485	0.26156	8.75657	14.3041	1.3562	0.08274	0.10549	99.2172	0.695982	0.52631		58.4707	6.47762	1.89347	0.366778
SB1-ME16	45.5891	0.71085	13.277	13.5391	0.26338	11.0531	12.8625	1.18074	0.18638	0.02622	98.6884	0.860585	0.592709		9.83688	3.13091	0.415089	0.178685
SB1-ME18	45.5565	1.51305	13.411	14.668	0.24101	8.87654	12.8328	1.42193	0.22933	0.03149	98.7817	1.3025	0.518938		34.6897	3.71402	1.3035	0.174875
SB1-ME21	48.3034	0.63768	9.62841	11.1459	0.23623	13.7068	13.6263	1.02088	0.27156	0.03471	98.6119	1.28205	0.686728		18.342	0.579608	0.845586	0.0234998
SB3-40-DS	43.5549	1.42231	15.058	14.9697	0.23383	9.24041	13.6587	1.33143	0.33032	0.08718	99.8868	0.646255	0.523883		28.7266	1.22858	1.22596	0.0673362
SB3-ME2	41.0386	4.0913	17.5886	16.1624	0.38988	8.09543	11.4126	0.8678	0.11693	0.03566	99.7992	0.209231	0.471694			9.31202	1.17481	0.416724
SB3-ME5	42.9313	1.83881	13.7836	16.8185	0.32575	8.1162	12.6009	1.56348	0.18705	0.1193	98.2849	0.620861	0.462428		32.6	2.08142	1.33011	0.118782
SB3-ME5 Rep															33.2434	2.13133	1.35059	0.126619
SB3-ME14	47.8213	0.90494	9.18929	14.4762	0.31571	13.3884	12.2595	1.09311	0.16657	0.06145	99.6765	0.591716	0.622444		24.8424	0.184156	1.10081	0.0160872
SB3-ME19	41.379	1.92302	15.6963	17.4919	0.31208	8.66818	10.6668	1.80004	0.60625	0.12349	98.6671	0.998729	0.469031		32.777	4.12538	1.21982	0.175228
SB3-ME21	47.7971	0.51415	10.1935	10.3879	0.23903	14.5524	13.4287	0.87157	0.22524	0.01091	98.2205	1.31793	0.714056		11.1335	0.0608602	0.583133	0.00594907
SB3-ME25	38.4796	3.52865	17.0684	19.7918	0.3359	6.88024	11.6539	0.49261	0.15614	1.60448	99.9917	0.0418585	0.382591		31.746	7.06646	1.23989	0.390443
SB3-ME30	40.4073	2.9087	18.155	15.3045	0.28799	8.64961	11.2894	1.28447	0.36291	0.41325	99.0631	0.794224	0.501854		29.5289	4.12442	1.05873	0.207757
SB3-ME31	44.1192	1.58253	14.7281	15.473	0.30721	8.222	14.3389	1.14558	0.06732	0.08316	100.067	0.45	0.486444		32.5217	3.55294	1.25783	0.231333
SB3-ME32	44.1466	0.93571	14.1402	15.5105	0.43056	8.45244	14.7617	1.14268	0.0469	0.07059	99.6379	0.468722	0.492747		17.8537	1.56146	0.806363	0.119912
SB3-ME37	48.2469	0.774	8.17123	13.3681	0.25773	15.9602	11.346	0.78231	0.18793	0.01972	99.1141	0.225522	0.680326		21.3197	0.0676127	1.01408	0.00415565
SB3-ME39	46.4334	0.54235	13.8265	9.89546	0.21748	13.2538	14.9927	0.72686	0.10628	0.01875	100.014	0.648298	0.704799		11.0392	0.14803	0.524251	0.00652281
SB3-ME40	49.2686	0.53035	8.30364	11.2889	0.23653	14.9961	13.3756	0.89619	0.4844	0.0221	99.4024	1.03453	0.703083		12.6691	0.310797	0.633191	0.0233602
SB4-1-DS	43.5655	2.33218	14.6262	15.6097	0.36924	8.07354	13.6996	1.01647	0.17998	0.01702	99.4895	1.35659	0.479697		21.7024	3.27919	0.931776	0.207552
