# Supplementary material for: Nb/Ta systematics in arc magma differentiation and the role of arclogites in continent formation
Source: Nat Commun. 2019 Jan 16;10:235. doi: 10.1038/s41467-018-08198-3 (PMC6335430; doi:10.1038/s41467-018-08198-3)
Supplement: Supplementary file 5 — Supplementary Dataset 2 [file 41467_2018_8198_MOESM5_ESM.xlsx]

## Sheet: Oxides
CC-ME2	MgO (wt.%)	TiO2 (wt.%)	FeO (wt.%)	Zr (ppm)	Nb (ppm)	Hf (ppm)	Ta (ppm)
1	3.35563	60.5242	36.1202	1077.5	577.357	29.8997	26.3498
2	3.48373	58.281	38.2352	883.894	789.283	29.5981	61.5939
3	4.26471	48.4819	47.2534	960.423	291.03	21.8548	10.6135
4	3.703	62.5769	33.7201	825.477	80.8156	24.6047	14.675
5	3.26183	60.5192	36.2189	847.287	332.846	21.8572	24.4851
6	3.4475	65.3166	31.2359	998.975	1086.02	31.1164	62.7709
7	3.46033	54.7997	41.74	710.638	851.863	20.0875	64.3484
8	3.38287	69.885	26.7321	1279.42	1866.58	40.2934	90.2049
9	3.6906	61.8791	34.4303	939.419	53.5839	27.2493	7.57427
10	0.070737	98.464	1.46522	1357.23	2005.05	42.3833	69.9
11	3.40574	53.3216	43.2726	233.015	719.726	13.6239	54.9786
12	0.350929	94.8701	4.77896	1669.29	1482.73	45.3523	55.5074
13	0.0461638	99.636	0.317877	1309.44	1701.09	41.6323	56.3489
14	0.0731115	99.3557	0.571204	1215.46	1802.43	36.3462	75.153
15	0.0568961	99.5375	0.405598	1312.72	1328.21	39.2166	76.6418
16	0.0895354	99.5623	0.348185	1251.2	1609.68	36.0998	42.7001
17	0.0550802	99.6304	0.314513	1153.2	1212.73	32.574	53.9232
18	0.0595065	99.6257	0.314777	1082.54	1245.38	30.4554	42.8877
SB1-ME16
1	4.2884	61.899	33.8126	219.495	607.191	9.2851	22.7283
2	4.33864	62.046	33.6154	234.706	30.4694	9.38438	6.03312
3	4.3864	61.1998	34.4137	232.955	72.2568	8.93962	4.05323
4	3.86404	60.057	36.0789	268.752	273.913	10.2932	26.7823
5	4.43888	60.972	34.5892	267.58	1137.68	11.3349	51.6685
6	4.00728	59.2563	36.7365	250.086	134.549	8.9243	7.92181
7	4.27177	59.0595	36.6688	220.873	663.543	8.38845	22.9252
8	4.32475	59.0788	36.5965	282.079	343.937	9.96867	18.2542
9	4.21689	58.3988	37.3843	220.039	167.924	7.52016	9.60695
10	4.43998	58.2127	37.3473	322.449	471.171	9.42938	23.3615
11	3.62164	58.4604	37.9179	302.981	288.575	9.51546	20.0213
12	3.97819	58.7445	37.2773	465.761	306.894	12.8788	8.88353
13	3.81844	58.8047	37.3769	201.633	79.8089	7.09025	7.55913
14	4.0431	58.2759	37.681	315.922	378.155	9.41377	23.5393
15	4.10039	55.713	40.1866	466.073	454.883	14.1327	17.6337
16	4.38348	59.5858	36.0307	270.932	294.311	9.18121	13.9788
17	3.53961	57.4111	39.0493	463.186	645.192	15.0177	23.1146
18	3.35982	57.9365	38.7037	455.514	574.167	15.2165	21.054
SB3-ME25
1	0.0416626	99.9152	0.0431049	363.891	189.194	16.3131	10.7553
2	0.0407036	99.9013	0.0580416	349.643	181.013	14.5274	1.35022
3	0.0530227	99.7445	0.202458	341.478	172.681	14.3539	8.54713
4	0.0627618	99.5401	0.397148	348.419	214.648	16.1389	9.24051
5	0.323985	95.729	3.94698	453.51	243.096	20.0081	9.61433
6	0.268486	96.4693	3.26216	314.891	218.551	14.5489	10.3486
7	0.14474	98.2648	1.59042	363.683	198.762	16.3908	10.5962
8	0.0724457	99.3868	0.540782	332.796	197.558	14.5432	12.1738
9	0.346598	95.2907	4.36268	411.39	199.696	18.6578	9.56725
10	0.452918	92.7846	6.7625	343.322	192.578	15.9267	9.8768
11	0.0414233	99.9082	0.0503553	320.677	186.556	13.8448	8.22249
12	0.0559667	99.7533	0.190771	346.643	210.778	15.4897	10.5376
13	0.19846	98.2501	1.55144	426.708	200.626	18.203	11.2808
14	0.214825	97.0172	2.76799	428.503	188.671	17.7326	4.11902
15	0.196988	97.4455	2.35747	422.252	166.064	17.4809	7.77082
16	0.0672643	99.4793	0.453417	439.727	196.34	19.2685	7.0803
17	0.0989895	99.0176	0.883406	454.601	203.098	18.7976	6.93725
18	0.0689124	99.5074	0.423684	408.425	202.703	17.5047	6.71275
19	0.0776924	99.2959	0.626451	476.588	152.431	20.1713	5.669
20	0.169539	97.6904	2.14004	585.48	167.058	22.2259	8.52095
21	0.166199	97.6442	2.1896	479.807	192.963	20.706	7.77434
22	0.0478142	99.8979	0.054322	394.869	200.339	17.9022	8.63214
23	0.398966	94.2802	5.32087	375.014	190.285	17.1245	8.77076
24	0.0464116	99.9054	0.0482367	402.034	179.915	17.9787	7.23634
25	0.0434279	99.9092	0.0473267	350.36	183.688	15.1834	7.5279
26	0.0774225	99.4139	0.508706	411.762	197.733	17.6317	16.1797
27	0.0476043	99.9001	0.0522933	443.205	189.601	19.343	16.0907
28	0.0478656	99.8449	0.107249	361.158	171.536	16.0576	7.93723
29	0.127798	98.1834	1.6888	447.835	185.69	20.3653	10.4976
30	0.0452371	99.9157	0.0390742	402.109	207.721	17.8864	10.4914
31	0.126306	98.5403	1.33337	365.151	179.746	17.7711	8.75643
32	0.0469976	99.9005	0.0525394	491.818	198.668	21.2571	8.59368
33	0.0970477	98.6334	1.26954	441.122	183.406	18.8361	8.69617
34	0.0970477	98.6334	1.26954	441.122	183.406	18.8361	8.69618
35	0.171469	97.4717	2.35678	420.589	185.73	18.5279	9.17537
36	0.190519	96.8478	2.96167	359.983	231.359	16.4203	12.2125
SB3-ME2
1	0.4608	96.0823	3.45686	766.962	251.054	23.1822	9.05739
2	0.17186	98.711	1.11717	785.144	241.428	22.4569	8.2807
3	0.259791	97.9503	1.78995	799.773	235.945	23.246	5.35761
4	0.29143	97.6568	2.05173	718.99	233.428	21.286	7.70582
5	0.139818	98.9626	0.897613	677.091	232.856	20.3629	5.9361
6	0.567187	95.1334	4.29938	796.139	182.229	21.0166	1.88363
7	0.526537	95.8645	3.60892	768.706	258.841	22.4256	7.92715
8	0.646197	94.4208	4.93302	818.268	268.225	24.6591	11.9964
9	0.295466	97.3663	2.33826	790.862	290.267	24.0028	12.7978
10	0.0559822	99.8258	0.11823	782.449	243.727	22.7937	7.68121
11	0.040267	99.9364	0.0232987	309.609	189.823	13.9078	7.11042
12	0.244165	97.8283	1.92749	504.611	170.207	17.1123	7.10429
13	0.0813461	99.4755	0.443195	670.375	179.481	20.6584	8.44625
14	0.359504	96.5475	3.09298	614.577	158.749	18.3684	4.39133
15	0.601015	94.9986	4.4004	703.184	148.131	19.0827	6.357
16	0.148755	98.7449	1.10638	714.941	237.065	20.3674	6.39754
17	0.290446	97.1657	2.54383	715.77	236.443	20.7903	5.13652
18	0.215855	98.1352	1.64898	726.589	147.441	18.6993	2.92058
SB3-ME19
1	0.148716	97.8235	2.02774	779.365	452.541	21.5875	17.7836
2	0.312174	0.0162473	99.6716	35.429	4.28452	0.484448	0.0325487
3	0.418897	0.0102104	99.5709	22.6383	2.03974	0.332737	0.00605691
4	0.100124	98.4964	1.40351	852.152	683.292	23.5158	30.1196
5	0.555616	91.2256	8.21878	746.445	321.177	20.3594	5.66602
6	0.0600357	99.6138	0.326146	776.644	325.758	20.7688	4.50291
7	0.443904	96.4159	3.14019	773.382	239.122	20.9087	0.894865
8	0.0530635	99.8082	0.138715	756.096	236.178	21.4518	1.02101
9	0.0839274	98.54	1.37607	634.286	422.133	29.5162	23.5489
10	0.314304	94.6986	4.98708	817.318	474.257	21.6379	10.3648
11	0.0726433	99.449	0.478328	863.58	493.559	22.5752	6.96116
12	0.168345	98.7391	1.09257	857.465	245.576	23.1672	8.61808
13	0.850765	92.591	6.55823	879.672	238.456	23.9728	12.1883
14	1.47588	87.5634	10.9607	827.52	237.412	22.6246	11.3149
15	0.118514	98.7241	1.15743	863.649	112.949	22.9735	8.42241
16	0.0531654	99.8164	0.130392	746.387	219.355	18.7517	2.68901
17	0.0454061	99.8645	0.0900681	776.264	314.441	20.0313	7.69489
18	0.362307	95.5361	4.10156	797.611	496.186	22.0713	17.6135
19	0.0479504	99.8092	0.14282	743.512	363.187	21.0882	8.27842
20	0.047107	99.3935	0.559404	677.354	197.114	19.1153	6.65404
21	0.629246	95.4301	3.94067	685.806	158.921	19.4779	2.67344
22	0.338737	94.8078	4.85344	689.121	323.537	23.0757	10.8487
23	0.0435748	99.8768	0.0796484	770.493	471.694	21.8772	9.65152
24	0.139373	98.7216	1.13906	682.89	215.769	20.0488	6.32897
25	0.177973	98.4874	1.33466	637.472	277.011	18.4777	8.7387
26	1.07112	81.7031	17.2258	568.262	565.394	18.1539	13.3417
27	0.233186	96.6618	3.10505	705.623	395.512	19.8635	17.6673
28	0.319873	95.6117	4.06847	688.912	497.711	19.5302	22.2612
29	0.244153	97.0582	2.69761	690.451	393.21	19.1793	15.2523
30	0.0497622	99.7717	0.178574	698.282	522.314	20.1108	18.3872
31	0.0850025	99.3976	0.517382	674.328	186.625	20.082	6.41189
32	0.350351	97.8897	1.75991	722.149	209.269	19.5353	9.6051
33	0.226115	96.75	3.02385	798.933	698.811	22.8825	15.8502
34	0.052865	99.807	0.140108	723.742	531.326	20.1959	24.9232
35	0.319682	96.1707	3.50963	715.64	431.876	20.7636	14.7967
36	0.0422035	99.9182	0.0395849	684.358	98.5203	18.1456	3.42326
SB3-ME31
1	0.318718	94.7338	4.94753	411.187	363.669	15.6356	17.5571
2	0.0553289	99.3856	0.559079	407.961	435.11	16.6466	20.3509
3	0.0797294	98.5924	1.32787	515.852	622.474	20.5642	17.0798
4	0.0441192	99.6762	0.279647	556.725	544.846	20.7736	16.7604
5	0.0586798	99.6771	0.264249	475.859	572.551	17.2522	14.458
6	0.0442972	99.5365	0.419187	738.851	739.277	23.5127	21.4573
7	0.045957	99.5479	0.406156	775.968	681.084	24.3674	21.4148
8	0.0453996	99.1021	0.852482	707.408	933.661	23.9163	28.7946
9	0.0478481	98.7626	1.18957	801.392	304.116	25.1525	10.1131
10	0.0467521	99.6138	0.339458	866.661	307.035	26.4654	16.1693
11	0.0507453	99.5906	0.35868	756.184	364.127	25.5718	15.868
12	0.045839	99.6252	0.328956	825.966	330.75	26.1735	17.2134
13	0.0478564	99.4767	0.475458	572.007	356.887	21.0391	21.6728
14	0.0467421	99.4563	0.496955	809.42	384.396	27.5665	21.5652
15	0.176048	97.7496	2.07431	624.355	528.801	23.9703	30.1231
16	0.0473509	99.4997	0.452985	710.194	408.583	24.8686	10.4678
17	0.116532	98.2928	1.59066	714.339	400.888	24.8661	8.40237
18	0.0703827	98.9596	0.970004	552.345	460.456	21.3926	19.5413
19	0.0437709	99.5264	0.429782	850.156	405.084	28.0176	19.9572
20	1.70457	41.0888	57.2067	127.208	32.985	2.66398	2.11264
21	0.370275	94.3662	5.26348	496.246	516.129	21.8882	18.8977
22	0.144376	97.5082	2.3474	572.052	400.517	23.0369	16.1851
23	0.26445	96.4379	3.29766	634.904	409.927	24.6937	20.7478
24	0.0459978	99.5616	0.392395	399.977	367.314	16.3016	19.8004
25	0.837578	91.6695	7.49295	583.299	298.584	24.3801	16.5179
26	0.0539732	99.3529	0.593124	756.416	793.923	24.9348	24.8093
27	0.0713619	98.9374	0.991251	727.497	781.315	24.807	24.7079
28	0.106277	97.732	2.16177	680.523	682.563	23.8711	24.0166
29	0.0453577	99.5743	0.380318	824.925	748.547	26.1628	24.0595
30	0.0572446	99.004	0.938802	710.705	607.482	23.8512	20.2291
31	0.0617475	99.1826	0.755667	613.109	663.37	21.7232	41.776
32	0.16975	96.9333	2.89698	653.531	424.222	22.7319	5.23909
33	0.16755	96.693	3.13943	600.448	318.494	22.1404	20.955
34	0.0770766	98.4558	1.46708	681.922	845.962	25.5738	25.7585
35	0.134994	96.4614	3.40361	734.767	617.033	25.5146	33.9042
36	0.0520374	99.4479	0.500071	794.966	604.32	25.3236	22.8221
CC-ME16
1	0.575939	96.0904	3.3337	900.541	756.311	26.4934	39.3816
2	0.155512	99.0253	0.819224	808.573	807.903	24.5753	39.151
3	0.0870729	99.6603	0.252656	929.771	904.575	27.2126	41.5623
4	0.0512373	99.869	0.0797287	1194	780.001	35.3979	30.6623
5	0.214595	97.7442	2.04117	1039.48	713.586	31.8959	28.9863
6	0.354476	96.391	3.25455	1012.79	676.721	32.0804	28.3692
7	0.0564336	99.707	0.236545	879.037	786.387	26.1577	42.4343
8	0.085409	99.6376	0.277034	870.317	817.849	26.5456	39.9617
9	0.241581	98.9754	0.783	903.506	808.062	25.2255	40.7932
10	0.455511	97.2371	2.30739	913.571	833.283	26.5784	44.4011
11	0.0521234	99.8816	0.0662294	935.99	874.693	26.5709	37.9028
12	0.150947	99.2028	0.646262	854.945	814.451	24.1747	38.3969
13	0.0579774	99.6989	0.243128	906.252	882.023	30.2816	24.1306
14	0.0507023	99.8125	0.136798	2601.34	824.134	48.3445	24.1545
15	0.0581182	99.642	0.29985	941.748	843.115	27.3134	41.0001
16	0.150797	99.5643	0.28493	819.596	741.261	24.3004	42.3432
17	0.122326	99.2156	0.662034	881.811	763.932	25.6213	50.3534
18	0.0523435	99.6839	0.263747	893.572	734.356	25.5869	45.4519
SB1-ME14
1	4.32098	44.5794	51.0996	726.169	204.376	20.2061	13.9512
2	4.3263	58.4749	37.1988	966.925	131.468	25.98	7.11585
3	4.4388	58.0823	37.4789	1183.13	380.29	32.258	10.6425
4	4.41888	58.7547	36.8265	1069.42	331.187	26.5909	12.7765
5	4.49682	58.1571	37.3461	1281.1	191.93	34.3763	9.42869
6	4.74783	58.5087	36.7435	1170.87	140.5	31.1447	7.81192
7	4.15716	58.0404	37.8025	1101.49	116.353	28.0288	8.81442
8	4.25371	57.1667	38.5796	1075.66	241.915	24.775	14.6094
9	3.47449	58.1165	38.409	927.053	218.63	19.949	14.5445
10	4.00349	59.2162	36.7803	1043.25	377.145	31.6959	22.4835
11	3.89419	58.349	37.7568	1295.9	332.137	33.2456	13.8536
12	3.91666	43.9439	52.1395	595.809	175.871	16.6011	11.247
13	4.57331	58.7101	36.7166	840.54	190.099	23.6168	8.82494
14	3.3769	41.3522	55.2709	322.417	165.453	14.2209	9.09577
15	3.58792	42.4486	53.9635	645.252	180.931	18.3396	9.19542
16	3.82319	58.3783	37.7985	1090.23	64.1051	27.9855	6.22125
17	4.02915	58.4381	37.5328	1054.29	210.188	25.6097	7.41595
18	4.01464	58.0617	37.9236	1093.53	116.632	30.3363	4.55312
SB3-ME5
1	0.0513275	99.4645	0.484208	697.211	160.769	22.283	5.9265
2	0.0457573	99.7564	0.197868	560.352	137.316	19.8736	7.65103
3	0.0503216	99.5758	0.373913	617.025	174.139	20.8891	7.07172
4	0.121738	96.8346	3.04365	674.064	139.422	21.2612	8.69987
5	0.103056	97.2814	2.6155	671.718	137.246	21.6799	10.7737
6	0.0756498	99.3285	0.595877	449.353	167.248	18.0296	10.4711
7	0.188116	96.1946	3.61731	562.352	132.058	18.5928	4.37162
8	0.050224	99.7159	0.233908	527.824	152.446	18.7365	8.23645
9	0.0499504	99.6872	0.262852	547.93	150.093	19.0939	9.31026
10	0.0845543	98.6563	1.25911	554.719	147.4	19.8067	8.28591
11	0.0517658	99.8089	0.139341	468.975	144.594	17.5879	6.68574
12	0.121631	97.1397	2.73869	452.365	143.75	16.9362	6.00339
13	0.169258	95.6946	4.13614	483.416	128.315	17.037	5.43022
14	0.0845294	98.5625	1.35299	671.244	123.315	21.4558	6.35862
15	0.0603127	99.5818	0.357935	602.438	126.077	19.9854	5.83891
16	0.0483529	99.8741	0.0775586	638.254	94.6873	20.6769	2.41294
17	0.053074	99.6813	0.265595	622.091	103.786	20.3333	5.27937
18	0.147903	96.2329	3.61924	709.534	143.449	22.1797	8.17402
SB3-ME30
1	0.0734405	99.6749	0.25162	349.693	68.239	14.1404	1.42604
2	0.0426987	99.901	0.0563111	353.07	60.1495	13.875	1.18317
3	0.883751	94.5299	4.58636	276.734	71.5118	13.099	0.822366
4	0.183219	98.7402	1.07654	348.689	81.8445	14.3105	1.28443
5	0.0505013	99.7721	0.177427	340.732	65.9348	13.8223	1.4604
6	0.048651	99.7503	0.201081	479.605	155.247	21.272	8.49211
7	0.14862	98.8787	0.972675	426.32	146.021	19.7894	26.6891
8	0.265422	97.4843	2.25024	476.054	149.827	20.5651	25.2594
9	0.174232	98.885	0.940734	432.03	150.904	16.8015	10.0688
10	0.21259	98.4097	1.37775	415.032	181.454	17.3469	8.32913
11	0.232193	97.7177	2.05015	438.421	166.533	19.0208	8.23809
12	0.244405	97.9598	1.7958	483.793	153.921	19.2873	8.8931
13	0.0433608	99.9429	0.0137148	399.779	155.815	18.3927	5.73847
14	0.310866	97.6629	2.02627	360.624	141.113	14.412	5.484
15	0.210122	98.5792	1.21072	355.336	163.431	14.2478	6.59271
16	0.301885	97.797	1.90113	332.11	192.062	14.0551	7.6659
17	0.0417465	99.9246	0.0336568	321.27	101.471	14.8736	1.25203
18	0.176811	98.5968	1.22634	315.51	152.703	13.8137	4.79675
Note: oxides including rutile and Fe-Ti oxides are from the Arizona cumulates studied here

## Sheet: Sphene
J14-SR-15	MgO (wt.%)	CaO (wt.%)	TiO2 (wt.%)	FeO (wt.%)	Nb (ppm)	Ta (ppm)	Nb/Ta
18-J14SR15-1	0.0682141	29.9045	35.6273	1.45419	1722.14	314.148	5.48193
19-J14SR15-2	0.0720291	31.5471	35.7799	1.04028	1174.14	181.166	6.48101
20-J14SR15-3	0.0384692	29.1954	36.721	1.13672	1229.53	225.294	5.45746
21-J14SR15-4	0.0407681	29.0517	34.5087	1.17833	1617.59	244.837	6.60682
22-J14SR15-5	0.0346096	27.5645	33.7365	1.32759	1474.73	201.102	7.33324
23-J14SR15-6	0.0661629	27.5645	31.0744	1.64089	1495.86	258.768	5.7807
24-J14SR15-7	0.0414968	28.4465	34.7377	1.62244	2301.01	434.601	5.29454
25-J14SR15-8	0.038813	30.289	35.611	1.49635	1415.62	299.713	4.72325
J14-SR-31
26-J14SR31-1	0.0762697	28.687	31.0058	1.42974	2588.09	705.59	3.66798
27-J14SR31-2	0.0680329	29.5468	38.8405	1.42454	3158.79	698.733	4.52074
28-J14SR31-3	0.198103	28.842	34.6843	1.52309	1444.32	73.2537	19.7166
29-J14SR31-4	0.0358035	28.842	30.7057	1.28838	2671.79	430.806	6.20184
30-J14SR31-5	0.0414858	27.9789	32.8575	1.25736	2182.32	177.921	12.2657
31-J14SR31-6	0.0364165	30.2864	34.9923	1.4171	2787.31	332.561	8.38135
32-J14SR31-7	0.109075	28.1378	33.2285	2.03069	1654.11	274.816	6.01898
33-J14SR31-8	0.0423663	28.4153	33.3699	1.28244	2801.71	401.717	6.97434
34-J14SR31-9	0.0491888	28.842	30.024	1.05014	1710.04	169.312	10.0999
Note: sphenes are from Peninsular Ranges Batholith
