# Supplementary material for: Nb/Ta systematics in arc magma differentiation and the role of arclogites in continent formation
Source: Nat Commun. 2019 Jan 16;10:235. doi: 10.1038/s41467-018-08198-3 (PMC6335430; doi:10.1038/s41467-018-08198-3)
Supplement: Supplementary file 6 — Supplementary Dataset 3 [file 41467_2018_8198_MOESM6_ESM.xlsx]

## Sheet: Arc
CITATION	SAMPLE NAME	LATITUDE (MIN.)	LONGITUDE (MIN.)	LATITUDE (MAX.)	LONGITUDE (MAX.)	LOCATION	ROCK TYPE	AGE (MIN.)	AGE (MAX.)	TYPE OF MATERIAL	SIO2(WT%)	TIO2(WT%)	AL2O3(WT%)	FE2O3T(WT%)	FE2O3(WT%)	FEOT(WT%)	FEO(WT%)	CAO(WT%)	MGO(WT%)	MNO(WT%)	K2O(WT%)	NA2O(WT%)	P2O5(WT%)	LOI(WT%)	ZR(PPM)	NB(PPM)	LA(PPM)	CE(PPM)	PR(PPM)	ND(PPM)	SM(PPM)	EU(PPM)	GD(PPM)	TB(PPM)	DY(PPM)	HO(PPM)	ER(PPM)	TM(PPM)	YB(PPM)	LU(PPM)	HF(PPM)	TA(PPM)
[2297] ARCULUS R. J. (1992)	samp. 125-782A-2H-6,84-87	30.861	141.314	30.861	141.314	IZU-BONIN ARC / IZU-BONIN FORE-ARC / SITE 782 / PACIFIC OCEAN	VOLCANIC ROCK	300000	1600000	VOLCANIC GLASS	53.05	0.92	13.77			13.27		10.74	5.78	0.26	0.22	1.94	0.01
[3357] MERRILL G. P. (1884)	samp. F	53.95	-168.07	53.95	-168.07	ALEUTIAN ARC / SECOND ALEUTIAN ARC / BOGOSLOF / PACIFIC OCEAN	VOLCANIC ROCK			WHOLE ROCK	56.07	1.24	19.06		5.39		0.92	7.7	2.12	0.23	1.24	4.02	0.16	0.99
[3358] MERRILL G. P. (1886)	samp. E	53.95	-168.07	53.95	-168.07	ALEUTIAN ARC / SECOND ALEUTIAN ARC / BOGOSLOF / PACIFIC OCEAN	VOLCANIC ROCK			WHOLE ROCK	51.54	0.32	20.31		4.64		3.56	9.55	3.16	0.32	2.47	4.29	0.57	0.34
[9416] WILLIAMS J. F. (1887)	samp. 1	42.88	11.55	42.88	11.55	APENNINIC-MAGHREBIDES CHAIN / APENNINE / TUSCAN VOLCANIC PROVINCE / MONTE AMIATA	VOLCANIC ROCK			WHOLE ROCK	65.58	0.58	15.79		0.94		2.44	3.08	1.47	0	5.67	2.58	0	1.14
[9416] WILLIAMS J. F. (1887)	samp. 2	42.88	11.55	42.88	11.55	APENNINIC-MAGHREBIDES CHAIN / APENNINE / TUSCAN VOLCANIC PROVINCE / MONTE AMIATA	VOLCANIC ROCK			WHOLE ROCK	65.69	0.44	16.41		0.73		2.74	3.36	1.42	0	5.24	2.39	0	1.23
[9416] WILLIAMS J. F. (1887)	samp. 5	42.88	11.55	42.88	11.55	APENNINIC-MAGHREBIDES CHAIN / APENNINE / TUSCAN VOLCANIC PROVINCE / MONTE AMIATA	VOLCANIC ROCK			WHOLE ROCK	65.53	0.46	16.89		1		2.38	3.24	1.17	0	4.59	2.71	0	2
[9416] WILLIAMS J. F. (1887)	samp. 6	42.88	11.55	42.88	11.55	APENNINIC-MAGHREBIDES CHAIN / APENNINE / TUSCAN VOLCANIC PROVINCE / MONTE AMIATA	VOLCANIC ROCK			WHOLE ROCK	65.31	0.47	16.36		0.68		1.68	2.85	1.06	0	5.97	2.78	0	1.77
[9416] WILLIAMS J. F. (1887)	samp. 7	42.88	11.55	42.88	11.55	APENNINIC-MAGHREBIDES CHAIN / APENNINE / TUSCAN VOLCANIC PROVINCE / MONTE AMIATA	VOLCANIC ROCK			WHOLE ROCK	65.32	0.4	15.34		1.22		2.18	2.99	1.51	0	5.7	2.75		2.09
[9416] WILLIAMS J. F. (1887)	samp. 8	42.88	11.55	42.88	11.55	APENNINIC-MAGHREBIDES CHAIN / APENNINE / TUSCAN VOLCANIC PROVINCE / MONTE AMIATA	VOLCANIC ROCK			WHOLE ROCK	64.76	0.42	16.48		0.74		2.74	3.24	1.74	0	5.49	2.67	0	1.55
[9416] WILLIAMS J. F. (1887)	samp. 10	42.88	11.55	42.88	11.55	APENNINIC-MAGHREBIDES CHAIN / APENNINE / TUSCAN VOLCANIC PROVINCE / MONTE AMIATA	VOLCANIC ROCK			WHOLE ROCK	63.15	0.3	16.29		1.76		2.4	3.61	1.87	0	5.96	2.46	0	1.96
[9416] WILLIAMS J. F. (1887)	samp. 11	42.88	11.55	42.88	11.55	APENNINIC-MAGHREBIDES CHAIN / APENNINE / TUSCAN VOLCANIC PROVINCE / MONTE AMIATA	VOLCANIC ROCK			WHOLE ROCK	64.2		19.18		0.1		0.06	0.71	0.09		13.04	3.07		0.34
[10106] OSANN A. (1888)	samp. CABO DE GATA	36.72	-2.2	36.72	-2.2	BETIC-RIF OROGENIC BELT (GIBRALTAR ARC) / BETIC CORDILLERA / NEOGENE ALBORAN VOLCANIC PROVINCE	VOLCANIC ROCK			WHOLE ROCK	63.75		17.62		3		3.26	2.5	3.41		2.4	1.75
[3302] KIKUCHI Y. (1889)	samp. I	27.3	142.3	27.3	142.3	IZU-BONIN ARC / BONIN (= OGASAWARA) ISLANDS / CHICHI-JIMA/TITI-ZIMA / PACIFIC OCEAN	VOLCANIC ROCK			VOLCANIC GLASS	53.18		16.18		10.3			10.12	6.72		0.35	1.85		1.65
[3302] KIKUCHI Y. (1889)	samp. II	27.3	142.3	27.3	142.3	IZU-BONIN ARC / BONIN (= OGASAWARA) ISLANDS / CHICHI-JIMA/TITI-ZIMA / PACIFIC OCEAN	VOLCANIC ROCK			VOLCANIC GLASS	54.44		12.9		7.08			5.12	12.75		0.35	2.06		5.54
[9360] WASHINGTON H. S. (1906)	samp. I	40.7489	13.425	40.7489	13.425	APENNINIC-MAGHREBIDES CHAIN / APENNINE / CAMPANIAN VOLCANIC PROVINCE / ISCHIA	VOLCANIC ROCK			WHOLE ROCK	61.88	0.69	18.06		2.19		1.38	1.15	0.61	0	6.72	6.89	0.07
[9360] WASHINGTON H. S. (1906)	samp. II	40.7489	13.425	40.7489	13.425	APENNINIC-MAGHREBIDES CHAIN / APENNINE / CAMPANIAN VOLCANIC PROVINCE / ISCHIA	VOLCANIC ROCK			WHOLE ROCK	61.49		20.02		3.11		2.72	1.88	0.52		7.13	3.39	0.02
[9360] WASHINGTON H. S. (1906)	samp. I	40.8506	13.6008	40.8506	13.6008	APENNINIC-MAGHREBIDES CHAIN / APENNINE / CAMPANIAN VOLCANIC PROVINCE / CAMPI FLEGREI (PHLEGRAEAN FIELDS)	VOLCANIC ROCK			WHOLE ROCK	59.79	0.56	19.05		2.95		1.08	1.19	0.36	0	7.1	6.79	0.1
[9360] WASHINGTON H. S. (1906)	samp. II	40.9	14.2	40.9	14.2	APENNINIC-MAGHREBIDES CHAIN / APENNINE / CAMPANIAN VOLCANIC PROVINCE / CAMPI FLEGREI (PHLEGRAEAN FIELDS)	VOLCANIC ROCK			WHOLE ROCK	60.33	0.43	18.27		2.84		1.29	1.15	0.38	0	7.3	7.15	0.04
[9360] WASHINGTON H. S. (1906)	samp. III	40.9	14.2	40.9	14.2	APENNINIC-MAGHREBIDES CHAIN / APENNINE / TUSCAN VOLCANIC PROVINCE / MONTE CIMINO	VOLCANIC ROCK			WHOLE ROCK	59.24	0.56	18.63		3.3		1.2	2.06	0.12	0	9.14	4.87	0.15
[9360] WASHINGTON H. S. (1906)	samp. IV	40.8506	13.6008	40.8506	13.6008	APENNINIC-MAGHREBIDES CHAIN / APENNINE / CAMPANIAN VOLCANIC PROVINCE / CAMPI FLEGREI (PHLEGRAEAN FIELDS)	VOLCANIC ROCK			WHOLE ROCK	60.18		18.7				3.44	2.8	0.32		4.18	9.67
[9360] WASHINGTON H. S. (1906)	samp. I	40.735	13.4689	40.735	13.4689	APENNINIC-MAGHREBIDES CHAIN / APENNINE / CAMPANIAN VOLCANIC PROVINCE / ISCHIA	VOLCANIC ROCK			WHOLE ROCK	61.62	0.87	18.11		2.36		1.28	1.44	0.56	0	7.6	5.77	0.13
[9360] WASHINGTON H. S. (1906)	samp. II	40.735	13.4689	40.735	13.4689	APENNINIC-MAGHREBIDES CHAIN / APENNINE / CAMPANIAN VOLCANIC PROVINCE / ISCHIA	VOLCANIC ROCK			WHOLE ROCK	60.77	0	19.83		4.14		2.43	1.63	0.34		6.27	4.9	0
[9360] WASHINGTON H. S. (1906)	samp. I	42.63	11.98	42.63	11.98	APENNINIC-MAGHREBIDES CHAIN / APENNINE / ROMAN VOLCANIC PROVINCE / BOLSENA (VULSINI VOLCANIC DISTRICT)	VOLCANIC ROCK			WHOLE ROCK	58.21	0.82	18.88		4.07		0.87	3.58	0.98	0	9.17	2.57	0.2
[9360] WASHINGTON H. S. (1906)	samp. II	42.63	11.98	42.63	11.98	APENNINIC-MAGHREBIDES CHAIN / APENNINE / ROMAN VOLCANIC PROVINCE / BOLSENA (VULSINI VOLCANIC DISTRICT)	VOLCANIC ROCK			WHOLE ROCK	57.95	0.82	19.33		3.03		1.12	3.93	1.12	0	8.55	3.1	0.2
[9360] WASHINGTON H. S. (1906)	samp. IV	40.9	14.2	40.9	14.2	APENNINIC-MAGHREBIDES CHAIN / APENNINE / CAMPANIAN VOLCANIC PROVINCE / CAMPI FLEGREI (PHLEGRAEAN FIELDS) / POST-NEAPOLITAN YELLOW TUFF	VOLCANIC ROCK			WHOLE ROCK	57.58	0.32	19.39		3.22		1.62	4.08	1.17		8.68	3.12	0.21
[9360] WASHINGTON H. S. (1906)	samp. V	40.9	14.2	40.9	14.2	APENNINIC-MAGHREBIDES CHAIN / APENNINE / CAMPANIAN VOLCANIC PROVINCE / CAMPI FLEGREI (PHLEGRAEAN FIELDS)	VOLCANIC ROCK			WHOLE ROCK	57.5	0.5	18.8		4.37		0.62	3.84	1.2	0.57	8.39	3.16	0.28
[9360] WASHINGTON H. S. (1906)	samp. I	42.2972	12.3683	42.2972	12.3683	APENNINIC-MAGHREBIDES CHAIN / APENNINE / ROMAN VOLCANIC PROVINCE / VICO	VOLCANIC ROCK			WHOLE ROCK	56.19	0.65	20.75		1.71		2.19	3.53	1.14	0	10.47	2.86	0.24
[9360] WASHINGTON H. S. (1906)	samp. II	42.4	12.8	42.4	12.8	APENNINIC-MAGHREBIDES CHAIN / APENNINE / ROMAN VOLCANIC PROVINCE / VICO	VOLCANIC ROCK			WHOLE ROCK	55.17	0.69	19.6		3.27		2.74	3.73	1.58	0	9.58	2.27	0.2
[9360] WASHINGTON H. S. (1906)	samp. IV	42.4	12.1	42.4	12.1	APENNINIC-MAGHREBIDES CHAIN / APENNINE / TUSCAN VOLCANIC PROVINCE / MONTE CIMINO	VOLCANIC ROCK			WHOLE ROCK	58.48	0.7	18.56		2.03		3.16	2.6	0.53		10.47	3.14	0.3
[9360] WASHINGTON H. S. (1906)	samp. I	42.63	11.98	42.63	11.98	APENNINIC-MAGHREBIDES CHAIN / APENNINE / ROMAN VOLCANIC PROVINCE / BOLSENA (VULSINI VOLCANIC DISTRICT)	VOLCANIC ROCK			WHOLE ROCK	55.07	0.82	20.83		2.12		1.99	3.37	1	0	8.65	4	0.19
[9360] WASHINGTON H. S. (1906)	samp. II	40.9	14.2	40.9	14.2	APENNINIC-MAGHREBIDES CHAIN / APENNINE / CAMPANIAN VOLCANIC PROVINCE / CAMPI FLEGREI (PHLEGRAEAN FIELDS) / POST-CALDERA STAGE	VOLCANIC ROCK			WHOLE ROCK	57.6	0.46	19.43		2.49		1.92	4.17	1.06	0.23	8.71	3.55	0.2
[9360] WASHINGTON H. S. (1906)	samp. III	42.63	11.98	42.63	11.98	APENNINIC-MAGHREBIDES CHAIN / APENNINE / ROMAN VOLCANIC PROVINCE / BOLSENA (VULSINI VOLCANIC DISTRICT)	VOLCANIC ROCK			WHOLE ROCK	59.69		16.22		1.93		8.17	4.8	2.72	0.44	3.09	1.03	0
[9360] WASHINGTON H. S. (1906)	samp. I	42.05	12.25	42.05	12.25	APENNINIC-MAGHREBIDES CHAIN / APENNINE / ROMAN VOLCANIC PROVINCE / MONTI SABATINI VOLCANIC DISTRICT	VOLCANIC ROCK			WHOLE ROCK	55.87	0.79	20.85		2.34		1.1	3.07	0.48	0	10.49	4.81	0.11
[9360] WASHINGTON H. S. (1906)	samp. I	42	12.5	42	12.5	APENNINIC-MAGHREBIDES CHAIN / APENNINE / CAMPANIAN VOLCANIC PROVINCE	VOLCANIC ROCK			WHOLE ROCK	50.25	0.57	21.41		1.76		1.82	4.48	0.31	0	11.32	5.16	0.12
[9360] WASHINGTON H. S. (1906)	samp. II	42	12.5	42	12.5	APENNINIC-MAGHREBIDES CHAIN / APENNINE / CAMPANIAN VOLCANIC PROVINCE	VOLCANIC ROCK			WHOLE ROCK	51.42		18.57		0		8.47	2.74	0.48	0	6.42	10.38	0.14
[9360] WASHINGTON H. S. (1906)	samp. I	42.4	12.1	42.4	12.1	APENNINIC-MAGHREBIDES CHAIN / APENNINE / TUSCAN VOLCANIC PROVINCE / MONTE CIMINO	VOLCANIC ROCK			WHOLE ROCK	59.41	1	19.06		1.87		3.42	4.09	2.05	0	5.29	2.58	0.29
[9360] WASHINGTON H. S. (1906)	samp. II	42.4	12.1	42.4	12.1	APENNINIC-MAGHREBIDES CHAIN / APENNINE / TUSCAN VOLCANIC PROVINCE / MONTE CIMINO	VOLCANIC ROCK			WHOLE ROCK	58.78	0	16.97		1.13		2.1	7.27	1.46	0.17	4.18	3.67	0.32
[9360] WASHINGTON H. S. (1906)	samp. II	42.63	11.98	42.63	11.98	APENNINIC-MAGHREBIDES CHAIN / APENNINE / ROMAN VOLCANIC PROVINCE / BOLSENA (VULSINI VOLCANIC DISTRICT)	VOLCANIC ROCK			WHOLE ROCK	58.08	0.82	19.11		3.55		1	3.76	1.05	0	8.86	2.84	0.2
[9360] WASHINGTON H. S. (1906)	samp. I	42.4	12.1	42.4	12.1	APENNINIC-MAGHREBIDES CHAIN / APENNINE / ROMAN VOLCANIC PROVINCE / MONTE CIMINO	VOLCANIC ROCK			WHOLE ROCK	55.46	0.53	14.47		1.34		4.5	6.69	7.9	0	6.63	1.79	0.36
[9360] WASHINGTON H. S. (1906)	samp. II	42.4	12.1	42.4	12.1	APENNINIC-MAGHREBIDES CHAIN / APENNINE / ROMAN VOLCANIC PROVINCE / MONTE CIMINO	VOLCANIC ROCK			WHOLE ROCK	57.31	0.4	14.41		1.21		4.37	6.9	7.8	0	6.38	1.35	0.3
[9360] WASHINGTON H. S. (1906)	samp. I	42.5	11.9	42.5	11.9	APENNINIC-MAGHREBIDES CHAIN / APENNINE / ROMAN VOLCANIC PROVINCE / MONTEFIASCONE (VULSINI VOLCANIC DISTRICT)	VOLCANIC ROCK			WHOLE ROCK	55.85	0.59	18.34		3.77		1.88	3.84	1.73	0	8.77	3.39	0.38
[9360] WASHINGTON H. S. (1906)	samp. II	42.4	12.1	42.4	12.1	APENNINIC-MAGHREBIDES CHAIN / APENNINE / ROMAN VOLCANIC PROVINCE / MONTE CIMINO	VOLCANIC ROCK			WHOLE ROCK	55.21	0.71	18.78		2.69		2.86	4.61	1.68	0	8.45	3.13	0.22
[9360] WASHINGTON H. S. (1906)	samp. I	42.4	12.1	42.4	12.1	APENNINIC-MAGHREBIDES CHAIN / APENNINE / ROMAN VOLCANIC PROVINCE / MONTE CIMINO	VOLCANIC ROCK			WHOLE ROCK	52.14	1.22	15.91		2.15		5.19	8.55	5.11	0	7.24	1.92	0.24
[9360] WASHINGTON H. S. (1906)	samp. I	42.3	12.265	42.3	12.265	APENNINIC-MAGHREBIDES CHAIN / APENNINE / TUSCAN VOLCANIC PROVINCE / MONTE CIMINO	VOLCANIC ROCK			WHOLE ROCK	55.22	0.87	18.43		2.02		3.1	5.7	2.75	0	7.58	3.5	0.21
[9360] WASHINGTON H. S. (1906)	samp. II	40.7389	13.5008	40.7389	13.5008	APENNINIC-MAGHREBIDES CHAIN / APENNINE / CAMPANIAN VOLCANIC PROVINCE / ISCHIA	VOLCANIC ROCK			WHOLE ROCK	56.75	1.24	18.03		2.22		3.04	4.68	2.02	0	5.92	4.85	0.34
[9360] WASHINGTON H. S. (1906)	samp. III	40.9	14.2	40.9	14.2	APENNINIC-MAGHREBIDES CHAIN / APENNINE / CAMPANIAN VOLCANIC PROVINCE / CAMPI FLEGREI (PHLEGRAEAN FIELDS)	VOLCANIC ROCK			WHOLE ROCK	54.72	0.65	19.6		2.45		3.09	5	1.9		6.87	3.52	0
[9360] WASHINGTON H. S. (1906)	samp. IIIV	40.7389	13.5008	40.7389	13.5008	APENNINIC-MAGHREBIDES CHAIN / APENNINE / CAMPANIAN VOLCANIC PROVINCE / ISCHIA	VOLCANIC ROCK			WHOLE ROCK	57.73		17.85		4.44		3.9	3.65	1.77		7.65	3.77	0
[9360] WASHINGTON H. S. (1906)	samp. I	42.36	12.32	42.36	12.32	APENNINIC-MAGHREBIDES CHAIN / APENNINE / TUSCAN VOLCANIC PROVINCE / MONTE CIMINO	VOLCANIC ROCK			WHOLE ROCK	52.37	1.15	20.89		1.21		4.44	5.08	1.74	0	7.47	2.9	0.51
[9360] WASHINGTON H. S. (1906)	samp. I	41.26	14.06	41.26	14.06	APENNINIC-MAGHREBIDES CHAIN / APENNINE / CAMPANIAN VOLCANIC PROVINCE / CAMPI FLEGREI (PHLEGRAEAN FIELDS)	VOLCANIC ROCK			WHOLE ROCK	50.86	1	18.48		4.03		3.45	7.77	2.55	0	7.15	2.23	0.46
[9360] WASHINGTON H. S. (1906)	samp. I	43.7	11.8	43.7	11.8	APENNINIC-MAGHREBIDES CHAIN / APENNINE / ROMAN VOLCANIC PROVINCE / MONTEFIASCONE (VULSINI VOLCANIC DISTRICT)	VOLCANIC ROCK			WHOLE ROCK	51.21	1.43	18.28		3.07		4.19	7.86	3.47	0	6.6	0.49	0.35
[9360] WASHINGTON H. S. (1906)	samp. I	41.26	14.06	41.26	14.06	APENNINIC-MAGHREBIDES CHAIN / APENNINE / CAMPANIAN VOLCANIC PROVINCE / CAMPI FLEGREI (PHLEGRAEAN FIELDS)	VOLCANIC ROCK			WHOLE ROCK	55.69	1.02	17.87		4.07		3.26	6.87	3.41	0	4.41	2.89	0.1
[9360] WASHINGTON H. S. (1906)	samp. II	42.9	11.766	42.9	11.766	APENNINIC-MAGHREBIDES CHAIN / APENNINE / TUSCAN VOLCANIC PROVINCE / RADICOFANI	VOLCANIC ROCK			WHOLE ROCK	54.56	1.1	16.49		1.02		5.65	7.95	8.57	0	3.35	2.07	0
[9360] WASHINGTON H. S. (1906)	samp. I	42.35	12.3481	42.35	12.3481	APENNINIC-MAGHREBIDES CHAIN / APENNINE / ROMAN VOLCANIC PROVINCE / VICO	VOLCANIC ROCK			WHOLE ROCK	54.83	0.73	19.59		1.66		3.04	4.05	1.49	0	10.4	2.92	0.17
[9360] WASHINGTON H. S. (1906)	samp. II	41.26	14.06	41.26	14.06	APENNINIC-MAGHREBIDES CHAIN / APENNINE / CAMPANIAN VOLCANIC PROVINCE / CAMPI FLEGREI (PHLEGRAEAN FIELDS)	VOLCANIC ROCK			WHOLE ROCK	51.2	0.74	21.21		2.38		3.67	5.42	1.99	0	10.63	2.11	0.36
[9360] WASHINGTON H. S. (1906)	samp. III	42.2972	12.3683	42.2972	12.3683	APENNINIC-MAGHREBIDES CHAIN / APENNINE / ROMAN VOLCANIC PROVINCE / VICO	VOLCANIC ROCK			WHOLE ROCK	56.19	0.65	20.75		1.71		2.19	3.53	1.14	0	10.47	2.86	0.24
[9360] WASHINGTON H. S. (1906)	samp. I	42.05	12.25	42.05	12.25	APENNINIC-MAGHREBIDES CHAIN / APENNINE / ROMAN VOLCANIC PROVINCE / MONTI SABATINI VOLCANIC DISTRICT	VOLCANIC ROCK			WHOLE ROCK	50.68	0.89	19.46		3.96		2.51	6.78	2.24	0	9.38	2.61	0.33
[9360] WASHINGTON H. S. (1906)	samp. II	42.05	12.25	42.05	12.25	APENNINIC-MAGHREBIDES CHAIN / APENNINE / ROMAN VOLCANIC PROVINCE / MONTI SABATINI VOLCANIC DISTRICT	VOLCANIC ROCK			WHOLE ROCK	50.36	1.09	17.62		4.8		2.53	7.61	3.27	0	9.39	1.99	0.4
[9360] WASHINGTON H. S. (1906)	samp. III	42.05	12.25	42.05	12.25	APENNINIC-MAGHREBIDES CHAIN / APENNINE / ROMAN VOLCANIC PROVINCE / MONTI SABATINI VOLCANIC DISTRICT	VOLCANIC ROCK			WHOLE ROCK	49.73	0	19.2		5.5		2.41	7.96	2.63	0	9.39	1.99	0
[9360] WASHINGTON H. S. (1906)	samp. I	43.7	11.8	43.7	11.8	APENNINIC-MAGHREBIDES CHAIN / APENNINE / ROMAN VOLCANIC PROVINCE / MONTEFIASCONE (VULSINI VOLCANIC DISTRICT)	VOLCANIC ROCK			WHOLE ROCK	50.24	1.19	1.43		2.54		5.68	7.83	3.65	0	7.45	2.45	0.47
[9360] WASHINGTON H. S. (1906)	samp. I	42.05	12.25	42.05	12.25	APENNINIC-MAGHREBIDES CHAIN / APENNINE / ROMAN VOLCANIC PROVINCE / MONTI SABATINI VOLCANIC DISTRICT	VOLCANIC ROCK			WHOLE ROCK	47.89	0.77	17.87		4.93		3.64	8.7	3.68	0	8.23	2.6	0.36
[9360] WASHINGTON H. S. (1906)	samp. I	41.7552	12.7116	41.7552	12.7116	APENNINIC-MAGHREBIDES CHAIN / APENNINE / ROMAN VOLCANIC PROVINCE / ALBAN HILLS	VOLCANIC ROCK			WHOLE ROCK	47.2	1.19	17.66		3.51		4.5	9.52	4.2	0	7.63	2.25	0.58
[9360] WASHINGTON H. S. (1906)	samp. I	40.821	14.426	40.821	14.426	APENNINIC-MAGHREBIDES CHAIN / APENNINE / CAMPANIAN VOLCANIC PROVINCE / VESUVIUS (SOMMA-VESUVIUS) / AD 1928 FORMATION	VOLCANIC ROCK			WHOLE ROCK	48.1	1.41	17.56		2.48		6.1	8.16	4.27	0	7.93	2.65	1.01
[9360] WASHINGTON H. S. (1906)	samp. I	40.821	14.426	40.821	14.426	APENNINIC-MAGHREBIDES CHAIN / APENNINE / CAMPANIAN VOLCANIC PROVINCE / VESUVIUS (SOMMA-VESUVIUS)	VOLCANIC ROCK			WHOLE ROCK	47.71	0.37	17.61		2.46		5.68	9.42	4.8	0	7.64	2.75	0.77
[9360] WASHINGTON H. S. (1906)	samp. II	40.821	14.426	40.821	14.426	APENNINIC-MAGHREBIDES CHAIN / APENNINE / CAMPANIAN VOLCANIC PROVINCE / VESUVIUS (SOMMA-VESUVIUS)	VOLCANIC ROCK			WHOLE ROCK	47.47	0.23	16.69		4.2		5.9	9.98	4.34	1.15	7.46	2.28	0.19
[9360] WASHINGTON H. S. (1906)	samp. III	40.821	14.426	40.821	14.426	APENNINIC-MAGHREBIDES CHAIN / APENNINE / CAMPANIAN VOLCANIC PROVINCE / VESUVIUS (SOMMA-VESUVIUS)	VOLCANIC ROCK			WHOLE ROCK	46.41	0	19.67		6.88		4.17	10.53	5.23	0	4.99	2.02	0
[9360] WASHINGTON H. S. (1906)	samp. III.8.2^.2	43.7	11.8	43.7	11.8	APENNINIC-MAGHREBIDES CHAIN / APENNINE / ROMAN VOLCANIC PROVINCE / MONTEFIASCONE (VULSINI VOLCANIC DISTRICT)	VOLCANIC ROCK			WHOLE ROCK	47.39	1.41	14.79		3.1		5.08	11.61	6.77	0	6.93	1.49	0.45
[9360] WASHINGTON H. S. (1906)	samp. II	43.7	11.8	43.7	11.8	APENNINIC-MAGHREBIDES CHAIN / APENNINE / ROMAN VOLCANIC PROVINCE / MONTEFIASCONE (VULSINI VOLCANIC DISTRICT)	VOLCANIC ROCK			WHOLE ROCK	48.3		15.07		1.53		9.18	13.95	7.48	0.29	1.73	0.94	0.47
[9360] WASHINGTON H. S. (1906)	samp. I	43.7	11.8	43.7	11.8	APENNINIC-MAGHREBIDES CHAIN / APENNINE / ROMAN VOLCANIC PROVINCE / MONTEFIASCONE (VULSINI VOLCANIC DISTRICT)	VOLCANIC ROCK			WHOLE ROCK	44.89	0.95	12.73		3.31		4.35	12.85	13.71	0	3.66	1.02	0.23
[9360] WASHINGTON H. S. (1906)	samp. I	42.63	11.98	42.63	11.98	APENNINIC-MAGHREBIDES CHAIN / APENNINE / ROMAN VOLCANIC PROVINCE / BOLSENA (VULSINI VOLCANIC DISTRICT)	VOLCANIC ROCK			WHOLE ROCK	46.24	1.17	14.42		4.06		4.36	13.24	6.99	0	6.37	1.65	0.41
[9360] WASHINGTON H. S. (1906)	samp. I	42.95	13.63	42.95	13.63	APENNINIC-MAGHREBIDES CHAIN / APENNINE / UMBRIA-LATIUM-ABRUZZO DISTRICT / SAN VENANZO (VULSINI VOLCANIC DISTRICT)	VOLCANIC ROCK			WHOLE ROCK	46.27	1.11	17.25		3.94		3.23	11.4	5.08	0	8.58	2.67	0.39
[9360] WASHINGTON H. S. (1906)	samp. II	42	13.2	42	13.2	APENNINIC-MAGHREBIDES CHAIN / APENNINE / UMBRIA-LATIUM-ABRUZZO DISTRICT / SAN VENANZO (VULSINI VOLCANIC DISTRICT)	VOLCANIC ROCK			WHOLE ROCK	47.05	1.15	17.08		3.04		4.89	10.63	5.67	0	7.52	1.61	0.17
[9360] WASHINGTON H. S. (1906)	samp. III	42	13.2	42	13.2	APENNINIC-MAGHREBIDES CHAIN / APENNINE / UMBRIA-LATIUM-ABRUZZO DISTRICT / SAN VENANZO (VULSINI VOLCANIC DISTRICT)	VOLCANIC ROCK			WHOLE ROCK	47.59		18.02		6.44		1.19	11.66	2.41		10.05	1.84	0.51
[9360] WASHINGTON H. S. (1906)	samp. IV	41.63	13.2	41.63	13.2	APENNINIC-MAGHREBIDES CHAIN / APENNINE / UMBRIA-LATIUM-ABRUZZO DISTRICT / SAN VENANZO (VULSINI VOLCANIC DISTRICT)	VOLCANIC ROCK			WHOLE ROCK	49.23		17.69		6.87		2.03	12.73	4.2		5.18	2.05	0.3
[9360] WASHINGTON H. S. (1906)	samp. (II)III.8(9).2.2	41.73	12.65	41.73	12.65	APENNINIC-MAGHREBIDES CHAIN / APENNINE / ROMAN VOLCANIC PROVINCE / ALBAN HILLS / POST-CALDERA STAGE	VOLCANIC ROCK			WHOLE ROCK	45.99	0.37	16.56		4.17		5.38	10.47	5.3	0	8.97	2.18	0.56
[9360] WASHINGTON H. S. (1906)	samp. II	41.73	12.65	41.73	12.65	APENNINIC-MAGHREBIDES CHAIN / APENNINE / ROMAN VOLCANIC PROVINCE / ALBAN HILLS / POST-CALDERA STAGE	VOLCANIC ROCK			WHOLE ROCK	45.93		18.72		0		10.68	10.57	5.67		6.83	1.68
[18318] WASHINGTON H. S. (1907)	samp. 5	40.25	8.52	40.25	8.52	LIGURIA-SARDO-TYRRHENIAN ARC / SARDINIA / NORTHERN SARDINIA	VOLCANIC ROCK			WHOLE ROCK	49	3.25	15.63		4.03		5	8.16	7.86		2.6	3.93	0.63
[18318] WASHINGTON H. S. (1907)	samp. 7	39.7	8.8	39.7	8.8	LIGURIA-SARDO-TYRRHENIAN ARC / SARDINIA / SOUTHERN SARDINIA / MONTE ARCI VOLCANIC COMPLEX	VOLCANIC ROCK			WHOLE ROCK	52.79	2.64	16.46		2.74		6.44	6.51	5.56	0.06	1.21	3.64	0.39
[18318] WASHINGTON H. S. (1907)	samp. 8	40.5	8.7	40.5	8.7	LIGURIA-SARDO-TYRRHENIAN ARC / SARDINIA / NORTHERN SARDINIA	VOLCANIC ROCK			WHOLE ROCK	52.67	4.04	15.35		3.82		5.42	5.91	4.4		2.68	4.6	0.75
[9529] PANICHI U. (1910)	samp. 1	42.95	11.18	42.95	11.18	APENNINIC-MAGHREBIDES CHAIN / APENNINE / TUSCAN VOLCANIC PROVINCE / ROCCASTRADA	VOLCANIC ROCK			WHOLE ROCK	72.29		14.4		1.69		0.31	1.34	0.48		4.18	2.67		2.39
[1885] WRIGHT F. E. (1915)	samp. I.3(4).1(2).^4	58.25	-154.98	58.25	-154.98	ALEUTIAN ARC / ALASKA PENINSULA / UPPER ALASKA PENINSULA / KATMAI GROUP / PACIFIC OCEAN	VOLCANIC ROCK			WHOLE ROCK	76.91	0.18	12.18		0.48		0.92	0.92	0		3.15	4.17	0
[1885] WRIGHT F. E. (1915)	samp. I.4.1^.3^	21.43	-104.73	21.43	-104.73	MEXICAN VOLCANIC BELTS / TRANS MEXICAN VOLCANIC BELT / NAYARIT / SANGANGUEY / PACIFIC OCEAN	VOLCANIC ROCK			WHOLE ROCK	75.23		12.36		0.96		1.24	1	0.01		4.62	4	0.27
[11715] LACROIX A. (1917)	samp. I^.(6)7.1^.^3	40.821	14.426	40.821	14.426	APENNINIC-MAGHREBIDES CHAIN / APENNINE / CAMPANIAN VOLCANIC PROVINCE / VESUVIUS (SOMMA-VESUVIUS)	PLUTONIC ROCK			WHOLE ROCK	54.62	0	22.85		1.51		1.08	3	0.36		11.19	5.25	0.1
[11715] LACROIX A. (1917)	samp. II.7^.(1)2.2(3)	40.821	14.426	40.821	14.426	APENNINIC-MAGHREBIDES CHAIN / APENNINE / CAMPANIAN VOLCANIC PROVINCE / VESUVIUS (SOMMA-VESUVIUS)	PLUTONIC ROCK			WHOLE ROCK	50.1	0.98	18.1		3		4.23	6.85	3.54		9.25	3.42	0
[11715] LACROIX A. (1917)	samp. (I)II.7^.2.^2(3)	40.821	14.426	40.821	14.426	APENNINIC-MAGHREBIDES CHAIN / APENNINE / CAMPANIAN VOLCANIC PROVINCE / VESUVIUS (SOMMA-VESUVIUS)	PLUTONIC ROCK			WHOLE ROCK	51.65	0.65	21.6		0.85		3.12	4.29	1.07		11.6	4.3	0.06
[11715] LACROIX A. (1917)	samp. I(II)7^.1^.^3	42	12.5	42	12.5	APENNINIC-MAGHREBIDES CHAIN / APENNINE / CAMPANIAN VOLCANIC PROVINCE	PLUTONIC ROCK			WHOLE ROCK	50.25	0.57	21.41		1.76		1.82	4.48	0.31		11.32	5.16	0.12
[11715] LACROIX A. (1917)	samp. ^II.6^.(1)2.3	40.821	14.426	40.821	14.426	APENNINIC-MAGHREBIDES CHAIN / APENNINE / CAMPANIAN VOLCANIC PROVINCE / VESUVIUS (SOMMA-VESUVIUS)	PLUTONIC ROCK			WHOLE ROCK	53.3	0.5	20.3		1.4		2.92	6.3	0.91		8.17	5.83	0
[11715] LACROIX A. (1917)	samp. II.6.(1)2.3	40.821	14.426	40.821	14.426	APENNINIC-MAGHREBIDES CHAIN / APENNINE / CAMPANIAN VOLCANIC PROVINCE / VESUVIUS (SOMMA-VESUVIUS)	PLUTONIC ROCK			WHOLE ROCK	53.5	0.33	20.05		1.1		2.48	5.42	2.54		8.02	5.32	0.15
[11715] LACROIX A. (1917)	samp. II.^7.^2.3	40.821	14.426	40.821	14.426	APENNINIC-MAGHREBIDES CHAIN / APENNINE / CAMPANIAN VOLCANIC PROVINCE / VESUVIUS (SOMMA-VESUVIUS)	PLUTONIC ROCK			WHOLE ROCK	51.1	0.84	20.3		1.67		3.31	7.12	1.82		7.84	5.2	0
[11715] LACROIX A. (1917)	samp. I(II).6.1^.3	40.821	14.426	40.821	14.426	APENNINIC-MAGHREBIDES CHAIN / APENNINE / CAMPANIAN VOLCANIC PROVINCE / VESUVIUS (SOMMA-VESUVIUS)	PLUTONIC ROCK			WHOLE ROCK	54.5	0.27	21.7		0.8		1.98	3.2	0.54		9.14	6.4	0
[11715] LACROIX A. (1917)	samp. II.6.^2.3	40.821	14.426	40.821	14.426	APENNINIC-MAGHREBIDES CHAIN / APENNINE / CAMPANIAN VOLCANIC PROVINCE / VESUVIUS (SOMMA-VESUVIUS)	PLUTONIC ROCK			WHOLE ROCK	47.8	0.7	20.1		6.7		0.8	5.4	1.1		7.1	5.5
[11715] LACROIX A. (1917)	samp. II.5^.2.3	40.821	14.426	40.821	14.426	APENNINIC-MAGHREBIDES CHAIN / APENNINE / CAMPANIAN VOLCANIC PROVINCE / VESUVIUS (SOMMA-VESUVIUS)	PLUTONIC ROCK			WHOLE ROCK	55.95	1.11	18.6		2.7		3.68	4.47	1.93		6.38	4.26	0.32
[11715] LACROIX A. (1917)	samp. III.5(6).3.3	40.821	14.426	40.821	14.426	APENNINIC-MAGHREBIDES CHAIN / APENNINE / CAMPANIAN VOLCANIC PROVINCE / VESUVIUS (SOMMA-VESUVIUS)	PLUTONIC ROCK			WHOLE ROCK	48.85	1.26	12.2		1.62		5.58	13.1	10.8		2.47	1.84	0.19
[11715] LACROIX A. (1917)	samp. (II)(III).6.^3.2^	40.821	14.426	40.821	14.426	APENNINIC-MAGHREBIDES CHAIN / APENNINE / CAMPANIAN VOLCANIC PROVINCE / VESUVIUS (SOMMA-VESUVIUS)	PLUTONIC ROCK			WHOLE ROCK	50.2	1.42	16.16		1.79		4.62	11.22	5.55		6.07	1.71	0.31
[11715] LACROIX A. (1917)	samp. II.5^.3.3	40.821	14.426	40.821	14.426	APENNINIC-MAGHREBIDES CHAIN / APENNINE / CAMPANIAN VOLCANIC PROVINCE / VESUVIUS (SOMMA-VESUVIUS)	PLUTONIC ROCK			WHOLE ROCK	51.65	1.58	17.5		0.93		6.23	9.72	4.24		4.9	2.38	0.41
[11715] LACROIX A. (1917)	samp. III.5(6).3.2(3)	40.821	14.426	40.821	14.426	APENNINIC-MAGHREBIDES CHAIN / APENNINE / CAMPANIAN VOLCANIC PROVINCE / VESUVIUS (SOMMA-VESUVIUS)	PLUTONIC ROCK			WHOLE ROCK	49.24	1.6	14.03		2.25		5.34	12.4	8.24		4.23	1.63	0.75
[11715] LACROIX A. (1917)	samp. III.^7(2)3.2^	40.821	14.426	40.821	14.426	APENNINIC-MAGHREBIDES CHAIN / APENNINE / CAMPANIAN VOLCANIC PROVINCE / VESUVIUS (SOMMA-VESUVIUS)	PLUTONIC ROCK			WHOLE ROCK	48.45	1.65	13.4		1.15		6.39	13.4	8.3		5.05	1.58	0.77
[11715] LACROIX A. (1917)	samp. ^IV.(1)2.2.^3.^2	40.821	14.426	40.821	14.426	APENNINIC-MAGHREBIDES CHAIN / APENNINE / CAMPANIAN VOLCANIC PROVINCE / VESUVIUS (SOMMA-VESUVIUS)	PLUTONIC ROCK			WHOLE ROCK	45.35	1.59	9.46		3.32		4.51	17.7	11.45		3.1	1.95	0.1
[11715] LACROIX A. (1917)	samp. III(IV).6(7).^4.2	40.821	14.426	40.821	14.426	APENNINIC-MAGHREBIDES CHAIN / APENNINE / CAMPANIAN VOLCANIC PROVINCE / VESUVIUS (SOMMA-VESUVIUS)	PLUTONIC ROCK			WHOLE ROCK	46.71	2.05	12.8		4.45		3.96	17.2	8.97		2.93	0.71	0.1
[11715] LACROIX A. (1917)	samp. IV.(1)2.^2.3.2	40.821	14.426	40.821	14.426	APENNINIC-MAGHREBIDES CHAIN / APENNINE / CAMPANIAN VOLCANIC PROVINCE / VESUVIUS (SOMMA-VESUVIUS)	PLUTONIC ROCK			WHOLE ROCK	43.5	2.3	9.91		5.22		4.66	23	8.23		2.15	0.8	0.07
[11715] LACROIX A. (1917)	samp. III^.6(7).4.2(3)	40.821	14.426	40.821	14.426	APENNINIC-MAGHREBIDES CHAIN / APENNINE / CAMPANIAN VOLCANIC PROVINCE / VESUVIUS (SOMMA-VESUVIUS)	PLUTONIC ROCK			WHOLE ROCK	41.74	4.6	14.5		2.64		4.38	18.1	9.44		2.46	0.89	0.7
[11715] LACROIX A. (1917)	samp. III.(6)7.4.2^	40.821	14.426	40.821	14.426	APENNINIC-MAGHREBIDES CHAIN / APENNINE / CAMPANIAN VOLCANIC PROVINCE / VESUVIUS (SOMMA-VESUVIUS)	PLUTONIC ROCK			WHOLE ROCK	43	2.6	14.87		3.25		5.49	20	6.15		2.71	0.84	0.88
[11715] LACROIX A. (1917)	samp. ^IV.1^.2.2^.^2	40.821	14.426	40.821	14.426	APENNINIC-MAGHREBIDES CHAIN / APENNINE / CAMPANIAN VOLCANIC PROVINCE / VESUVIUS (SOMMA-VESUVIUS)	PLUTONIC ROCK			WHOLE ROCK	45.6	1.49	10.4		1.49		4.83	17.3	14.6		2.82	0.64	0.6
[11715] LACROIX A. (1917)	samp. IV.1^.^2.2(3).1(2)	40.821	14.426	40.821	14.426	APENNINIC-MAGHREBIDES CHAIN / APENNINE / CAMPANIAN VOLCANIC PROVINCE / VESUVIUS (SOMMA-VESUVIUS)	PLUTONIC ROCK			WHOLE ROCK	48.4	1.26	5.83		1.87		3.42	18.11	17.1		2.45	0.9	0.2
[11715] LACROIX A. (1917)	samp. (IV)V.^2.2.2.^(2)	40.821	14.426	40.821	14.426	APENNINIC-MAGHREBIDES CHAIN / APENNINE / CAMPANIAN VOLCANIC PROVINCE / VESUVIUS (SOMMA-VESUVIUS)	PLUTONIC ROCK			WHOLE ROCK	49.75	0.96	3.15			4.77		17.6	20.8		0.9	0.83	0.05
[11715] LACROIX A. (1917)	samp. IV.1(1)2.3.(1)(2)	40.821	14.426	40.821	14.426	APENNINIC-MAGHREBIDES CHAIN / APENNINE / CAMPANIAN VOLCANIC PROVINCE / VESUVIUS (SOMMA-VESUVIUS)	PLUTONIC ROCK			WHOLE ROCK	47.9	1.49	6.58		1.52		3.33	22.51	14.2		0.38	1.14	0.7
[11715] LACROIX A. (1917)	samp. ^II.5^.2.3	40.7389	13.5008	40.7389	13.5008	APENNINIC-MAGHREBIDES CHAIN / APENNINE / CAMPANIAN VOLCANIC PROVINCE / ISCHIA	VOLCANIC ROCK			WHOLE ROCK	56.75	1.24	18.03		2.22		3.04	4.68	2.02		5.92	4.85	0.34
[11715] LACROIX A. (1917)	samp. III.6.3.^3	40.821	14.426	40.821	14.426	APENNINIC-MAGHREBIDES CHAIN / APENNINE / CAMPANIAN VOLCANIC PROVINCE / VESUVIUS (SOMMA-VESUVIUS)	VOLCANIC ROCK			WHOLE ROCK	48.1	1.15	15.31		3.2		5.45	12.45	7.55		4.22	1.98	0.12
[11715] LACROIX A. (1917)	samp. III.6^.3.2^	40.821	14.426	40.821	14.426	APENNINIC-MAGHREBIDES CHAIN / APENNINE / CAMPANIAN VOLCANIC PROVINCE / VESUVIUS (SOMMA-VESUVIUS)	VOLCANIC ROCK			WHOLE ROCK	47.61	1.26	16.12		0.91		6.22	12.45	7.27		4.75	1.76	0.38
[5976] TSUBOI S. (1920)	samp. III	34.15	139.5	34.15	139.5	IZU-BONIN ARC / IZU ARC / MIYAKEJIMA/MIYAKE-ZIMA / MIYAKEJIMA/MIYAKE-ZIMA / PACIFIC OCEAN	VOLCANIC ROCK			WHOLE ROCK	53.35	1.18	15.62		4.21		8.12	9.68	4.44		0.84	2.18
[5976] TSUBOI S. (1920)	samp. IV	34.15	139.5	34.15	139.5	IZU-BONIN ARC / IZU ARC / MIYAKEJIMA/MIYAKE-ZIMA / MIYAKEJIMA/MIYAKE-ZIMA / PACIFIC OCEAN	VOLCANIC ROCK			WHOLE ROCK	54.55	1.19	16.26		4.07		8.02	8.91	3.66		0.32	2.44
[5976] TSUBOI S. (1920)	samp. BANDAITE	34.75	139.42	34.75	139.42	IZU-BONIN ARC / IZU ARC / IZU-OSHIMA / OSHIMA / PACIFIC OCEAN	VOLCANIC ROCK			WHOLE ROCK	53.01	1.03	14.73		3.38		9.42	9.09	4.97	0.34	0.44	2.09	0.11
[5976] TSUBOI S. (1920)	samp. 1	34.75	139.42	34.75	139.42	IZU-BONIN ARC / IZU ARC / IZU-OSHIMA / OSHIMA / PACIFIC OCEAN	VOLCANIC ROCK			WHOLE ROCK	53.01	1.03	14.73		3.38		9.42	9.09	4.97		0.44	2.09	0.11
[5976] TSUBOI S. (1920)	samp. 4	34.5	139.29	34.5	139.29	IZU-BONIN ARC / IZU ARC / TOSHIMA / PACIFIC OCEAN	VOLCANIC ROCK			WHOLE ROCK	49.91	0.87	18.13		3.87		5.48	9.9	6.16		0.37	2.33
[5976] TSUBOI S. (1920)	samp. 7	34.45	139.3	34.45	139.3	IZU-BONIN ARC / IZU ARC / UDONEJIMA / PACIFIC OCEAN	VOLCANIC ROCK			WHOLE ROCK	50.79	1.01	16.61		6.96		3.51	10.03	7.63		0.55	2.58
[5976] TSUBOI S. (1920)	samp. 16	35.38	138.7	35.38	138.7	IZU-BONIN ARC / IZU ARC / HONSHU / FUJI/HUZI / PACIFIC OCEAN	VOLCANIC ROCK			WHOLE ROCK	49.77		20.57		6.06		5.11	10.37	5		0.84	1.08	0.16
[3359] FENNER C. N. (1926)	samp. G	53.95	-168.07	53.95	-168.07	ALEUTIAN ARC / SECOND ALEUTIAN ARC / BOGOSLOF / PACIFIC OCEAN	VOLCANIC ROCK			WHOLE ROCK	59.81	0.53	18.03		3.94		0.87	6.51	1.37	0.18	3.12	4.46	0.38
[9466] WASHINGTON H. S. (1927)	samp. III.8(9).I^.(I)2	41.8	12.68	41.8	12.68	APENNINIC-MAGHREBIDES CHAIN / APENNINE / ROMAN VOLCANIC PROVINCE / ALBAN HILLS / VILLA SENNI ERUPTIVE UNIT	PLUTONIC ROCK			WHOLE ROCK	49.97	1.34	13.04		2.59		1.78	11.58	6.88	0.09	9.64	1.11	0.71
[9466] WASHINGTON H. S. (1927)	samp. III.8.2.2	41.8	12.68	41.8	12.68	APENNINIC-MAGHREBIDES CHAIN / APENNINE / ROMAN VOLCANIC PROVINCE / ALBAN HILLS / VILLA SENNI ERUPTIVE UNIT	PLUTONIC ROCK			WHOLE ROCK	45.08	1.36	15.68		4.52		3.09	11.75	4.68	0.09	8.42	2.38	0.58
[9466] WASHINGTON H. S. (1927)	samp. IV.^2.I(2).3.^2	41.8	12.68	41.8	12.68	APENNINIC-MAGHREBIDES CHAIN / APENNINE / ROMAN VOLCANIC PROVINCE / ALBAN HILLS / VILLA SENNI ERUPTIVE UNIT	PLUTONIC ROCK			WHOLE ROCK	44.49	2.26	8.72		4.54		4.55	17.81	12.38	0.1	2.42	0.8	0.77
[9466] WASHINGTON H. S. (1927)	samp. 1	41.8	12.68	41.8	12.68	APENNINIC-MAGHREBIDES CHAIN / APENNINE / ROMAN VOLCANIC PROVINCE / ALBAN HILLS / VILLA SENNI ERUPTIVE UNIT	VOLCANIC ROCK			WHOLE ROCK	52.89	0.68	22.21		1.12		0.3	1.31	0.03	0.05	19.06	1.24	0.18
[9466] WASHINGTON H. S. (1927)	samp. 2	41.8	12.68	41.8	12.68	APENNINIC-MAGHREBIDES CHAIN / APENNINE / ROMAN VOLCANIC PROVINCE / ALBAN HILLS / VILLA SENNI ERUPTIVE UNIT	VOLCANIC ROCK			WHOLE ROCK	53.13		22.07		0.85		0.43	1.31	0.03
[9466] WASHINGTON H. S. (1927)	samp. II.8.2.3(4)	41.8	12.68	41.8	12.68	APENNINIC-MAGHREBIDES CHAIN / APENNINE / ROMAN VOLCANIC PROVINCE / ALBAN HILLS / VILLA SENNI ERUPTIVE UNIT	VOLCANIC ROCK			WHOLE ROCK	42.28	1.44	20.56		2.83		1.71	14.05	1.98	0.12	6.74	6.82	0.15
[4634] TSUYA H. (1929)	samp. I	34.22	139.15	34.22	139.15	IZU-BONIN ARC / IZU ARC / KOZUSHIMA/SAPPAN-JIMA / KOZUSHIMA/SAPPAN-JIMA / TENJO-SAN LAVA / PACIFIC OCEAN	VOLCANIC ROCK			WHOLE ROCK	76.6		13.22		0.27		0.43	0.75	0.19	0.16	1.61	4.62
[4634] TSUYA H. (1929)	samp. FELSITICLAVA	34.22	139.15	34.22	139.15	IZU-BONIN ARC / IZU ARC / KOZUSHIMA/SAPPAN-JIMA / KOZUSHIMA/SAPPAN-JIMA / PACIFIC OCEAN	VOLCANIC ROCK			WHOLE ROCK	74.93	0.13	13.52		0.76		0.72	0.93	0.32	0.08	3.39	4.5	0.08
[4634] TSUYA H. (1929)	samp. D-LAVA	34.22	139.15	34.22	139.15	IZU-BONIN ARC / IZU ARC / KOZUSHIMA/SAPPAN-JIMA / KOZUSHIMA/SAPPAN-JIMA / D-LAVA / PACIFIC OCEAN	VOLCANIC ROCK			WHOLE ROCK	75.1		13.36		0.3		0.74	1.43	0.27	0.1	1.58	4.21
[4634] TSUYA H. (1929)	samp. G-LAVA	34.22	139.15	34.22	139.15	IZU-BONIN ARC / IZU ARC / KOZUSHIMA/SAPPAN-JIMA / KOZUSHIMA/SAPPAN-JIMA / G-LAVA / PACIFIC OCEAN	VOLCANIC ROCK			WHOLE ROCK	75.35	0.2	13.49		0.95		0.55	1.61	0.36	0.08	2.52	4.28
[4634] TSUYA H. (1929)	samp. II	34.45	139.3	34.45	139.3	IZU-BONIN ARC / IZU ARC / UDONEJIMA / PACIFIC OCEAN	VOLCANIC ROCK			WHOLE ROCK	50.79	1.01	16.16		6.96		3.51	10.03	7.63		0.55	2.58
[4634] TSUYA H. (1929)	samp. I	34.22	139.15	34.22	139.15	IZU-BONIN ARC / IZU ARC / KOZUSHIMA/SAPPAN-JIMA / KOZUSHIMA/SAPPAN-JIMA / A-LAVA / PACIFIC OCEAN	VOLCANIC ROCK			WHOLE ROCK	71.64	0.55	14.13		0.34		0.5	0.17	0.08	0	10.77	0.5	0.08
[4634] TSUYA H. (1929)	samp. II	34.5	138.7	35.2	139	IZU-BONIN ARC / IZU ARC / HONSHU / PACIFIC OCEAN	VOLCANIC ROCK			WHOLE ROCK	70.85	0.32	14.03		1.76		0.67	0.1	0	0.23	11.36	0.13	0
[4634] TSUYA H. (1929)	samp. III	34.5	138.7	35.2	139	IZU-BONIN ARC / IZU ARC / HONSHU / PACIFIC OCEAN	VOLCANIC ROCK			WHOLE ROCK	70.75	0.53	12.44		2.66		0.79	0.39	0.08	0.09	11.51	0.39	0.1
[4630] TSUYA H. (1930)	samp. GLASSYEJECTA	42.07	140.68	42.07	140.68	HONSHU ARC / NORTHEASTERN HONSHU ARC / HOKKAIDO / KOMAGA-DAKE/HOKKAIDO-KOMAGATAKE / PACIFIC OCEAN	VOLCANIC ROCK			VOLCANIC GLASS	58.25	0.71	17.5		2.68		5.45	7.79	3.4	0.2	0.77	3.04	0.16
[4630] TSUYA H. (1930)	samp. 1	42.07	140.68	42.07	140.68	HONSHU ARC / NORTHEASTERN HONSHU ARC / HOKKAIDO / KOMAGA-DAKE/HOKKAIDO-KOMAGATAKE / PACIFIC OCEAN	VOLCANIC ROCK			WHOLE ROCK	59.15	0.64	17		2.68		4.74	7.21	2.84	0.18	0.93	3.34	0.21
[4630] TSUYA H. (1930)	samp. 2	42.07	140.68	42.07	140.68	HONSHU ARC / NORTHEASTERN HONSHU ARC / HOKKAIDO / KOMAGA-DAKE/HOKKAIDO-KOMAGATAKE / PACIFIC OCEAN	VOLCANIC ROCK			WHOLE ROCK	59.35	0.67	16.42		3.38		5.54	7.17	2.96	0.2	0.88	3.25	0.2
[4630] TSUYA H. (1930)	samp. SCORIACEOUSEJECTA	42.07	140.68	42.07	140.68	HONSHU ARC / NORTHEASTERN HONSHU ARC / HOKKAIDO / KOMAGA-DAKE/HOKKAIDO-KOMAGATAKE / PACIFIC OCEAN	VOLCANIC ROCK			WHOLE ROCK	58.03	0.61	18.04		2.63		5.36	7.95	3.17	0.18	0.65	2.99	0.18
[9900] NARICI E. (1932)	samp. 14	40.7	13.9	40.7	13.9	APENNINIC-MAGHREBIDES CHAIN / APENNINE / CAMPANIAN VOLCANIC PROVINCE / ISCHIA	PLUTONIC ROCK			WHOLE ROCK	48.13	0.95	6.33		3.39		4.95	22.52	11.5	0.1	1.15	0.82	0.13
[9900] NARICI E. (1932)	samp. 15	40.7	13.9	40.7	13.9	APENNINIC-MAGHREBIDES CHAIN / APENNINE / CAMPANIAN VOLCANIC PROVINCE / ISCHIA	PLUTONIC ROCK			WHOLE ROCK	60.45	0.45	18.16		3.31		0.68	3.24	0.41		6.11	5.91	0.58
[9900] NARICI E. (1932)	samp. 14	40.78	14.05	40.78	14.05	APENNINIC-MAGHREBIDES CHAIN / APENNINE / CAMPANIAN VOLCANIC PROVINCE / PROCIDA ISLAND	PLUTONIC ROCK			WHOLE ROCK	58.35	0.68	19.08		3.85		0.67	3.31	0.98	0.23	8.39	4.17	0.13
[9900] NARICI E. (1932)	samp. 15	40.78	14.05	40.78	14.05	APENNINIC-MAGHREBIDES CHAIN / APENNINE / CAMPANIAN VOLCANIC PROVINCE / PROCIDA ISLAND	PLUTONIC ROCK			WHOLE ROCK	59.3	0.52	19.04		1.94		0.69	7.08	1.03	0.08	5.2	4.8	0.12
[9900] NARICI E. (1932)	samp. 16	40.78	14.05	40.78	14.05	APENNINIC-MAGHREBIDES CHAIN / APENNINE / CAMPANIAN VOLCANIC PROVINCE / PROCIDA ISLAND	PLUTONIC ROCK			WHOLE ROCK	57.68	0.57	20.33		1.87		1.02	7.1	1.16	0.09	5.17	4.8	0
[9900] NARICI E. (1932)	samp. 17	40.78	14.05	40.78	14.05	APENNINIC-MAGHREBIDES CHAIN / APENNINE / CAMPANIAN VOLCANIC PROVINCE / PROCIDA ISLAND	PLUTONIC ROCK			WHOLE ROCK	54.11	0.25	9.14		0.76		6.8	17.1	7.08	0.48	2.88	1.22	0.08
[9900] NARICI E. (1932)	samp. 18	40.78	14.05	40.78	14.05	APENNINIC-MAGHREBIDES CHAIN / APENNINE / CAMPANIAN VOLCANIC PROVINCE / PROCIDA ISLAND	PLUTONIC ROCK			WHOLE ROCK	49.8	0.96	16.5		1.16		2.47	20.8	4.84	0.12	0.78	2.04	0.11
[9900] NARICI E. (1932)	samp. 13	40.78	14.05	40.78	14.05	APENNINIC-MAGHREBIDES CHAIN / APENNINE / CAMPANIAN VOLCANIC PROVINCE / CAMPI FLEGREI (PHLEGRAEAN FIELDS)	PLUTONIC ROCK			WHOLE ROCK	49.88	1.03	18.74		4.79		2.32	8.96	5.04	0.08	4.63	3.85	0.35
[9900] NARICI E. (1932)	samp. 14	40.85	14.18	40.85	14.18	APENNINIC-MAGHREBIDES CHAIN / APENNINE / CAMPANIAN VOLCANIC PROVINCE / CAMPI FLEGREI (PHLEGRAEAN FIELDS)	PLUTONIC ROCK			WHOLE ROCK	48.34	0.66	5.68		2.3		3.45	19.9	17.33		1.39	0.61	0.09
[9900] NARICI E. (1932)	samp. 17	40.821	14.426	40.821	14.426	APENNINIC-MAGHREBIDES CHAIN / APENNINE / CAMPANIAN VOLCANIC PROVINCE / VESUVIUS (SOMMA-VESUVIUS) / SOMMA FORMATION	PLUTONIC ROCK			WHOLE ROCK	47.55	2.01	17.26		2.14		4.05	12.25	6.28	0.15	5.53	2.54	0.22
[9900] NARICI E. (1932)	samp. 18	40.821	14.426	40.821	14.426	APENNINIC-MAGHREBIDES CHAIN / APENNINE / CAMPANIAN VOLCANIC PROVINCE / VESUVIUS (SOMMA-VESUVIUS) / SOMMA FORMATION	PLUTONIC ROCK			WHOLE ROCK	46.89	0.59	14.6		3.67		3.32	14.09	8.25	0.14	5.74	2.26	0.12
[9900] NARICI E. (1932)	samp. 19	40.821	14.426	40.821	14.426	APENNINIC-MAGHREBIDES CHAIN / APENNINE / CAMPANIAN VOLCANIC PROVINCE / VESUVIUS (SOMMA-VESUVIUS) / SOMMA FORMATION	PLUTONIC ROCK			WHOLE ROCK	45.76	1.58	15.23		2.51		3.63	12.62	8.4	0.09	7.97	0.85	0.8
[9900] NARICI E. (1932)	samp. 20	40.821	14.426	40.821	14.426	APENNINIC-MAGHREBIDES CHAIN / APENNINE / CAMPANIAN VOLCANIC PROVINCE / VESUVIUS (SOMMA-VESUVIUS) / SOMMA FORMATION	PLUTONIC ROCK			WHOLE ROCK	47.97	0.77	15.36		1.9		3.48	12.46	6.4	0.09	9.7	1.11	0.72
[9900] NARICI E. (1932)	samp. 21	40.821	14.426	40.821	14.426	APENNINIC-MAGHREBIDES CHAIN / APENNINE / CAMPANIAN VOLCANIC PROVINCE / VESUVIUS (SOMMA-VESUVIUS) / SOMMA FORMATION	PLUTONIC ROCK			WHOLE ROCK	47.94	0.78	20.3		4.23		2.87	6.27	1.09	0.15	10.65	4.05	0.14
[9900] NARICI E. (1932)	samp. 22	40.821	14.426	40.821	14.426	APENNINIC-MAGHREBIDES CHAIN / APENNINE / CAMPANIAN VOLCANIC PROVINCE / VESUVIUS (SOMMA-VESUVIUS) / SOMMA FORMATION	PLUTONIC ROCK			WHOLE ROCK	45.11	1.52	9.86		6.65		1.57	12.06	15.51	0.15	5.14	1.43	0.08
[9900] NARICI E. (1932)	samp. 23	40.821	14.426	40.821	14.426	APENNINIC-MAGHREBIDES CHAIN / APENNINE / CAMPANIAN VOLCANIC PROVINCE / VESUVIUS (SOMMA-VESUVIUS) / SOMMA FORMATION	PLUTONIC ROCK			WHOLE ROCK	48.3	0.39	5.17		1.52		1.84	36	3.66	0.09	1.23	0.55	0.11
[9900] NARICI E. (1932)	samp. 24	40.821	14.426	40.821	14.426	APENNINIC-MAGHREBIDES CHAIN / APENNINE / CAMPANIAN VOLCANIC PROVINCE / VESUVIUS (SOMMA-VESUVIUS) / SOMMA FORMATION	PLUTONIC ROCK			WHOLE ROCK	46.12	0.82	11.21		3.04		3.71	13.75	11.96	0.12	2.7	2.04	0.08
[9900] NARICI E. (1932)	samp. 25	40.821	14.426	40.821	14.426	APENNINIC-MAGHREBIDES CHAIN / APENNINE / CAMPANIAN VOLCANIC PROVINCE / VESUVIUS (SOMMA-VESUVIUS) / SOMMA FORMATION	PLUTONIC ROCK			WHOLE ROCK	54.01	0.92	17.83		1.96		3.07	4.9	1.89	0.14	10.15	3.08	0.41
[9900] NARICI E. (1932)	samp. 26	40.821	14.426	40.821	14.426	APENNINIC-MAGHREBIDES CHAIN / APENNINE / CAMPANIAN VOLCANIC PROVINCE / VESUVIUS (SOMMA-VESUVIUS) / SOMMA FORMATION	PLUTONIC ROCK			WHOLE ROCK	51.91	0.23	22.82		1.81		1	3.73	0.87	0.06	12.3	4.14	0
[9900] NARICI E. (1932)	samp. 27	40.821	14.426	40.821	14.426	APENNINIC-MAGHREBIDES CHAIN / APENNINE / CAMPANIAN VOLCANIC PROVINCE / VESUVIUS (SOMMA-VESUVIUS) / SOMMA FORMATION	PLUTONIC ROCK			WHOLE ROCK	46.2	1.31	21.63		1.02		6.28	10.4	3.99	0.17	4.56	2.37	0.38
[9900] NARICI E. (1932)	samp. 28	40.821	14.426	40.821	14.426	APENNINIC-MAGHREBIDES CHAIN / APENNINE / CAMPANIAN VOLCANIC PROVINCE / VESUVIUS (SOMMA-VESUVIUS) / SOMMA FORMATION	PLUTONIC ROCK			WHOLE ROCK	47.22	0.65	17.04		1.58		2.55	14.3	5.14	0.13	7.13	3.27	0.21
[9900] NARICI E. (1932)	samp. 29	40.821	14.426	40.821	14.426	APENNINIC-MAGHREBIDES CHAIN / APENNINE / CAMPANIAN VOLCANIC PROVINCE / VESUVIUS (SOMMA-VESUVIUS) / SOMMA FORMATION	PLUTONIC ROCK			WHOLE ROCK	37.68	0.43	16.03		3.44		2.32	5.8	28.84	0.18	4.09	0.47	0.06
[9900] NARICI E. (1932)	samp. 11	40.8	13.43	40.8	13.43	APENNINIC-MAGHREBIDES CHAIN / APENNINE / CAMPANIAN VOLCANIC PROVINCE / PONTINE ISLANDS - VENTOTENE ISLAND	PLUTONIC ROCK			WHOLE ROCK	61.04	0.64	19.18		2.15		1.01	2.73	0.97	0.1	6.63	5.57	0.07
[9900] NARICI E. (1932)	samp. 12	40.92	12.95	40.92	12.95	APENNINIC-MAGHREBIDES CHAIN / APENNINE / CAMPANIAN VOLCANIC PROVINCE / PONTINE ISLANDS - PONZA	PLUTONIC ROCK			WHOLE ROCK	56.93	0.51	18.45		2.9		2.39	8.34	3.3	0.08	4.21	2.47	0.13
[9900] NARICI E. (1932)	samp. 13	40.8	13.43	40.8	13.43	APENNINIC-MAGHREBIDES CHAIN / APENNINE / CAMPANIAN VOLCANIC PROVINCE / PONTINE ISLANDS - VENTOTENE ISLAND	PLUTONIC ROCK			WHOLE ROCK	51.4	0.96	18.72		3.52		3.79	6.79	2.83	0.14	5.23	4.12	0.07
[9900] NARICI E. (1932)	samp. 14	40.92	12.95	40.92	12.95	APENNINIC-MAGHREBIDES CHAIN / APENNINE / CAMPANIAN VOLCANIC PROVINCE / PONTINE ISLANDS - PONZA	PLUTONIC ROCK			WHOLE ROCK	43.3	2.73	18.94		3.51		3.79	11.93	9.13	0.06	3.63	1.21	0.09
[9900] NARICI E. (1932)	samp. 13	40.95	15.62	40.95	15.62	APENNINIC-MAGHREBIDES CHAIN / APENNINE / LUCANIAN MAGMATIC PROVINCE / MONTE VULTURE	PLUTONIC ROCK			WHOLE ROCK	40.33	1.74	10.71		6.93		4.57	17.42	13.12	0.14	1.14	1.49	1.53
[9900] NARICI E. (1932)	samp. 14	40.9989	15.2039	40.9989	15.2039	APENNINIC-MAGHREBIDES CHAIN / APENNINE / LUCANIAN MAGMATIC PROVINCE / MONTE VULTURE	PLUTONIC ROCK			WHOLE ROCK	46.32	1.24	8.93		6.53		1.94	20.44	13.12	0.04	0.75	0.67	0.11
[9900] NARICI E. (1932)	samp. 2	40.9192	12.8467	40.9192	12.8467	APENNINIC-MAGHREBIDES CHAIN / APENNINE / CAMPANIAN VOLCANIC PROVINCE / PONTINE ISLANDS - PALMAROLA	VOLCANIC ROCK			VOLCANIC GLASS	72.83	0.03	13.92		1.58		1.42	1.66	0.25	0.05	4.18	2.71
[9900] NARICI E. (1932)	samp. 1	40.7	13.9	40.7	13.9	APENNINIC-MAGHREBIDES CHAIN / APENNINE / CAMPANIAN VOLCANIC PROVINCE / ISCHIA	VOLCANIC ROCK			WHOLE ROCK	60.65	0.63	17.51		3.56		1.12	2.5	0.11	0.16	6.07	7.25	0.08
[9900] NARICI E. (1932)	samp. 2	40.7	13.9	40.7	13.9	APENNINIC-MAGHREBIDES CHAIN / APENNINE / CAMPANIAN VOLCANIC PROVINCE / ISCHIA	VOLCANIC ROCK			WHOLE ROCK	59.12	0.78	18.32		1.71		1.3	2.89	0.79	0.22	6.13	8.08	0.09
[9900] NARICI E. (1932)	samp. 3	40.7	13.9	40.7	13.9	APENNINIC-MAGHREBIDES CHAIN / APENNINE / CAMPANIAN VOLCANIC PROVINCE / ISCHIA	VOLCANIC ROCK			WHOLE ROCK	60.86	0.57	19.56		2.05		1.35	1.72	0.48	0.17	6.68	6.22	0.06
[9900] NARICI E. (1932)	samp. 4	40.7	13.9	40.7	13.9	APENNINIC-MAGHREBIDES CHAIN / APENNINE / CAMPANIAN VOLCANIC PROVINCE / ISCHIA	VOLCANIC ROCK			WHOLE ROCK	60.14	0.59	18.21		3.92		0.27	2.25	0.49	0.08	6.38	7.08	0.02
[9900] NARICI E. (1932)	samp. 5	40.7	13.9	40.7	13.9	APENNINIC-MAGHREBIDES CHAIN / APENNINE / CAMPANIAN VOLCANIC PROVINCE / ISCHIA	VOLCANIC ROCK			WHOLE ROCK	61.33	0.63	18.17		2.14		1.99	3.55	0.53	0.12	6.02	5.41	0.08
[9900] NARICI E. (1932)	samp. 6	40.72	13.5	40.72	13.5	APENNINIC-MAGHREBIDES CHAIN / APENNINE / CAMPANIAN VOLCANIC PROVINCE / ISCHIA	VOLCANIC ROCK			WHOLE ROCK	59.45	0.67	19.25		1.94		1.74	4.85	1.18	0.01	5.68	4.61	0.33
[9900] NARICI E. (1932)	samp. 7	40.7	13.9	40.7	13.9	APENNINIC-MAGHREBIDES CHAIN / APENNINE / CAMPANIAN VOLCANIC PROVINCE / ISCHIA	VOLCANIC ROCK			WHOLE ROCK	58.82	0.74	19.45		3.1		2.38	4.51	1.52	0.13	5.54	3.81	0.03
[9900] NARICI E. (1932)	samp. 8	40.715	13.4817	40.715	13.4817	APENNINIC-MAGHREBIDES CHAIN / APENNINE / CAMPANIAN VOLCANIC PROVINCE / ISCHIA	VOLCANIC ROCK			WHOLE ROCK	57.04	0.87	18.19		2.79		2.69	5.12	3.7	0.08	3.95	4.22	0.32
[9900] NARICI E. (1932)	samp. 9	40.7	13.9	40.7	13.9	APENNINIC-MAGHREBIDES CHAIN / APENNINE / CAMPANIAN VOLCANIC PROVINCE / ISCHIA	VOLCANIC ROCK			WHOLE ROCK	54.06	1.25	18.13		3.39		3.76	5.22	3.74	0.07	3.98	4.37	0.69
[9900] NARICI E. (1932)	samp. 10	40.7285	13.9353	40.7285	13.9353	APENNINIC-MAGHREBIDES CHAIN / APENNINE / CAMPANIAN VOLCANIC PROVINCE / ISCHIA	VOLCANIC ROCK			WHOLE ROCK	52.56	1	17.58		6.05		3.02	7.46	3.34	0.08	3.81	3.6	0.76
[9900] NARICI E. (1932)	samp. 11	40.7	13.9	40.7	13.9	APENNINIC-MAGHREBIDES CHAIN / APENNINE / CAMPANIAN VOLCANIC PROVINCE / ISCHIA	VOLCANIC ROCK			WHOLE ROCK	52.13	1	19.23		2.91		3.97	9.71	2		4.64	3.41	0.26
[9900] NARICI E. (1932)	samp. 12	40.7	13.9	40.7	13.9	APENNINIC-MAGHREBIDES CHAIN / APENNINE / CAMPANIAN VOLCANIC PROVINCE / ISCHIA	VOLCANIC ROCK			WHOLE ROCK	49.85	1.44	20.22		2.87		3.48	9.12	5.15	0.01	3.02	4.06	0.11
[9900] NARICI E. (1932)	samp. 13	40.7	13.9	40.7	13.9	APENNINIC-MAGHREBIDES CHAIN / APENNINE / CAMPANIAN VOLCANIC PROVINCE / ISCHIA	VOLCANIC ROCK			WHOLE ROCK	57.02	0.58	20.01		1.88		2.06	3.54	0.51	0.07	5.08	7.12	0.27
[9900] NARICI E. (1932)	samp. 1	40.76	14	40.76	14	APENNINIC-MAGHREBIDES CHAIN / APENNINE / CAMPANIAN VOLCANIC PROVINCE / VIVARA ISLAND	VOLCANIC ROCK			WHOLE ROCK	58.01	0.72	16.87		3.21		0.86	4.42	1.19	0.18	6.09	6.62
[9900] NARICI E. (1932)	samp. 2	40.78	14.05	40.78	14.05	APENNINIC-MAGHREBIDES CHAIN / APENNINE / CAMPANIAN VOLCANIC PROVINCE / PROCIDA ISLAND	VOLCANIC ROCK			WHOLE ROCK	56.24	0.54	19.18		3.47		1.55	5.26	1.01	0.21	7.43	4.77	0.26
[9900] NARICI E. (1932)	samp. 3	40.78	14.05	40.78	14.05	APENNINIC-MAGHREBIDES CHAIN / APENNINE / CAMPANIAN VOLCANIC PROVINCE / PROCIDA ISLAND	VOLCANIC ROCK			WHOLE ROCK	57.94	1.29	16.31		4.67		1.92	4.84	0.79	0.18	7.9	3.34	0.19
[9900] NARICI E. (1932)	samp. 4	40.78	14.05	40.78	14.05	APENNINIC-MAGHREBIDES CHAIN / APENNINE / CAMPANIAN VOLCANIC PROVINCE / PROCIDA ISLAND	VOLCANIC ROCK			WHOLE ROCK	59.76	0.46	19.58		1.44		1.22	3.18	0.28	0.15	9.02	3.98	0.13
[9900] NARICI E. (1932)	samp. 5	40.78	14.05	40.78	14.05	APENNINIC-MAGHREBIDES CHAIN / APENNINE / CAMPANIAN VOLCANIC PROVINCE / PROCIDA ISLAND	VOLCANIC ROCK			WHOLE ROCK	59.26	0.49	19.33		1.94		1.61	4.14	0.58	0.11	8.15	4.17	0.04
[9900] NARICI E. (1932)	samp. 6	40.78	14.05	40.78	14.05	APENNINIC-MAGHREBIDES CHAIN / APENNINE / CAMPANIAN VOLCANIC PROVINCE / PROCIDA ISLAND	VOLCANIC ROCK			WHOLE ROCK	58.5	0.49	18.67		1.52		1.65	3	1.08	0.18	8.91	4.88	0.23
[9900] NARICI E. (1932)	samp. 7	40.78	14.05	40.78	14.05	APENNINIC-MAGHREBIDES CHAIN / APENNINE / CAMPANIAN VOLCANIC PROVINCE / PROCIDA ISLAND	VOLCANIC ROCK			WHOLE ROCK	46.7	1.02	15.51		1.58		6.12	13.56	10.9	0.29	1.4	2.66	0.28
[9900] NARICI E. (1932)	samp. 8	40.78	14.05	40.78	14.05	APENNINIC-MAGHREBIDES CHAIN / APENNINE / CAMPANIAN VOLCANIC PROVINCE / PROCIDA ISLAND	VOLCANIC ROCK			WHOLE ROCK	44.42	3.94	8.8		8.58		7.42	13.51	8.83	0.11	1.26	2.68	0.14
[9900] NARICI E. (1932)	samp. 9	40.78	14.05	40.78	14.05	APENNINIC-MAGHREBIDES CHAIN / APENNINE / CAMPANIAN VOLCANIC PROVINCE / PROCIDA ISLAND	VOLCANIC ROCK			WHOLE ROCK	48.1	0.87	23.05		6.13		1.27	12.2	2.12	0.19	3.74	2.42	0.12
[9900] NARICI E. (1932)	samp. 10	40.78	14.05	40.78	14.05	APENNINIC-MAGHREBIDES CHAIN / APENNINE / CAMPANIAN VOLCANIC PROVINCE / PROCIDA ISLAND	VOLCANIC ROCK			WHOLE ROCK	42.94	1.18	18.4		5.49		4.47	11.78	5.86	0.15	1.25	2.86	1.06
[9900] NARICI E. (1932)	samp. 11	40.76	14	40.76	14	APENNINIC-MAGHREBIDES CHAIN / APENNINE / CAMPANIAN VOLCANIC PROVINCE / VIVARA ISLAND	VOLCANIC ROCK			WHOLE ROCK	48.08	1.2	17.7		6.28		3.72	11.6	3.35	0.1	1.9	4.3	0.57
[9900] NARICI E. (1932)	samp. 12	40.78	14.05	40.78	14.05	APENNINIC-MAGHREBIDES CHAIN / APENNINE / CAMPANIAN VOLCANIC PROVINCE / PROCIDA ISLAND	VOLCANIC ROCK			WHOLE ROCK	53	0.69	17.76		3.78		1.92	8.76	4.3	0.13	5.18	4.07	0.11
[9900] NARICI E. (1932)	samp. 13	40.78	14.05	40.78	14.05	APENNINIC-MAGHREBIDES CHAIN / APENNINE / CAMPANIAN VOLCANIC PROVINCE / PROCIDA ISLAND	VOLCANIC ROCK			WHOLE ROCK	45.45	0.76	16.31		4.75		4.17	12.18	8.28	0.22	1.63	3.62	0.85
[9900] NARICI E. (1932)	samp. 1	40.78	14.05	40.78	14.05	APENNINIC-MAGHREBIDES CHAIN / APENNINE / CAMPANIAN VOLCANIC PROVINCE / CAMPI FLEGREI (PHLEGRAEAN FIELDS) / POST-CALDERA STAGE	VOLCANIC ROCK			WHOLE ROCK	57.1	0.55	17.92		4.94		0.8	4.52	0.92	0.17	8.98	3.6	0.14
[9900] NARICI E. (1932)	samp. 2	40.78	14.05	40.78	14.05	APENNINIC-MAGHREBIDES CHAIN / APENNINE / CAMPANIAN VOLCANIC PROVINCE / CAMPI FLEGREI (PHLEGRAEAN FIELDS)	VOLCANIC ROCK			WHOLE ROCK	59.88	0.48	20.93		2.31		1.25	2.12	0.51	0.23	6.76	5.24	0.03
[9900] NARICI E. (1932)	samp. 3	40.9	14.2	40.9	14.2	APENNINIC-MAGHREBIDES CHAIN / APENNINE / CAMPANIAN VOLCANIC PROVINCE / CAMPI FLEGREI (PHLEGRAEAN FIELDS) / POST-CALDERA STAGE	VOLCANIC ROCK			WHOLE ROCK	59.33	0.32	20.07		2.04		1.44	2.37	0.71	0.15	7.74	5.03	0.12
[9900] NARICI E. (1932)	samp. 4	40.78	14.05	40.78	14.05	APENNINIC-MAGHREBIDES CHAIN / APENNINE / CAMPANIAN VOLCANIC PROVINCE / CAMPI FLEGREI (PHLEGRAEAN FIELDS)	VOLCANIC ROCK			WHOLE ROCK	58.72	0.62	18.37		0.93		2.18	3.14	1.04	0.15	8.04	4.66	0.16
[9900] NARICI E. (1932)	samp. 5	40.9	14.2	40.9	14.2	APENNINIC-MAGHREBIDES CHAIN / APENNINE / CAMPANIAN VOLCANIC PROVINCE / CAMPI FLEGREI (PHLEGRAEAN FIELDS)	VOLCANIC ROCK			WHOLE ROCK	60.1	0.51	20.31		3.16		0.3	1.78	0.28		7.57	5.39	0.18
[9900] NARICI E. (1932)	samp. 6	40.9	14.2	40.9	14.2	APENNINIC-MAGHREBIDES CHAIN / APENNINE / CAMPANIAN VOLCANIC PROVINCE / CAMPI FLEGREI (PHLEGRAEAN FIELDS)	VOLCANIC ROCK			WHOLE ROCK	60.16	0.51	19.14		2.95		0.73	1.95	0.35	0.21	7.02	6.29	0.19
[9900] NARICI E. (1932)	samp. 7	40.85	14.18	40.85	14.18	APENNINIC-MAGHREBIDES CHAIN / APENNINE / CAMPANIAN VOLCANIC PROVINCE / CAMPI FLEGREI (PHLEGRAEAN FIELDS)	VOLCANIC ROCK			WHOLE ROCK	59.88	0.47	19.24		4		0.31	3.13	0.88	0.27	6.91	5.06	0.06
[9900] NARICI E. (1932)	samp. 8	40.85	14.18	40.85	14.18	APENNINIC-MAGHREBIDES CHAIN / APENNINE / CAMPANIAN VOLCANIC PROVINCE / CAMPI FLEGREI (PHLEGRAEAN FIELDS)	VOLCANIC ROCK			WHOLE ROCK	57.86	0.41	19.46		1.43		1.96	4.41	0.67	0.1	4.1	7.92	0.18
[9900] NARICI E. (1932)	samp. 9	40.85	14.18	40.85	14.18	APENNINIC-MAGHREBIDES CHAIN / APENNINE / CAMPANIAN VOLCANIC PROVINCE / CAMPI FLEGREI (PHLEGRAEAN FIELDS)	VOLCANIC ROCK			WHOLE ROCK	61.28	0.47	19.74		1.34		0.64	2.24	0.56	0.13	6.72	5.54	0.18
[9900] NARICI E. (1932)	samp. 10	40.85	14.18	40.85	14.18	APENNINIC-MAGHREBIDES CHAIN / APENNINE / CAMPANIAN VOLCANIC PROVINCE / CAMPI FLEGREI (PHLEGRAEAN FIELDS)	VOLCANIC ROCK			WHOLE ROCK	51	0.6	22.58		2.08		4.29	6.59	1.44	0.18	8.15	2.25	0.38
[9900] NARICI E. (1932)	samp. 11	40.9	14.2	40.9	14.2	APENNINIC-MAGHREBIDES CHAIN / APENNINE / CAMPANIAN VOLCANIC PROVINCE / CAMPI FLEGREI (PHLEGRAEAN FIELDS) / POST-CALDERA STAGE	VOLCANIC ROCK			WHOLE ROCK	46.75	0.93	17.29		3.27		5.41	11.26	3.12	0.12	6.87	3.08	0.11
[9900] NARICI E. (1932)	samp. 12	40.9	14.2	40.9	14.2	APENNINIC-MAGHREBIDES CHAIN / APENNINE / CAMPANIAN VOLCANIC PROVINCE / CAMPI FLEGREI (PHLEGRAEAN FIELDS) / POST-CALDERA STAGE	VOLCANIC ROCK			WHOLE ROCK	47.97	0.82	18.41		2.16		5.26	11.26	5.41	0.12	5.65	2.75	0.27
[9900] NARICI E. (1932)	samp. 1	40.821	14.426	40.821	14.426	APENNINIC-MAGHREBIDES CHAIN / APENNINE / CAMPANIAN VOLCANIC PROVINCE / VESUVIUS (SOMMA-VESUVIUS) / AD 1929 FORMATION	VOLCANIC ROCK			WHOLE ROCK	46.75	1.15	19.93		2		5.04	9.9	4.72	0.17	6.71	2.56	0.24
[9900] NARICI E. (1932)	samp. 2	40.821	14.426	40.821	14.426	APENNINIC-MAGHREBIDES CHAIN / APENNINE / CAMPANIAN VOLCANIC PROVINCE / VESUVIUS (SOMMA-VESUVIUS)	VOLCANIC ROCK			WHOLE ROCK	51.23	0.8	19.3		3.18		1.64	6.21	1.87	0.16	9.54	4.37	0.13
[9900] NARICI E. (1932)	samp. 3	40.821	14.426	40.821	14.426	APENNINIC-MAGHREBIDES CHAIN / APENNINE / CAMPANIAN VOLCANIC PROVINCE / VESUVIUS (SOMMA-VESUVIUS)	VOLCANIC ROCK			WHOLE ROCK	53.46	0.29	22.71		2.11		0.95	3.76	0.6		8.61	5.49	0.18
[9900] NARICI E. (1932)	samp. 4	40.821	14.426	40.821	14.426	APENNINIC-MAGHREBIDES CHAIN / APENNINE / CAMPANIAN VOLCANIC PROVINCE / VESUVIUS (SOMMA-VESUVIUS)	VOLCANIC ROCK			WHOLE ROCK	51.64	0.55	20.75		2.31		2.25	5.98	2.22		8.33	3.89	0.22
[9900] NARICI E. (1932)	samp. 5	40.821	14.426	40.821	14.426	APENNINIC-MAGHREBIDES CHAIN / APENNINE / CAMPANIAN VOLCANIC PROVINCE / VESUVIUS (SOMMA-VESUVIUS)	VOLCANIC ROCK			WHOLE ROCK	52.26	0.47	20.91		1.72		1.66	5.66	1.71	0.08	8.99	4.34	0.18
[9900] NARICI E. (1932)	samp. 6	40.821	14.426	40.821	14.426	APENNINIC-MAGHREBIDES CHAIN / APENNINE / CAMPANIAN VOLCANIC PROVINCE / VESUVIUS (SOMMA-VESUVIUS)	VOLCANIC ROCK			WHOLE ROCK	51.71	0.53	19.3		2.51		2.11	6.84	1.91	0.13	8.03	4.22	0.35
[9900] NARICI E. (1932)	samp. 7	40.821	14.426	40.821	14.426	APENNINIC-MAGHREBIDES CHAIN / APENNINE / CAMPANIAN VOLCANIC PROVINCE / VESUVIUS (SOMMA-VESUVIUS)	VOLCANIC ROCK			WHOLE ROCK	55	0.16	20.34		1.56		0.76	2.49	0.51	0.18	6.63	7.2	0.11
[9900] NARICI E. (1932)	samp. 8	40.821	14.426	40.821	14.426	APENNINIC-MAGHREBIDES CHAIN / APENNINE / CAMPANIAN VOLCANIC PROVINCE / VESUVIUS (SOMMA-VESUVIUS)	VOLCANIC ROCK			WHOLE ROCK	48.74	1.04	16.38		1.64		5.3	12.19	7.07	0.14	4.95	2.01	0.18
[9900] NARICI E. (1932)	samp. 9	40.821	14.426	40.821	14.426	APENNINIC-MAGHREBIDES CHAIN / APENNINE / CAMPANIAN VOLCANIC PROVINCE / VESUVIUS (SOMMA-VESUVIUS)	VOLCANIC ROCK			WHOLE ROCK	48.8	0.77	17.15		3.73		3.35	10.84	4.62	0.15	7.03	2.63	0.2
[9900] NARICI E. (1932)	samp. 10	40.821	14.426	40.821	14.426	APENNINIC-MAGHREBIDES CHAIN / APENNINE / CAMPANIAN VOLCANIC PROVINCE / VESUVIUS (SOMMA-VESUVIUS)	VOLCANIC ROCK			WHOLE ROCK	49.19	0.98	18.5		1.96		4.54	9.29	6.11	0.12	5.78	3.12	0.22
[9900] NARICI E. (1932)	samp. 11	40.821	14.426	40.821	14.426	APENNINIC-MAGHREBIDES CHAIN / APENNINE / CAMPANIAN VOLCANIC PROVINCE / VESUVIUS (SOMMA-VESUVIUS)	VOLCANIC ROCK			WHOLE ROCK	50.02	0.73	18.29		1.42		5.39	9.39	5.62	0.14	5.83	2.5	0.15
[9900] NARICI E. (1932)	samp. 12	40.821	14.426	40.821	14.426	APENNINIC-MAGHREBIDES CHAIN / APENNINE / CAMPANIAN VOLCANIC PROVINCE / VESUVIUS (SOMMA-VESUVIUS) / SOMMA FORMATION	VOLCANIC ROCK			WHOLE ROCK	48.83	1.93	18.86		2.12		4.99	8.96	4.9	0.14	6.04	2.39	0.19
[9900] NARICI E. (1932)	samp. 13	40.821	14.426	40.821	14.426	APENNINIC-MAGHREBIDES CHAIN / APENNINE / CAMPANIAN VOLCANIC PROVINCE / VESUVIUS (SOMMA-VESUVIUS) / SOMMA FORMATION	VOLCANIC ROCK			WHOLE ROCK	49.36	0.7	18.75		1.98		4.97	8.9	5.83	0.15	5.98	2.32	0.18
[9900] NARICI E. (1932)	samp. 14	40.821	14.426	40.821	14.426	APENNINIC-MAGHREBIDES CHAIN / APENNINE / CAMPANIAN VOLCANIC PROVINCE / VESUVIUS (SOMMA-VESUVIUS) / SOMMA FORMATION	VOLCANIC ROCK			WHOLE ROCK	51.69	1.3	18.55		4		3.64	8.64	3.27	0.13	5.53	2.55	0.21
[9900] NARICI E. (1932)	samp. 15	40.821	14.426	40.821	14.426	APENNINIC-MAGHREBIDES CHAIN / APENNINE / CAMPANIAN VOLCANIC PROVINCE / VESUVIUS (SOMMA-VESUVIUS)	VOLCANIC ROCK			WHOLE ROCK	50.88	0.78	21.6		2.08		4.11	7.91	3.1	0.16	5.57	3.08	0.44
[9900] NARICI E. (1932)	samp. 16	40.821	14.426	40.821	14.426	APENNINIC-MAGHREBIDES CHAIN / APENNINE / CAMPANIAN VOLCANIC PROVINCE / VESUVIUS (SOMMA-VESUVIUS)	VOLCANIC ROCK			WHOLE ROCK	51.9	1.23	21.25		1.67		3.34	7.49	3.45	0.19	6.22	2.86	0.38
[9900] NARICI E. (1932)	samp. 30	40.821	14.426	40.821	14.426	APENNINIC-MAGHREBIDES CHAIN / APENNINE / CAMPANIAN VOLCANIC PROVINCE / VESUVIUS (SOMMA-VESUVIUS)	VOLCANIC ROCK			WHOLE ROCK	57.6	0.42	17.87		1.01		2.56	4.27	1.44	0.16	9.67	2.76	0.12
[9900] NARICI E. (1932)	samp. 1	40.9192	12.8467	40.9192	12.8467	APENNINIC-MAGHREBIDES CHAIN / APENNINE / CAMPANIAN VOLCANIC PROVINCE / PONTINE ISLANDS - PALMAROLA	VOLCANIC ROCK			WHOLE ROCK	74.06	0	14.76		0.73		0.58	1.6	0.18		4.25	3.46	0.04
[9900] NARICI E. (1932)	samp. 3	40.92	12.95	40.92	12.95	APENNINIC-MAGHREBIDES CHAIN / APENNINE / CAMPANIAN VOLCANIC PROVINCE / PONTINE ISLANDS - ZANNONE	VOLCANIC ROCK			WHOLE ROCK	72.9	0.35	15.24		0.35		0.48	1.88	0.37		5.51	1.87	0.08
[9900] NARICI E. (1932)	samp. 4	40.92	12.95	40.92	12.95	APENNINIC-MAGHREBIDES CHAIN / APENNINE / CAMPANIAN VOLCANIC PROVINCE / PONTINE ISLANDS - PONZA	VOLCANIC ROCK			WHOLE ROCK	74.71		13.94		0.75		0.31	1.13	0.14	0.06	4.8	2.97
[9900] NARICI E. (1932)	samp. 5	40.92	12.95	40.92	12.95	APENNINIC-MAGHREBIDES CHAIN / APENNINE / CAMPANIAN VOLCANIC PROVINCE / PONTINE ISLANDS - PONZA	VOLCANIC ROCK			WHOLE ROCK	68.4	0.32	15.38		0.56		1.23	1.86	0.98	0.05	4.59	2.79	0.11
[9900] NARICI E. (1932)	samp. 6	40.92	12.95	40.92	12.95	APENNINIC-MAGHREBIDES CHAIN / APENNINE / CAMPANIAN VOLCANIC PROVINCE / PONTINE ISLANDS - PONZA	VOLCANIC ROCK			WHOLE ROCK	69.35	0.12	11.75		1.38		0.9	2.52	0.51	0.07	5.33	3.03	0.04
[9900] NARICI E. (1932)	samp. 7	40.92	12.95	40.92	12.95	APENNINIC-MAGHREBIDES CHAIN / APENNINE / CAMPANIAN VOLCANIC PROVINCE / PONTINE ISLANDS - PONZA	VOLCANIC ROCK			WHOLE ROCK	55.66	0.11	19.83		3.11		2.3	5.15	1.76		6.48	4.84	0.14
[9900] NARICI E. (1932)	samp. 8	40.92	12.95	40.92	12.95	APENNINIC-MAGHREBIDES CHAIN / APENNINE / CAMPANIAN VOLCANIC PROVINCE / PONTINE ISLANDS - PONZA	VOLCANIC ROCK			WHOLE ROCK	59.3	0.48	19.07		2.08		2.24	3.89	1.57		6.23	4.38	0.09
[9900] NARICI E. (1932)	samp. 9	40.8	13.43	40.8	13.43	APENNINIC-MAGHREBIDES CHAIN / APENNINE / CAMPANIAN VOLCANIC PROVINCE / PONTINE ISLANDS - VENTOTENE ISLAND	VOLCANIC ROCK			WHOLE ROCK	46.48	1.16	18.08		2.57		6.12	13.25	6.24	0.12	2.48	2.85	0.14
[9900] NARICI E. (1932)	samp. 10	40.8	13.43	40.8	13.43	APENNINIC-MAGHREBIDES CHAIN / APENNINE / CAMPANIAN VOLCANIC PROVINCE / PONTINE ISLANDS - VENTOTENE ISLAND	VOLCANIC ROCK			WHOLE ROCK	46.07	1.29	20.33		9.54		2.64	10.24	4.03	0.1	1.13	3.94	0.13
[9900] NARICI E. (1932)	samp. 1	40.9989	15.2039	40.9989	15.2039	APENNINIC-MAGHREBIDES CHAIN / APENNINE / LUCANIAN MAGMATIC PROVINCE / MONTE VULTURE	VOLCANIC ROCK			WHOLE ROCK	51.94	0.53	21.3		2.67		1.13	2.74	0.29	0.14	6.87	5.45	0.61
[9900] NARICI E. (1932)	samp. 2	40.9989	15.2039	40.9989	15.2039	APENNINIC-MAGHREBIDES CHAIN / APENNINE / LUCANIAN MAGMATIC PROVINCE / MONTE VULTURE	VOLCANIC ROCK			WHOLE ROCK	52.35	0.41	21.32		3.53		0.62	2.23	0.42	0.14	6.85	7.12	0.21
[9900] NARICI E. (1932)	samp. 3	40.9989	15.2039	40.9989	15.2039	APENNINIC-MAGHREBIDES CHAIN / APENNINE / LUCANIAN MAGMATIC PROVINCE / MONTE VULTURE	VOLCANIC ROCK			WHOLE ROCK	51.2	0.33	21.05		3.65		0.4	2.47	0.18	0.15	7.15	2.09	0.11
[9900] NARICI E. (1932)	samp. 4	40.9989	15.2039	40.9989	15.2039	APENNINIC-MAGHREBIDES CHAIN / APENNINE / LUCANIAN MAGMATIC PROVINCE / MONTE VULTURE	VOLCANIC ROCK			WHOLE ROCK	48.63	0.88	18.27		4.35		1.73	8.31	3.24	0.18	2.48	2.65	1
[9900] NARICI E. (1932)	samp. 5	40.935	15.622	40.935	15.622	APENNINIC-MAGHREBIDES CHAIN / APENNINE / LUCANIAN MAGMATIC PROVINCE / MONTE VULTURE	VOLCANIC ROCK			WHOLE ROCK	48.38	0.66	22.83		3.4		2.66	6.66	1.96	0.22	4.31	5.15	0.45
[9900] NARICI E. (1932)	samp. 6	40.935	15.622	40.935	15.622	APENNINIC-MAGHREBIDES CHAIN / APENNINE / LUCANIAN MAGMATIC PROVINCE / MONTE VULTURE	VOLCANIC ROCK			WHOLE ROCK	43.82	1	16.62		4.73		3.32	11.35	4.75	0.19	2.65	4.88	0.97
[9900] NARICI E. (1932)	samp. 7	40.95	15.62	40.95	15.62	APENNINIC-MAGHREBIDES CHAIN / APENNINE / LUCANIAN MAGMATIC PROVINCE / MONTE VULTURE	VOLCANIC ROCK			WHOLE ROCK	44.13	1.55	17.21		4.9		3.47	12.68	6.16	0.19	3.46	4.17	1.03
[9900] NARICI E. (1932)	samp. 8	40.935	15.622	40.935	15.622	APENNINIC-MAGHREBIDES CHAIN / APENNINE / LUCANIAN MAGMATIC PROVINCE / MONTE VULTURE	VOLCANIC ROCK			WHOLE ROCK	39.01	1.03	18.79		6.56		1.96	13.07	5.09	0.19	3.28	3.05	0.7
[9900] NARICI E. (1932)	samp. 9	40.9989	15.2039	40.9989	15.2039	APENNINIC-MAGHREBIDES CHAIN / APENNINE / LUCANIAN MAGMATIC PROVINCE / MONTE VULTURE	VOLCANIC ROCK			WHOLE ROCK	39	0.8	18.42		5.26		2.7	9.6	4.2	0.25	4.57	5.3	0.76
[9900] NARICI E. (1932)	samp. 10	40.935	15.622	40.935	15.622	APENNINIC-MAGHREBIDES CHAIN / APENNINE / LUCANIAN MAGMATIC PROVINCE / MONTE VULTURE	VOLCANIC ROCK			WHOLE ROCK	37.16	2.16	15.06		6.33		5.16	14.7	4.49	0.28	5.18	3.58	1.72
[9900] NARICI E. (1932)	samp. 11	40.95	15.62	40.95	15.62	APENNINIC-MAGHREBIDES CHAIN / APENNINE / LUCANIAN MAGMATIC PROVINCE / MONTE VULTURE	VOLCANIC ROCK			WHOLE ROCK	37.96	1.27	15.58		4.69		4.99	15.82	9.06	0.37	2.82	2.82	1.81
[9900] NARICI E. (1932)	samp. 12	40.9989	15.2039	40.9989	15.2039	APENNINIC-MAGHREBIDES CHAIN / APENNINE / LUCANIAN MAGMATIC PROVINCE / MONTE VULTURE	VOLCANIC ROCK			WHOLE ROCK	39.5	1	19.45		5.25		1.33	20.93	5.8	0.14	1.24	2.64	0.19
[9901] NARICI E. (1933)	samp. 9	40.9	14.2	40.9	14.2	APENNINIC-MAGHREBIDES CHAIN / APENNINE / CAMPANIAN VOLCANIC PROVINCE / CAMPI FLEGREI (PHLEGRAEAN FIELDS) / POST-CALDERA STAGE	PLUTONIC ROCK			WHOLE ROCK	42.33	1.22	15.23		4.63		2.02	19.51	6.82	0.12	5.43	1.73	0.22
[9901] NARICI E. (1933)	samp. 1	40.85	14.18	40.85	14.18	APENNINIC-MAGHREBIDES CHAIN / APENNINE / CAMPANIAN VOLCANIC PROVINCE / CAMPI FLEGREI (PHLEGRAEAN FIELDS) / BRECCIA MUSEO FORMATION	VOLCANIC ROCK			WHOLE ROCK	59.37	0.55	19.78		2.34		1.3	2.59	0.11	0.11	8.34	5.49	0.09
[9901] NARICI E. (1933)	samp. 2	40.85	14.18	40.85	14.18	APENNINIC-MAGHREBIDES CHAIN / APENNINE / CAMPANIAN VOLCANIC PROVINCE / CAMPI FLEGREI (PHLEGRAEAN FIELDS) / BRECCIA MUSEO FORMATION	VOLCANIC ROCK			WHOLE ROCK	56.34	0.71	17.32		3.55		2.18	5.1	2.22	0.21	6.98	4.38	0
[9901] NARICI E. (1933)	samp. 3	40.85	14.18	40.85	14.18	APENNINIC-MAGHREBIDES CHAIN / APENNINE / CAMPANIAN VOLCANIC PROVINCE / CAMPI FLEGREI (PHLEGRAEAN FIELDS) / BRECCIA MUSEO FORMATION	VOLCANIC ROCK			WHOLE ROCK	55.21	0.71	17.68		3.33		1.47	6.03	5.35	0.09	5.78	3.59	0
[9901] NARICI E. (1933)	samp. 4	40.78	14.05	40.78	14.05	APENNINIC-MAGHREBIDES CHAIN / APENNINE / CAMPANIAN VOLCANIC PROVINCE / CAMPI FLEGREI (PHLEGRAEAN FIELDS) / CUPOLA LAVA	VOLCANIC ROCK			WHOLE ROCK	57.95	0.59	17.61		3.07		1.77	2.46	0.14	0.15	8.1	7.54	0.09
[9901] NARICI E. (1933)	samp. 5	40.85	14.18	40.85	14.18	APENNINIC-MAGHREBIDES CHAIN / APENNINE / CAMPANIAN VOLCANIC PROVINCE / CAMPI FLEGREI (PHLEGRAEAN FIELDS) / BRECCIA MUSEO FORMATION	VOLCANIC ROCK			WHOLE ROCK	52	1.54	18.4		6.08		1.86	6.73	1.62	0.15	4.1	5.5	0.21
[9901] NARICI E. (1933)	samp. 6	40.85	14.18	40.85	14.18	APENNINIC-MAGHREBIDES CHAIN / APENNINE / CAMPANIAN VOLCANIC PROVINCE / CAMPI FLEGREI (PHLEGRAEAN FIELDS) / BRECCIA MUSEO FORMATION	VOLCANIC ROCK			WHOLE ROCK	52.87	1.44	19.03		6.07		1.87	7	2.24	0.11	4.6	4.01	0.06
[9901] NARICI E. (1933)	samp. 7	40.85	14.18	40.85	14.18	APENNINIC-MAGHREBIDES CHAIN / APENNINE / CAMPANIAN VOLCANIC PROVINCE / CAMPI FLEGREI (PHLEGRAEAN FIELDS) / BRECCIA MUSEO FORMATION	VOLCANIC ROCK			WHOLE ROCK	50.7	0.93	14.73		6.72		1.57	11.21	6	0.17	1.95	4.81	0.16
[9901] NARICI E. (1933)	samp. 1	40.821	14.426	40.821	14.426	APENNINIC-MAGHREBIDES CHAIN / APENNINE / CAMPANIAN VOLCANIC PROVINCE / VESUVIUS (SOMMA-VESUVIUS) / SOMMA FORMATION	VOLCANIC ROCK			WHOLE ROCK	57.71	0.88	19.32		2.3		1.12	3.16	0.38	0.1	9.01	4.75	0.14
[9901] NARICI E. (1933)	samp. 2	40.821	14.426	40.821	14.426	APENNINIC-MAGHREBIDES CHAIN / APENNINE / CAMPANIAN VOLCANIC PROVINCE / VESUVIUS (SOMMA-VESUVIUS) / AD 1932 FORMATION	VOLCANIC ROCK			WHOLE ROCK	47.87	1.27	17.27		3.2		5.55	10	4.79	0.12	6.63	2.53	0.11
[9901] NARICI E. (1933)	samp. 3	40.821	14.426	40.821	14.426	APENNINIC-MAGHREBIDES CHAIN / APENNINE / CAMPANIAN VOLCANIC PROVINCE / VESUVIUS (SOMMA-VESUVIUS) / SOMMA FORMATION	VOLCANIC ROCK			WHOLE ROCK	48.88	0.67	13.31		3.68		2.36	13.14	7.62	0.21	9.11	1	0.14
[9901] NARICI E. (1933)	samp. 4	40.821	14.426	40.821	14.426	APENNINIC-MAGHREBIDES CHAIN / APENNINE / CAMPANIAN VOLCANIC PROVINCE / VESUVIUS (SOMMA-VESUVIUS) / AD 1929 FORMATION	VOLCANIC ROCK			WHOLE ROCK	45.81	1.77	6.6		6.57		4.72	21.44	12.4	0.09	0.42	0.33
[4632] TSUYA H. (1934)	samp. I	36.62	138.55	36.62	138.55	HONSHU ARC / NORTHEASTERN HONSHU ARC / HONSHU / KUSATSUSHIRANE/KUSATU-SIRANE / PACIFIC OCEAN	VOLCANIC ROCK			WHOLE ROCK	64.35	0.57	15.75		2.24		3.26	5.21	2.39	0.1	2.38	2.93	0.06
[4632] TSUYA H. (1934)	samp. II	36.62	138.55	36.62	138.55	HONSHU ARC / NORTHEASTERN HONSHU ARC / HONSHU / KUSATSUSHIRANE/KUSATU-SIRANE / PACIFIC OCEAN	VOLCANIC ROCK			WHOLE ROCK	64.9	0.53	15.34		1.76		3.67	5.03	2.3	0.12	2.6	2.92	0.08
[4632] TSUYA H. (1934)	samp. III	36.62	138.55	36.62	138.55	HONSHU ARC / NORTHEASTERN HONSHU ARC / HONSHU / KUSATSUSHIRANE/KUSATU-SIRANE / PACIFIC OCEAN	VOLCANIC ROCK			WHOLE ROCK	59.52	0.6	16.19		2.02		5.32	6.93	3.75	0.17	1.71	2.77	0.11
[4632] TSUYA H. (1934)	samp. IV	36.62	138.55	36.62	138.55	HONSHU ARC / NORTHEASTERN HONSHU ARC / HONSHU / KUSATSUSHIRANE/KUSATU-SIRANE / PACIFIC OCEAN	VOLCANIC ROCK			WHOLE ROCK	60.8	0.64	16.39		2.12		4.71	6.69	3.27	0.14	1.87	2.82	0.11
[9532] SCHERILLO A. (1935)	samp. I	41.73	12.65	41.73	12.65	APENNINIC-MAGHREBIDES CHAIN / APENNINE / ROMAN VOLCANIC PROVINCE / ALBAN HILLS	VOLCANIC ROCK			WHOLE ROCK	36.04	0	19.32		0.37		1.49	34.36	4.36	0.05	0.88	2.55
[9532] SCHERILLO A. (1935)	samp. II	41.73	12.65	41.73	12.65	APENNINIC-MAGHREBIDES CHAIN / APENNINE / ROMAN VOLCANIC PROVINCE / ALBAN HILLS	VOLCANIC ROCK			WHOLE ROCK	41.07		10.47		3.8		0	33.92	6.02		1.04	3.25
[4425] TOMITA T. (1935)	samp. 77	36.1	133	36.1	133	HONSHU ARC / SOUTHWESTERN HONSHU ARC / DOZEN ISLAND/ OKI ISLANDS / PACIFIC OCEAN	VOLCANIC ROCK			VOLCANIC GLASS	62.88	0.91	17.47		1.17		2.94	2.17	0.73	0	5.8	4.55	0.31
[4425] TOMITA T. (1935)	samp. 119	36.3	133.3	36.3	133.3	HONSHU ARC / SOUTHWESTERN HONSHU ARC / DOGO ISLAND/OKI ISLANDS / PACIFIC OCEAN	VOLCANIC ROCK			VOLCANIC GLASS	74.53	0.15	12.84		0.45		1.76	0.39	0.05	0.06	5.44	3.71	0
[4425] TOMITA T. (1935)	samp. 1	34.5	132	35.5	134	HONSHU ARC / SOUTHWESTERN HONSHU ARC / HONSHU / PACIFIC OCEAN	VOLCANIC ROCK			WHOLE ROCK	35.66	3.74	11.97		5.19		9.69	14.39	8.35	0.3	1.89	3.65	1.37
[4425] TOMITA T. (1935)	samp. 2	34.5	132	35.5	134	HONSHU ARC / SOUTHWESTERN HONSHU ARC / HONSHU / PACIFIC OCEAN	VOLCANIC ROCK			WHOLE ROCK	35.93	2.28	13.26		5.59		10.06	13.37	7.9	0.34	2.92	4.92	2.39
[4425] TOMITA T. (1935)	samp. 3	34.5	132	35.5	132.1	HONSHU ARC / SOUTHWESTERN HONSHU ARC / HONSHU / PACIFIC OCEAN	VOLCANIC ROCK			WHOLE ROCK	35.96	2.35	14.18		6.43		8.55	14	7.14	0.33	0.92	2.44	2.17
[4425] TOMITA T. (1935)	samp. 4	34.8	132	35	132.1	HONSHU ARC / SOUTHWESTERN HONSHU ARC / HONSHU / PACIFIC OCEAN	VOLCANIC ROCK			WHOLE ROCK	42.93	2.48	10.71		6.03		6.14	11.21	11.48	1.23	1.98	2.42	1.38
[4425] TOMITA T. (1935)	samp. 8	40	140.5	40.5	141.5	HONSHU ARC / NORTHEASTERN HONSHU ARC / HONSHU / TAKAKURAYAMA / PACIFIC OCEAN	VOLCANIC ROCK			WHOLE ROCK	44.06	2.69	15.17		3.64		10.98	9.62	7.76	0.22	0.82	2.25	0.75
[4425] TOMITA T. (1935)	samp. 9	36.3	133.3	36.3	133.3	HONSHU ARC / SOUTHWESTERN HONSHU ARC / DOGO ISLAND/OKI ISLANDS / PACIFIC OCEAN	VOLCANIC ROCK			WHOLE ROCK	44.22	3.8	16.14		7.01		5.13	9.68	5.46	0.3	1.41	2.84	0.9
[4425] TOMITA T. (1935)	samp. 11	34	133	35	133.5	HONSHU ARC / SOUTHWESTERN HONSHU ARC / HONSHU / PACIFIC OCEAN	VOLCANIC ROCK			WHOLE ROCK	44.53	0.86	24.41		1.99		9.23	10.23	2.38	0.31	1.09	0.79	0.25
[4425] TOMITA T. (1935)	samp. 13	36.3	133.3	36.3	133.3	HONSHU ARC / SOUTHWESTERN HONSHU ARC / DOGO ISLAND/OKI ISLANDS / PACIFIC OCEAN	VOLCANIC ROCK			WHOLE ROCK	45.46	3.17	15.04		3.17		6.39	10.55	8.58	0.16	1.38	3.81	1.08
[4425] TOMITA T. (1935)	samp. 16	36.3	133.3	36.3	133.3	HONSHU ARC / SOUTHWESTERN HONSHU ARC / DOGO ISLAND/OKI ISLANDS / PACIFIC OCEAN	VOLCANIC ROCK			WHOLE ROCK	46.08	2.3	21.07		1.22		8.06	11.46	4.7	0.16	1.39	2.57	0.52
[4425] TOMITA T. (1935)	samp. 21	36.3	133.3	36.3	133.3	HONSHU ARC / SOUTHWESTERN HONSHU ARC / DOGO ISLAND/OKI ISLANDS / PACIFIC OCEAN	VOLCANIC ROCK			WHOLE ROCK	47.54	2.53	15.34		3.84		6.98	11.79	5.28	0.17	1.15	3.16	0.63
[4425] TOMITA T. (1935)	samp. 22	36.3	133.3	36.3	133.3	HONSHU ARC / SOUTHWESTERN HONSHU ARC / DOGO ISLAND/OKI ISLANDS / DAIMANJIYAMA BASALT GROUP / PACIFIC OCEAN	VOLCANIC ROCK			WHOLE ROCK	47.56	2.77	14.13		1.89		10	8.43	8.37	0.13	1.38	2.95	0.66
[4425] TOMITA T. (1935)	samp. 24	36.3	133.3	36.3	133.3	HONSHU ARC / SOUTHWESTERN HONSHU ARC / DOGO ISLAND/OKI ISLANDS / PACIFIC OCEAN	VOLCANIC ROCK			WHOLE ROCK	47.81	1.37	17.32		1.17		7.33	12.27	7.69	0.17	1.15	2.43	0.82
[4425] TOMITA T. (1935)	samp. 28	33.8	130.7	34.2	131.3	HONSHU ARC / SOUTHWESTERN HONSHU ARC / MUTURE-ZIMA ISLAND / PACIFIC OCEAN	VOLCANIC ROCK			WHOLE ROCK	48.01	0.48	18.59		6.82		6.07	8.48	5.26	0.12	1.86	2.59	0.33
[4425] TOMITA T. (1935)	samp. 30	32.5	128.9	33.5	129.5	HONSHU ARC / SOUTHWESTERN HONSHU ARC / GOTO ISLANDS/HUKAE ISLAND / ONIDAKE / PACIFIC OCEAN	VOLCANIC ROCK			WHOLE ROCK	48.33	2.4	16.29		3.24		8.73	8.5	5.7	0.11	1.49	3.59	0.79
[4425] TOMITA T. (1935)	samp. 31	36.3	133.3	36.3	133.3	HONSHU ARC / SOUTHWESTERN HONSHU ARC / DOGO ISLAND/OKI ISLANDS / PACIFIC OCEAN	VOLCANIC ROCK			WHOLE ROCK	48.4	2.88	16.74		0.52		8.87	8.2	7.38	0.15	2.88	2.78	0.92
[4425] TOMITA T. (1935)	samp. 32	36.3	133.3	36.3	133.3	HONSHU ARC / SOUTHWESTERN HONSHU ARC / DOGO ISLAND/OKI ISLANDS / PACIFIC OCEAN	VOLCANIC ROCK			WHOLE ROCK	48.42	2.64	11.43		3.42		8.67	11.64	8.6	0.21	0.72	3.31	0.36
[4425] TOMITA T. (1935)	samp. 33	35.3	134.5	35.9	135.5	HONSHU ARC / SOUTHWESTERN HONSHU ARC / HONSHU / KANNABE / PACIFIC OCEAN	VOLCANIC ROCK			WHOLE ROCK	48.56		20.66		4.3		5.45	10.64	5.76		0.72	3.42
[4425] TOMITA T. (1935)	samp. 34	36.3	133.3	36.3	133.3	HONSHU ARC / SOUTHWESTERN HONSHU ARC / DOGO ISLAND/OKI ISLANDS / PACIFIC OCEAN	VOLCANIC ROCK			WHOLE ROCK	49.03	1.71	14.43		1.29		9.4	7.28	11.93	0	1.24	3.14	0.44
[4425] TOMITA T. (1935)	samp. 36	35.3	134.5	35.9	135.5	HONSHU ARC / SOUTHWESTERN HONSHU ARC / HONSHU / PACIFIC OCEAN	VOLCANIC ROCK			WHOLE ROCK	49.29	2.22	18.49		2.38		6.77	8.14	6.09	0.22	1.79	3.93	0
[4425] TOMITA T. (1935)	samp. 43	36.3	133.3	36.3	133.3	HONSHU ARC / SOUTHWESTERN HONSHU ARC / DOGO ISLAND/OKI ISLANDS / PACIFIC OCEAN	VOLCANIC ROCK			WHOLE ROCK	50.69	1.44	15.55		3.9		3.24	11.23	4.56	0.2	2.6	3.37	0.94
[4425] TOMITA T. (1935)	samp. 48	36.3	133.3	36.3	133.3	HONSHU ARC / SOUTHWESTERN HONSHU ARC / DOGO ISLAND/OKI ISLANDS / PACIFIC OCEAN	VOLCANIC ROCK			WHOLE ROCK	51.94	3.89	12.39		2.3		8.99	8.89	2.67	0.24	0.23	5.87	1.69
[4425] TOMITA T. (1935)	samp. 49	33.1	128.9	33.4	129.2	HONSHU ARC / SOUTHWESTERN HONSHU ARC / KYUSHU/MADARA SHIMA / PACIFIC OCEAN	VOLCANIC ROCK			WHOLE ROCK	52.19		19.74		4.72		6.28	6.99	2.24	0.06	2.04	3.48
[4425] TOMITA T. (1935)	samp. 60	36.1	133	36.1	133	HONSHU ARC / SOUTHWESTERN HONSHU ARC / DOZEN ISLAND/ OKI ISLANDS / PACIFIC OCEAN	VOLCANIC ROCK			WHOLE ROCK	57.14	1.82	18.05		2.8		2.59	4.03	1.42	0	4.71	5.27	0.59
[4425] TOMITA T. (1935)	samp. 70	36.3	133.3	36.3	133.3	HONSHU ARC / SOUTHWESTERN HONSHU ARC / DOGO ISLAND/OKI ISLANDS / PACIFIC OCEAN	VOLCANIC ROCK			WHOLE ROCK	61.15	0.28	19.24		1.96		2.38	1.08	0	0.17	4.93	7.21	0
[4425] TOMITA T. (1935)	samp. 72	36.3	133.3	36.3	133.3	HONSHU ARC / SOUTHWESTERN HONSHU ARC / DOGO ISLAND/OKI ISLANDS / PACIFIC OCEAN	VOLCANIC ROCK			WHOLE ROCK	61.41	0.75	15.19		2.03		1.33	1.54	0	0.06	4.33	1.65	0.31
[4425] TOMITA T. (1935)	samp. 76	33	129.6	34	130	HONSHU ARC / SOUTHWESTERN HONSHU ARC / KYUSHU / PACIFIC OCEAN	VOLCANIC ROCK			WHOLE ROCK	62.36	0.66	17.95		1.55		2.62	2.75	0.72	0.48	4.16	5.6	0.29
[4425] TOMITA T. (1935)	samp. 79	33	129.6	34	130	HONSHU ARC / SOUTHWESTERN HONSHU ARC / KYUSHU / PACIFIC OCEAN	VOLCANIC ROCK			WHOLE ROCK	63.74	1.07	14.28		3.11		3.62	2.2	1.9	0.17	4.5	4.79	0.16
[4425] TOMITA T. (1935)	samp. 80	36.3	133.3	36.3	133.3	HONSHU ARC / SOUTHWESTERN HONSHU ARC / DOGO ISLAND/OKI ISLANDS / PACIFIC OCEAN	VOLCANIC ROCK			WHOLE ROCK	64.51	0.59	14.18		3.42		2.81	1.49	0.21	0.03	5.75	4.37	0.05
[4425] TOMITA T. (1935)	samp. 83	36.3	133.3	36.3	133.3	HONSHU ARC / SOUTHWESTERN HONSHU ARC / DOGO ISLAND/OKI ISLANDS / PACIFIC OCEAN	VOLCANIC ROCK			WHOLE ROCK	64.81	0.75	16.7		1.34		2.57	1.43	0.32	0.11	7.07	2.69	0.27
[4425] TOMITA T. (1935)	samp. 84	36.3	133.3	36.3	133.3	HONSHU ARC / SOUTHWESTERN HONSHU ARC / DOGO ISLAND/OKI ISLANDS / PACIFIC OCEAN	VOLCANIC ROCK			WHOLE ROCK	65.1	0.76	15.56		2.01		2.79	1.75	0.14	0.12	6.53	3.79	0.25
[4425] TOMITA T. (1935)	samp. 85	36.3	133.3	36.3	133.3	HONSHU ARC / SOUTHWESTERN HONSHU ARC / DOGO ISLAND/OKI ISLANDS / PACIFIC OCEAN	VOLCANIC ROCK			WHOLE ROCK	65.37	0.35	15.63		3.03		1.48	1.59	0.03	0.11	6.47	3.98	0
[4425] TOMITA T. (1935)	samp. 86	36.3	133.3	36.3	133.3	HONSHU ARC / SOUTHWESTERN HONSHU ARC / DOGO ISLAND/OKI ISLANDS / PACIFIC OCEAN	VOLCANIC ROCK			WHOLE ROCK	65.51	0.69	15.93		1.17		2.12	1.52	0.29	0.05	6.99	3.22	0.28
[4425] TOMITA T. (1935)	samp. 95	36.3	133.3	36.3	133.3	HONSHU ARC / SOUTHWESTERN HONSHU ARC / DOGO ISLAND/OKI ISLANDS / PACIFIC OCEAN	VOLCANIC ROCK			WHOLE ROCK	67.9	0.66	15.03		2.03		1.67	1.11		0.03	5.85	4.32	0.23
[4425] TOMITA T. (1935)	samp. 99	36.3	133.3	36.3	133.3	HONSHU ARC / SOUTHWESTERN HONSHU ARC / DOGO ISLAND/OKI ISLANDS / PACIFIC OCEAN	VOLCANIC ROCK			WHOLE ROCK	69.11	0.46	15.53		0.7		2.48	1.2	0.07	0.05	5.43	4.08	0
[4425] TOMITA T. (1935)	samp. 101	36.3	133.3	36.3	133.3	HONSHU ARC / SOUTHWESTERN HONSHU ARC / DOGO ISLAND/OKI ISLANDS / PACIFIC OCEAN	VOLCANIC ROCK			WHOLE ROCK	70.57	0.4	15.15		1.87		0.16	0.5	0.16	0	6.04	4.48	0.09
[4425] TOMITA T. (1935)	samp. 106	36.3	133.3	36.3	133.3	HONSHU ARC / SOUTHWESTERN HONSHU ARC / DOGO ISLAND/OKI ISLANDS / PACIFIC OCEAN	VOLCANIC ROCK			WHOLE ROCK	72.21	0.44	11.2		2.25		2.66	0.27	0.08	0.1	4.81	4.29	0.1
[4425] TOMITA T. (1935)	samp. 108	36.3	133.3	36.3	133.3	HONSHU ARC / SOUTHWESTERN HONSHU ARC / DOGO ISLAND/OKI ISLANDS / PACIFIC OCEAN	VOLCANIC ROCK			WHOLE ROCK	72.73	0.24	9.57		3.86		3.24	0.07	0.26	0.13	4.37	4.71
[4425] TOMITA T. (1935)	samp. 111	36.3	133.3	36.3	133.3	HONSHU ARC / SOUTHWESTERN HONSHU ARC / DOGO ISLAND/OKI ISLANDS / PACIFIC OCEAN	VOLCANIC ROCK			WHOLE ROCK	73.14	0.4	12.28		1.91		2.2	0.19	0.04	0.08	4.34	4.67	0
[4425] TOMITA T. (1935)	samp. 115	36.3	133.3	36.3	133.3	HONSHU ARC / SOUTHWESTERN HONSHU ARC / DOGO ISLAND/OKI ISLANDS / PACIFIC OCEAN	VOLCANIC ROCK			WHOLE ROCK	73.39	0.25	14.57		0.27		0.31	0.55			4.38	5.66	0.09
[4425] TOMITA T. (1935)	samp. 116	36.3	133.3	36.3	133.3	HONSHU ARC / SOUTHWESTERN HONSHU ARC / DOGO ISLAND/OKI ISLANDS / PACIFIC OCEAN	VOLCANIC ROCK			WHOLE ROCK	73.9	0.58	13.88		0.5		0.27	0.47	0		5.63	4.04	0
[4701] TSUYA H. (1935)	samp. A	35.361	138.728	35.361	138.728	IZU-BONIN ARC / IZU ARC / HONSHU / FUJI/HUZI / PACIFIC OCEAN	VOLCANIC ROCK			WHOLE ROCK	49.77		20.57		6.06		5.11	10.37	5	0.2	0.84	1.08	0.16
[4701] TSUYA H. (1935)	samp. B	35.361	138.728	35.361	138.728	IZU-BONIN ARC / IZU ARC / HONSHU / FUJI/HUZI / PACIFIC OCEAN	VOLCANIC ROCK			WHOLE ROCK	49.2	0.21	19.73		4.37		6.68	10.66	4.07	0.16	0.78	1.38	0.19
[4701] TSUYA H. (1935)	samp. C	35.38	138.7	35.38	138.7	IZU-BONIN ARC / IZU ARC / HONSHU / FUJI/HUZI / TAKA-MARUBI LAVA / PACIFIC OCEAN	VOLCANIC ROCK			WHOLE ROCK	49.95	0.2	18.65		3.7		8.34	9.82	5.71	0.18	0.67	1.4	0.22
[4701] TSUYA H. (1935)	samp. D	35.38	138.7	35.38	138.7	IZU-BONIN ARC / IZU ARC / HONSHU / FUJI/HUZI / AOKIGA-HARA LAVA / PACIFIC OCEAN	VOLCANIC ROCK			WHOLE ROCK	50.57	0.24	18.67		6.08		6.15	10.09	5.1	0.14	0.79	1.46	0.15
[4701] TSUYA H. (1935)	samp. F67-A	35.38	138.7	35.38	138.7	IZU-BONIN ARC / IZU ARC / HONSHU / FUJI/HUZI / PACIFIC OCEAN	VOLCANIC ROCK			WHOLE ROCK	50.28	1.78	18.3		4.5		6.89	9.76	3.8	0.2	0.94	2.87	0.34
[4701] TSUYA H. (1935)	samp. F67-B	35.38	138.7	35.38	138.7	IZU-BONIN ARC / IZU ARC / HONSHU / FUJI/HUZI / PACIFIC OCEAN	VOLCANIC ROCK			WHOLE ROCK	50.64	1.15	18.58		3.04		7.29	10	5.58	0.17	0.61	2.64	0.16
[4701] TSUYA H. (1935)	samp. F67-D	35.38	138.7	35.38	138.7	IZU-BONIN ARC / IZU ARC / HONSHU / FUJI/HUZI / PACIFIC OCEAN	VOLCANIC ROCK			WHOLE ROCK	50.66	1.38	18.25		4.78		5.72	9.98	4.94	0.17	0.77	2.78	0.25
[4701] TSUYA H. (1935)	samp. F67-E	35.38	138.7	35.38	138.7	IZU-BONIN ARC / IZU ARC / HONSHU / FUJI/HUZI / PACIFIC OCEAN	VOLCANIC ROCK			WHOLE ROCK	51.05	1.41	18.35		2.76		7.72	9.9	4.63	0.18	0.81	2.81	0.24
[4701] TSUYA H. (1935)	samp. V	35.38	138.7	35.38	138.7	IZU-BONIN ARC / IZU ARC / HONSHU / FUJI/HUZI / AOKIGA-HARA LAVA / PACIFIC OCEAN	VOLCANIC ROCK			WHOLE ROCK	51.3	1.43	18.75		1.83		8.34	9.76	4.8	0.28	0.71	2.55	0.29
[4701] TSUYA H. (1935)	samp. VI	35.35	138.73	35.35	138.73	IZU-BONIN ARC / IZU ARC / HONSHU / FUJI/HUZI / PACIFIC OCEAN	VOLCANIC ROCK			WHOLE ROCK	51.09	1.38	17.62		2.64		8.42	9.68	5.09	0.21	0.76	2.8	0.26
[4896] KUNO H. (1935)	samp. NO.5	50.86	155.55	50.86	155.55	KURILE ARC / KURILE ARC / ALAID / ALAID / PACIFIC OCEAN	VOLCANIC ROCK			WHOLE ROCK	50.35	1.28	19.29		4.07		5.81	10.22	4.11	0.45	1.35	2.69	0.39
[4896] KUNO H. (1935)	samp. NO.6	50.86	155.55	50.86	155.55	KURILE ARC / KURILE ARC / ALAID / ALAID / PACIFIC OCEAN	VOLCANIC ROCK			WHOLE ROCK	50.29	1.28	18.96		3.44		6.75	10.25	4.14	0.33	1.25	2.85	0.4
[4896] KUNO H. (1935)	samp. I	50.86	155.55	50.86	155.55	KURILE ARC / KURILE ARC / ALAID / ALAID / PACIFIC OCEAN	VOLCANIC ROCK			WHOLE ROCK	50.83	0.35	21.48		3.7		5.89	10.64	3.03	0.18	1.06	3.11	0.08
[4425] TOMITA T. (1935)	samp. 14	32.5	131	33.5	132	RYUKYU ARC / RYUKYU ARC / KYUSHU / PACIFIC OCEAN	VOLCANIC ROCK			VOLCANIC GLASS	45.58	2.97	11.6		3.12		7.31	7.98	8.71	0.04	2.67	4.02	1.98
[4425] TOMITA T. (1935)	samp. 51	32.5	131	33.5	132	RYUKYU ARC / RYUKYU ARC / KYUSHU / PACIFIC OCEAN	VOLCANIC ROCK			WHOLE ROCK	53.91	2	15.65		3.75		2.82	7.09	4.81	0	2.47	4.12	1.28
[10100] BURRI C. (1936)	samp. 3	37	-2.4	37	-2.4	BETIC-RIF OROGENIC BELT (GIBRALTAR ARC) / BETIC CORDILLERA / NEOGENE ALBORAN VOLCANIC PROVINCE / EL HOYAZO	PLUTONIC ROCK			WHOLE ROCK	51.94	1.08	18.88		2.97		3.17	8.21	4.63	0.04	1.22	1.84	0.1
[10100] BURRI C. (1936)	samp. 1	37	-2.4	37	-2.4	BETIC-RIF OROGENIC BELT (GIBRALTAR ARC) / BETIC CORDILLERA / NEOGENE ALBORAN VOLCANIC PROVINCE / EL HOYAZO	VOLCANIC ROCK			WHOLE ROCK	61.08	0.79	17.25		3.16		3.1	3.14	2.82	0.06	3.33	1.75	0.12
[4265] TOMITA T. (1936)	samp. 5	32.5	128.9	33.5	129.5	HONSHU ARC / SOUTHWESTERN HONSHU ARC / GOTO ISLANDS/HUKAE ISLAND / PACIFIC OCEAN	PLUTONIC ROCK			WHOLE ROCK	72.55		14.13		0.65		1.79	3.53			2.71	4.47	0
[4265] TOMITA T. (1936)	samp. 897	36.3	133.3	36.3	133.3	HONSHU ARC / SOUTHWESTERN HONSHU ARC / DOGO ISLAND/OKI ISLANDS / PACIFIC OCEAN	VOLCANIC ROCK			VOLCANIC GLASS	73.71	0.1	10.17		1.3		1.08	0.23	0	0.03	4.56	4.27
[4265] TOMITA T. (1936)	samp. 118	36.3	133.3	36.3	133.3	HONSHU ARC / SOUTHWESTERN HONSHU ARC / DOGO ISLAND/OKI ISLANDS / PACIFIC OCEAN	VOLCANIC ROCK			WHOLE ROCK	53.17	1.25	18.94		4.65		3.36	7.89	2.99	0.18	0.69	3.25	0
[4265] TOMITA T. (1936)	samp. 1	36.3	133.3	36.3	133.3	HONSHU ARC / SOUTHWESTERN HONSHU ARC / DOGO ISLAND/OKI ISLANDS / PACIFIC OCEAN	VOLCANIC ROCK			WHOLE ROCK	62.72	0.65	12.96		4.67		3.22	1.87	0.3	0.03	5.41	3.26	0.23
[4265] TOMITA T. (1936)	samp. 218	36.3	133.3	36.3	133.3	HONSHU ARC / SOUTHWESTERN HONSHU ARC / DOGO ISLAND/OKI ISLANDS / PACIFIC OCEAN	VOLCANIC ROCK			WHOLE ROCK	54.89	1.31	16.33		1.85		5.67	8.89	4.12	0.24	1.94	2.85	0.9
[4265] TOMITA T. (1936)	samp. 211	36.3	133.3	36.3	133.3	HONSHU ARC / SOUTHWESTERN HONSHU ARC / DOGO ISLAND/OKI ISLANDS / PACIFIC OCEAN	VOLCANIC ROCK			WHOLE ROCK	60.93	1.15	14.34		1.79		3.46	5.32	1.54	0.11	1.15	4.49	0.86
[4265] TOMITA T. (1936)	samp. 4	42.7	141.33	42.7	141.33	HONSHU ARC / NORTHEASTERN HONSHU ARC / HOKKAIDO / TARUMAI / KITAYAMA LAVA / PACIFIC OCEAN	VOLCANIC ROCK			WHOLE ROCK	60.8	0.49	17.48		4.88		3.36	6.16	2.48	0.11	0.98	2.78
[4265] TOMITA T. (1936)	samp. 5	42.7	141.33	42.7	141.33	HONSHU ARC / NORTHEASTERN HONSHU ARC / HOKKAIDO / TARUMAI / PACIFIC OCEAN	VOLCANIC ROCK			WHOLE ROCK	60.93	0.42	16.46		3.35		5.94	7.84	2.88	0.55	0.79	1.44	0.13
[4265] TOMITA T. (1936)	samp. 1137	36.3	133.3	36.3	133.3	HONSHU ARC / SOUTHWESTERN HONSHU ARC / DOGO ISLAND/OKI ISLANDS / PACIFIC OCEAN	VOLCANIC ROCK			WHOLE ROCK	71.94	0.29	14.27		1.78		0.94	0.12	0.05	0	5.37	4.69	0.08
[4265] TOMITA T. (1936)	samp. 1138	36.3	133.3	36.3	133.3	HONSHU ARC / SOUTHWESTERN HONSHU ARC / DOGO ISLAND/OKI ISLANDS / PACIFIC OCEAN	VOLCANIC ROCK			WHOLE ROCK	71.32	0.24	13.16		0.83		2.79	0.23	0.04	0.09	4.94	4.23	0.05
[4265] TOMITA T. (1936)	samp. 1015	36.3	133.3	36.3	133.3	HONSHU ARC / SOUTHWESTERN HONSHU ARC / DOGO ISLAND/OKI ISLANDS / TSUZURAO QUARTZ RHYOLITE GROUP / PACIFIC OCEAN	VOLCANIC ROCK			WHOLE ROCK	71.77	0.22	13.28		1.23		1.57	0.45	0	0.03	5.17	4.6	0.75
[4633] TSUYA H. (1936)	samp. VII	24.77	141.33	24.77	141.33	IZU-BONIN ARC / BONIN ARC / IWOJIMA/IO-SIMA / IWOJIMA/IO-SIMA / PACIFIC OCEAN	PLUTONIC ROCK			WHOLE ROCK	60.55	0.85	17.29		2.72		3.22	3.22	1.12	0.19	4.36	5.37	0.28
[4265] TOMITA T. (1936)	samp. 2	34.5	138.7	35.2	139	IZU-BONIN ARC / IZU ARC / HONSHU / PACIFIC OCEAN	VOLCANIC ROCK			WHOLE ROCK	70.75	0.53	12.44		2.66		0.79	0.39	0.08	0.09	11.51	0.39	0.1
[4265] TOMITA T. (1936)	samp. 6	34.5	138.7	35.2	139	IZU-BONIN ARC / IZU ARC / HONSHU / PACIFIC OCEAN	VOLCANIC ROCK			WHOLE ROCK	73.03	0.05	12.97		0.65		0.79	0.98	0.53	0.13	3.38	3.79	0
[4633] TSUYA H. (1936)	samp. I	24.77	141.33	24.77	141.33	IZU-BONIN ARC / BONIN ARC / IWOJIMA/IO-SIMA / IWOJIMA/IO-SIMA / PACIFIC OCEAN	VOLCANIC ROCK			WHOLE ROCK	58.91	0.82	17.71		2.81		2.67	3.47	0.88	0.16	3.94	6.01	0.49
[4633] TSUYA H. (1936)	samp. II	24.77	141.33	24.77	141.33	IZU-BONIN ARC / BONIN ARC / IWOJIMA/IO-SIMA / IWOJIMA/IO-SIMA / PACIFIC OCEAN	VOLCANIC ROCK			WHOLE ROCK	59.6	0.86	16.81		0.83		5.87	3.1	1.34	0.26	4.17	6.11	0.5
[4633] TSUYA H. (1936)	samp. III	24.77	141.33	24.77	141.33	IZU-BONIN ARC / BONIN ARC / IWOJIMA/IO-SIMA / IWOJIMA/IO-SIMA / PACIFIC OCEAN	VOLCANIC ROCK			WHOLE ROCK	59.3	1.11	16.61		1.51		5.02	3.16	1.55	0.21	4.41	5.63	0.44
[4633] TSUYA H. (1936)	samp. IV	24.77	141.33	24.77	141.33	IZU-BONIN ARC / BONIN ARC / IWOJIMA/IO-SIMA / IWOJIMA/IO-SIMA / PACIFIC OCEAN	VOLCANIC ROCK			WHOLE ROCK	60.32	0.66	16.09		4.88		3.04	3.1	1.34	0.25	3.9	4.93	0.56
[4633] TSUYA H. (1936)	samp. V	24.77	141.33	24.77	141.33	IZU-BONIN ARC / BONIN ARC / IWOJIMA/IO-SIMA / IWOJIMA/IO-SIMA / PACIFIC OCEAN	VOLCANIC ROCK			WHOLE ROCK	59.87		17.23		9.96			2.96	0.77		2.92	6.21
[4633] TSUYA H. (1936)	samp. VI	24.77	141.33	24.77	141.33	IZU-BONIN ARC / BONIN ARC / IWOJIMA/IO-SIMA / IWOJIMA/IO-SIMA / PACIFIC OCEAN	VOLCANIC ROCK			WHOLE ROCK	61.28		18.16		5.97		1.76	3.55	0.79		2.75	5.51
[4633] TSUYA H. (1936)	samp. VIII	24.28	141.52	24.28	141.52	IZU-BONIN ARC / BONIN ARC / SHIN-IWOJIMA/SIN-IO-SIMA / SHIN-IWOJIMA/SIN-IO-SIMA / PACIFIC OCEAN	VOLCANIC ROCK			WHOLE ROCK	60.82	0.45	16.63		1.15		3.46	3.35	1.79	0.39	4.21	5.62	0.22	1
[6094] KUNO H. (1936)	samp. 31072908	35.22	139.02	35.22	139.02	IZU-BONIN ARC / IZU ARC / HONSHU / HAKONE / PACIFIC OCEAN	VOLCANIC ROCK			WHOLE ROCK	59.77	0.63	17		2.49		5.59	7.05	2.24	0.16	0.62	3.29	0.1
[6094] KUNO H. (1936)	samp. 33022003	35.22	139.02	35.22	139.02	IZU-BONIN ARC / IZU ARC / HONSHU / HAKONE / PACIFIC OCEAN	VOLCANIC ROCK			WHOLE ROCK	55.83	0.61	17.75		2.76		6.01	8.62	3.9	0.17	0.55	2.98	0.13
[6094] KUNO H. (1936)	samp. 33022001	35.22	139.02	35.22	139.02	IZU-BONIN ARC / IZU ARC / HONSHU / HAKONE / OLD SOMMA LAVA / PACIFIC OCEAN	VOLCANIC ROCK			WHOLE ROCK	57.22	0.73	17.46		2.45		6.15	7.93	3.77	0.16	0.75	2.87	0.11
[1319] LACROIX A. (1936)	samp. A	-19.53	169.27	-19.53	169.27	NEW HEBRIDES ARC - VANUATU ARCHIPELAGO / SOUTHERN NEW HEBRIDES ARC / TANNA (=TANUA) / YASOWA / PACIFIC OCEAN	VOLCANIC ROCK			WHOLE ROCK	53.94	0.94	19.12		4.03			8.36	2.91	0.12	2.41	3.93	0.19
[1319] LACROIX A. (1936)	samp. B	-19.53	169.27	-19.53	169.27	NEW HEBRIDES ARC - VANUATU ARCHIPELAGO / SOUTHERN NEW HEBRIDES ARC / TANNA (=TANUA) / YASOWA / PACIFIC OCEAN	VOLCANIC ROCK			WHOLE ROCK	55.2	1.26	18.36		1.83			7.94	2.59	0.12	2.31	3.76
[9476] RODOLICO F. (1937)	samp. I	42.95	13.63	42.95	13.63	APENNINIC-MAGHREBIDES CHAIN / APENNINE / UMBRIA-LATIUM-ABRUZZO DISTRICT / SAN VENANZO (VULSINI VOLCANIC DISTRICT)	VOLCANIC ROCK			WHOLE ROCK	41.43	0.29	9.8		3.28		5.15	16.62	13.4		7.4	1.64
[9476] RODOLICO F. (1937)	samp. II	42.95	13.63	42.95	13.63	APENNINIC-MAGHREBIDES CHAIN / APENNINE / UMBRIA-LATIUM-ABRUZZO DISTRICT / SAN VENANZO (VULSINI VOLCANIC DISTRICT)	VOLCANIC ROCK			WHOLE ROCK	41.57	1.24	10.89		5.07		3.11	16.05	12.26	0.12	0.1	1.01	1.18
[9476] RODOLICO F. (1937)	samp. III	42.95	13.63	42.95	13.63	APENNINIC-MAGHREBIDES CHAIN / APENNINE / UMBRIA-LATIUM-ABRUZZO DISTRICT / SAN VENANZO (VULSINI VOLCANIC DISTRICT)	VOLCANIC ROCK			WHOLE ROCK	37.64	2.68	8.18		7.73		7.19	17.82	7.04	0.24	0.7	2.17	1.64
[9476] RODOLICO F. (1937)	samp. I	42.4	12.85	42.4	12.85	APENNINIC-MAGHREBIDES CHAIN / APENNINE / UMBRIA-LATIUM-ABRUZZO DISTRICT / CUPAELLO	VOLCANIC ROCK			WHOLE ROCK	43.36		9.37		8.88			15.38	10.42		3.21	1.49	0
[9476] RODOLICO F. (1937)	samp. II	42.4	12.85	42.4	12.85	APENNINIC-MAGHREBIDES CHAIN / APENNINE / UMBRIA-LATIUM-ABRUZZO DISTRICT / CUPAELLO	VOLCANIC ROCK			WHOLE ROCK	42.64	0.87	7.01		5.78		1.66	14.53	10.86	0.16	5.61	0.71	1.26
[9476] RODOLICO F. (1937)	samp. III	42.4	12.85	42.4	12.85	APENNINIC-MAGHREBIDES CHAIN / APENNINE / UMBRIA-LATIUM-ABRUZZO DISTRICT / CUPAELLO	VOLCANIC ROCK			WHOLE ROCK	42.64	1.16	6.71		6.4		1.28	13.93	10.32	0.1	10.25	1.25	1.22
[16049] BURRI C. (1937)	samp. 507G	35.93	-3.03	35.93	-3.03	BETIC-RIF OROGENIC BELT (GIBRALTAR ARC) / ALBORAN RIDGE / ALBORAN ISLAND	VOLCANIC ROCK			WHOLE ROCK	52.28	0.17	15.33		3.03		5.77	11.44	6.26	0.06	1.22	1.71	0.28
[16049] BURRI C. (1937)	samp. 169	35.93	-3.03	35.93	-3.03	BETIC-RIF OROGENIC BELT (GIBRALTAR ARC) / ALBORAN RIDGE / ALBORAN ISLAND	VOLCANIC ROCK			WHOLE ROCK	53.52	0.68	17.53		3.45		5.27	10.88	4.42	0.07	1.05	1.66	0.14
[16049] BURRI C. (1937)	samp. 143	35.93	-3.03	35.93	-3.03	BETIC-RIF OROGENIC BELT (GIBRALTAR ARC) / ALBORAN RIDGE / ALBORAN ISLAND	VOLCANIC ROCK			WHOLE ROCK	54.79	0.56	20.49		2.69		3.23	10.85	2.33	0.08	0.39	2.29	0.39
[16049] BURRI C. (1937)	samp. 168	35.93	-3.03	35.93	-3.03	BETIC-RIF OROGENIC BELT (GIBRALTAR ARC) / ALBORAN RIDGE / ALBORAN ISLAND	VOLCANIC ROCK			WHOLE ROCK	59.78	0.66	19.11		3.01		1.74	10.02	0.1	0.07	1.26	2.84	0.16
[16049] BURRI C. (1937)	samp. 507G	35.93	-3.03	35.93	-3.03	BETIC-RIF OROGENIC BELT (GIBRALTAR ARC) / ALBORAN RIDGE / ALBORAN ISLAND	VOLCANIC ROCK			WHOLE ROCK	55	1.4	9.8		5.4		7.4	8.4	5.4		2.1	2.1	0.5
[4240] TSUYA H. (1937)	samp. 22	34.5	138.7	35.2	139	IZU-BONIN ARC / IZU ARC / HONSHU / PACIFIC OCEAN	VOLCANIC ROCK			VOLCANIC GLASS	75.63	0.26	12.8		0.47		1.95	2.2	0.23	0.06	2.35	3.71	0
[4240] TSUYA H. (1937)	samp. 75	25.45	141.27	25.45	141.27	IZU-BONIN ARC / BONIN ARC / KITA-IWOJIMA/KITA-IWO-TO / PACIFIC OCEAN	VOLCANIC ROCK			WHOLE ROCK	48.49	0.76	18.72		2.77		8.18	12.47	5.17	0.22	0.33	2.02	0.05
[4240] TSUYA H. (1937)	samp. L83	33.13	139.77	33.13	139.77	IZU-BONIN ARC / IZU ARC / HACHIJOJIMA/HATIZYO-ZIMA / HACHIJOJIMA NISHIYAMA/HATIZYO-ZIMA NISI-YAMA / PACIFIC OCEAN	VOLCANIC ROCK			WHOLE ROCK	54.67	1.64	14.47		1.86		12.3	8.03	3.03	0.32	0.5	2.59	0.16
[4240] TSUYA H. (1937)	samp. 1	26.63	142	26.63	142	IZU-BONIN ARC / BONIN (= OGASAWARA) ISLANDS / HAHA-JIMA / PACIFIC OCEAN	VOLCANIC ROCK			WHOLE ROCK	58.47	0.8	16.47		2.08		5.46	7.68	3.9	0.18	0.91	3.16	0.06
[4240] TSUYA H. (1937)	samp. 5	27	142.5	28	142.5	IZU-BONIN ARC / BONIN (= OGASAWARA) ISLANDS / CHICHI-JIMA/TITI-ZIMA / PACIFIC OCEAN	VOLCANIC ROCK			WHOLE ROCK	62.22	0.24	13.81		1.73		6.54	6.51	2.07	0.2	0.65	2.7	0
[4240] TSUYA H. (1937)	samp. A	27.3	142.3	27.3	142.3	IZU-BONIN ARC / BONIN (= OGASAWARA) ISLANDS / CHICHI-JIMA/TITI-ZIMA / PACIFIC OCEAN	VOLCANIC ROCK			WHOLE ROCK	59.65	0.29	13.24		1.96		5.66	6.7	5.92	0.12	1.04	2.51	0.06
[4240] TSUYA H. (1937)	samp. B	27	142.5	28	142.5	IZU-BONIN ARC / BONIN (= OGASAWARA) ISLANDS / CHICHI-JIMA/TITI-ZIMA / PACIFIC OCEAN	VOLCANIC ROCK			WHOLE ROCK	54.44		12.9		7.08			5.12	12.75		0.35	2.06
[4240] TSUYA H. (1937)	samp. C	27	142.5	28	142.5	IZU-BONIN ARC / BONIN (= OGASAWARA) ISLANDS / CHICHI-JIMA/TITI-ZIMA / PACIFIC OCEAN	VOLCANIC ROCK			WHOLE ROCK	53.92		17.98				4.88	7.59	4.57		1.14	3.92
[4240] TSUYA H. (1937)	samp. D	27	142.5	28	142.5	IZU-BONIN ARC / BONIN (= OGASAWARA) ISLANDS / OTOTO-JIMA / PACIFIC OCEAN	VOLCANIC ROCK			WHOLE ROCK	53.18		16.18	10.3				10.12	6.72		0.35	1.85
[4240] TSUYA H. (1937)	samp. 7	34.5	138.7	35.2	139	IZU-BONIN ARC / IZU ARC / HONSHU / PACIFIC OCEAN	VOLCANIC ROCK			WHOLE ROCK	49.62	0.87	20.37		2.61		6.71	11.97	4.05	0.17	0.31	1.89	0.07
[4240] TSUYA H. (1937)	samp. 8	34.5	138.7	35.2	139	IZU-BONIN ARC / IZU ARC / HONSHU / PACIFIC OCEAN	VOLCANIC ROCK			WHOLE ROCK	53.13	0.87	17.75		5.14		3.9	7.58	3.24	0.09	0.23	2.52	0.12
[4240] TSUYA H. (1937)	samp. 9	34.5	138.7	35.2	139	IZU-BONIN ARC / IZU ARC / HONSHU / PACIFIC OCEAN	VOLCANIC ROCK			WHOLE ROCK	54.4	0.78	18		1.77		6.76	8.02	4.08	0.16	1.19	2.61	0.13
[4240] TSUYA H. (1937)	samp. 10	34.5	138.7	35.2	139	IZU-BONIN ARC / IZU ARC / HONSHU / PACIFIC OCEAN	VOLCANIC ROCK			WHOLE ROCK	54.55	0.7	16.54		1.47		7.1	8.85	5.76	0.16	0.62	2.06	0
[4240] TSUYA H. (1937)	samp. 11	34.5	138.7	35.2	139	IZU-BONIN ARC / IZU ARC / HONSHU / PACIFIC OCEAN	VOLCANIC ROCK			WHOLE ROCK	55.72	0.82	16.08		4.16		4.62	6.73	3.3	0.12	0.48	2.78	0.1
[4240] TSUYA H. (1937)	samp. 12	34.5	138.7	35.2	139	IZU-BONIN ARC / IZU ARC / HONSHU / PACIFIC OCEAN	VOLCANIC ROCK			WHOLE ROCK	59.91	0.72	16.42		3.52		3.71	6.82	2.81	0.14	1.07	3.17	0.13
[4240] TSUYA H. (1937)	samp. 13	34.5	138.7	35.2	139	IZU-BONIN ARC / IZU ARC / HONSHU / PACIFIC OCEAN	VOLCANIC ROCK			WHOLE ROCK	63.16	0.52	15.68		3.11		2.55	4.48	2.35	0.05	2.33	2.77	0.1
[4240] TSUYA H. (1937)	samp. 14	34.5	138.7	35.2	139	IZU-BONIN ARC / IZU ARC / HONSHU / PACIFIC OCEAN	VOLCANIC ROCK			WHOLE ROCK	48.57	0.75	19.25		2.56		7.7	11.21	6.38	0.15	0.16	1.73	0.1
[4240] TSUYA H. (1937)	samp. 15	34.5	138.7	35.2	139	IZU-BONIN ARC / IZU ARC / HONSHU / PACIFIC OCEAN	VOLCANIC ROCK			WHOLE ROCK	50.82	0.78	20.54		3.78		5.44	10.6	3.3	0.14	0.28	2.29	0.04
[4240] TSUYA H. (1937)	samp. 16	34.5	138.7	35.2	139	IZU-BONIN ARC / IZU ARC / HONSHU / PACIFIC OCEAN	VOLCANIC ROCK			WHOLE ROCK	56.42	0.7	17.01		3.06		4.97	8.49	4.36	0.16	0.66	2.12	0.06
[4240] TSUYA H. (1937)	samp. 17	34.5	138.7	35.2	139	IZU-BONIN ARC / IZU ARC / HONSHU / PACIFIC OCEAN	VOLCANIC ROCK			WHOLE ROCK	57.19	0.68	16.85		3.91		3.97	7.74	4.28	0.19	0.41	2.46	0.09
[4240] TSUYA H. (1937)	samp. 18	34.5	138.7	35.2	139	IZU-BONIN ARC / IZU ARC / HONSHU / PACIFIC OCEAN	VOLCANIC ROCK			WHOLE ROCK	60.7	0.69	16.1		2.79		3.92	6.26	2.78	0.11	0.97	3.39	0.27
[4240] TSUYA H. (1937)	samp. 19	34.5	138.7	35.2	139	IZU-BONIN ARC / IZU ARC / HONSHU / PACIFIC OCEAN	VOLCANIC ROCK			WHOLE ROCK	61.25	0.71	16.34		3.28		3.3	6.02	2.35	0.11	0.99	3.51	0.18
[4240] TSUYA H. (1937)	samp. 20	34.5	138.7	35.2	139	IZU-BONIN ARC / IZU ARC / HONSHU / PACIFIC OCEAN	VOLCANIC ROCK			WHOLE ROCK	65.85	0.48	15.95		2.84		1.89	4.44	1.92	0.11	1.56	3.51	0
[4240] TSUYA H. (1937)	samp. 21	34.5	138.7	35.2	139	IZU-BONIN ARC / IZU ARC / HONSHU / PACIFIC OCEAN	VOLCANIC ROCK			WHOLE ROCK	70	0.45	14.89		2.03		1.32	3.05	0.73	0.09	2.09	4.14	0.13
[4240] TSUYA H. (1937)	samp. 23	34.5	138.7	35.2	139	IZU-BONIN ARC / IZU ARC / HONSHU / PACIFIC OCEAN	VOLCANIC ROCK			WHOLE ROCK	49.23	0.75	18.81		4.16		5.85	9.82	4.64	0.18	0.21	1.97	0.08
[4240] TSUYA H. (1937)	samp. 24	34.5	138.7	35.2	139	IZU-BONIN ARC / IZU ARC / HONSHU / PACIFIC OCEAN	VOLCANIC ROCK			WHOLE ROCK	49.3	1.08	14.69		5.27		7.7	7.58	5.75	0.13	0.24	1.89	0.06
[4240] TSUYA H. (1937)	samp. 25	34.5	138.7	35.2	139	IZU-BONIN ARC / IZU ARC / HONSHU / PACIFIC OCEAN	VOLCANIC ROCK			WHOLE ROCK	50.23	0.93	17.59		2.44		6.69	10.28	5.84	0.27	0.27	2.13	0.06
[4240] TSUYA H. (1937)	samp. 26	34.5	138.7	35.2	139	IZU-BONIN ARC / IZU ARC / HONSHU / PACIFIC OCEAN	VOLCANIC ROCK			WHOLE ROCK	55.38	0.76	18.04		2.69		4.07	7.84	2.42	0.11	0.52	2.4	0.13
[4240] TSUYA H. (1937)	samp. 27	34.5	138.7	35.2	139	IZU-BONIN ARC / IZU ARC / HONSHU / PACIFIC OCEAN	VOLCANIC ROCK			WHOLE ROCK	60.76	0.58	16.7		2.76		3.31	4.18	3.71	0.08	1.38	2.98	0.05
[4240] TSUYA H. (1937)	samp. 28	34.5	138.7	35.2	139	IZU-BONIN ARC / IZU ARC / HONSHU / PACIFIC OCEAN	VOLCANIC ROCK			WHOLE ROCK	61.58	0.66	16.06		3.92		2.75	6.36	2.45	0.13	0.89	3.31	0.08
[4240] TSUYA H. (1937)	samp. 29	34.5	138.7	35.2	139	IZU-BONIN ARC / IZU ARC / HONSHU / PACIFIC OCEAN	VOLCANIC ROCK			WHOLE ROCK	61.61	0.7	15.81		2.84		3.75	5.88	2.67	0.17	1.04	3.53	0.08
[4240] TSUYA H. (1937)	samp. 30	34.5	138.7	35.2	139	IZU-BONIN ARC / IZU ARC / HONSHU / PACIFIC OCEAN	VOLCANIC ROCK			WHOLE ROCK	66	0.65	15.12		3.7		0.91	3.73	1.38	0.08	0.78	4.13	0.15
[4240] TSUYA H. (1937)	samp. 33	34.5	139.5	35.5	139.5	IZU-BONIN ARC / IZU ARC / HONSHU / AMAGI / PACIFIC OCEAN	VOLCANIC ROCK			WHOLE ROCK	49.51	0.64	18.19		2.89		7.66	9.83	7.07	0.28	0.48	2.49	0.17
[4240] TSUYA H. (1937)	samp. 34	34.5	139.5	35.5	139.5	IZU-BONIN ARC / IZU ARC / HONSHU / AMAGI / PACIFIC OCEAN	VOLCANIC ROCK			WHOLE ROCK	51.48	1.03	18.25		1.92		6.77	10.32	5.93	0.27	0.34	3.21	0.12
[4240] TSUYA H. (1937)	samp. 35	34.5	139.5	35.5	139.5	IZU-BONIN ARC / IZU ARC / HONSHU / AMAGI / PACIFIC OCEAN	VOLCANIC ROCK			WHOLE ROCK	54.81	0.79	18.09		1.54		7	9.03	4.5	0.14	0.57	2.92	0.13
[4240] TSUYA H. (1937)	samp. 36	34.5	139.5	35.5	139.5	IZU-BONIN ARC / IZU ARC / HONSHU / AMAGI / PACIFIC OCEAN	VOLCANIC ROCK			WHOLE ROCK	59.11	0.76	16.31		3.94		2.86	6.02	3.49	0.13	1.47	2.97	0.17
[4240] TSUYA H. (1937)	samp. 37	34.5	139.5	35.5	139.5	IZU-BONIN ARC / IZU ARC / HONSHU / AMAGI / PACIFIC OCEAN	VOLCANIC ROCK			WHOLE ROCK	60.09	0.8	16.64		3.03		3.3	6.59	3.27	0.11	1.4	3.6	0.19
[4240] TSUYA H. (1937)	samp. 38	34.5	139.5	35.5	139.5	IZU-BONIN ARC / IZU ARC / HONSHU / AMAGI / PACIFIC OCEAN	VOLCANIC ROCK			WHOLE ROCK	62.6	0.65	15.98		2.66		3.4	5.84	2.84	0.11	1.66	3	0.17
[4240] TSUYA H. (1937)	samp. 39	34.5	139.5	35.5	139.5	IZU-BONIN ARC / IZU ARC / HONSHU / AMAGI / PACIFIC OCEAN	VOLCANIC ROCK			WHOLE ROCK	68.87	0.4	14.78		1.25		2.32	4.1	1.62	0.13	2	3.74	0.08
[4240] TSUYA H. (1937)	samp. 40	34.5	139.5	35.5	139.5	IZU-BONIN ARC / IZU ARC / HONSHU / AMAGI / PACIFIC OCEAN	VOLCANIC ROCK			WHOLE ROCK	71.16	0.36	14.72		1.12		2.15	3.5	1.3	0.08	2.06	3.61	0.08
[4240] TSUYA H. (1937)	samp. 33022003	35.22	139.02	35.22	139.02	IZU-BONIN ARC / IZU ARC / HONSHU / HAKONE / PACIFIC OCEAN	VOLCANIC ROCK			WHOLE ROCK	55.83	0.61	17.75		2.76		6.01	8.62	3.9	0.17	0.55	2.98	0.13
[4240] TSUYA H. (1937)	samp. 33081909A	35.22	139.02	35.22	139.02	IZU-BONIN ARC / IZU ARC / HONSHU / HAKONE / PACIFIC OCEAN	VOLCANIC ROCK			WHOLE ROCK	56.7	1.24	15.9		2.94		7.74	7.77	3.34	0.18	0.74	3.13	0.16
[4240] TSUYA H. (1937)	samp. 33082410	35.22	139.02	35.22	139.02	IZU-BONIN ARC / IZU ARC / HONSHU / HAKONE / SIMOHUTAGO-YAMA LAVA / PACIFIC OCEAN	VOLCANIC ROCK			WHOLE ROCK	57.07	0.77	17.53		2.59		5.44	8.77	3.87	0.14	0.52	2.8	0.08
[4240] TSUYA H. (1937)	samp. 33022001	35.22	139.02	35.22	139.02	IZU-BONIN ARC / IZU ARC / HONSHU / HAKONE / OLD SOMMA LAVA / PACIFIC OCEAN	VOLCANIC ROCK			WHOLE ROCK	57.22	0.73	17.46		2.45		6.15	7.93	3.77	0.16	0.75	2.87	0.11
[4240] TSUYA H. (1937)	samp. 31072908	35.22	139.02	35.22	139.02	IZU-BONIN ARC / IZU ARC / HONSHU / HAKONE / PACIFIC OCEAN	VOLCANIC ROCK			WHOLE ROCK	59.77	0.63	17		2.49		5.59	7.05	2.24	0.16	0.62	3.29	0.1
[4240] TSUYA H. (1937)	samp. 33090504	35.22	139.02	35.22	139.02	IZU-BONIN ARC / IZU ARC / HONSHU / HAKONE / YOUNG SOMMA LAVA / PACIFIC OCEAN	VOLCANIC ROCK			WHOLE ROCK	67.37	0.72	15.28		1.13		3.86	4.46	1.2	0.15	0.92	4.67	0.18
[4240] TSUYA H. (1937)	samp. 47	34.5	138.7	35.2	139	IZU-BONIN ARC / IZU ARC / HONSHU / TENSHI (TENSI-YAMA) / PACIFIC OCEAN	VOLCANIC ROCK			WHOLE ROCK	53.95	0.81	18.93		3.73		5.55	9.42	3.48	0.16	0.28	2.68	0.09
[4240] TSUYA H. (1937)	samp. 56	34.92	139.12	34.92	139.12	IZU-BONIN ARC / IZU ARC / HONSHU / TAGA / PACIFIC OCEAN	VOLCANIC ROCK			WHOLE ROCK	50.17	0.87	19.65		2.54		7.92	11.29	4.54	0.17	0.29	1.66	0.1
[4240] TSUYA H. (1937)	samp. 57	34.92	139.12	34.92	139.12	IZU-BONIN ARC / IZU ARC / HONSHU / TAGA / PACIFIC OCEAN	VOLCANIC ROCK			WHOLE ROCK	50.38	0.84	20.36		2.86		7.26	11.28	4.45	0.15	0.33	1.95	0.1
[4240] TSUYA H. (1937)	samp. 58	34.92	139.12	34.92	139.12	IZU-BONIN ARC / IZU ARC / HONSHU / TAGA / PACIFIC OCEAN	VOLCANIC ROCK			WHOLE ROCK	50.71	0.67	18.84		2.42		7.13	10.05	6.08	0.15	0.24	2.03	0.13
[4240] TSUYA H. (1937)	samp. 59	34.92	139.12	34.92	139.12	IZU-BONIN ARC / IZU ARC / HONSHU / TAGA / PACIFIC OCEAN	VOLCANIC ROCK			WHOLE ROCK	50.94	0.78	19.32		4.14		5.52	10.62	4.2	0.18	0.32	2.15	0.07
[4240] TSUYA H. (1937)	samp. 60	34.92	139.12	34.92	139.12	IZU-BONIN ARC / IZU ARC / HONSHU / TAGA / PACIFIC OCEAN	VOLCANIC ROCK			WHOLE ROCK	52.13	0.74	15.68		4.36		9.81	8.87	4.08	0.32	0.32	2.44	0
[4240] TSUYA H. (1937)	samp. 61	34.92	139.12	34.92	139.12	IZU-BONIN ARC / IZU ARC / HONSHU / TAGA / PACIFIC OCEAN	VOLCANIC ROCK			WHOLE ROCK	52.85	0.93	18.37		3.48		7.83	10.12	2.96	0.17	0.36	2.07	0
[4240] TSUYA H. (1937)	samp. 31041812	34.92	139.12	34.92	139.12	IZU-BONIN ARC / IZU ARC / HONSHU / TAGA / PACIFIC OCEAN	VOLCANIC ROCK			WHOLE ROCK	50.45	1.04	19.45		2.27		8.41	11.23	3.73	0.2	0.33	1.75	0.09
[4240] TSUYA H. (1937)	samp. 31050201	34.92	139.12	34.92	139.12	IZU-BONIN ARC / IZU ARC / HONSHU / TAGA / PACIFIC OCEAN	VOLCANIC ROCK			WHOLE ROCK	51.68	0.81	19.7		2.69		6.78	10.78	4.15	0.16	0.32	1.94	0.13
[4240] TSUYA H. (1937)	samp. 31041909	34.92	139.12	34.92	139.12	IZU-BONIN ARC / IZU ARC / HONSHU / TAGA / PACIFIC OCEAN	VOLCANIC ROCK			WHOLE ROCK	52.35	1.19	20.35		2.29		6.25	9.62	3.72	0.13	0.44	2.74	0.15
[4240] TSUYA H. (1937)	samp. 32090104	34.92	139.12	34.92	139.12	IZU-BONIN ARC / IZU ARC / HONSHU / TAGA / PACIFIC OCEAN	VOLCANIC ROCK			WHOLE ROCK	54	1.02	18.84		2.07		7.71	9.74	2.72	0.29	0.41	2.95	0.11
[4240] TSUYA H. (1937)	samp. 32082002	34.92	139.12	34.92	139.12	IZU-BONIN ARC / IZU ARC / HONSHU / TAGA / PACIFIC OCEAN	VOLCANIC ROCK			WHOLE ROCK	57.85	0.8	16.94		2.23		5.3	7.8	4.31	0.15	0.6	3.32	0.13
[4240] TSUYA H. (1937)	samp. 68	34.5	138.7	35.2	139	IZU-BONIN ARC / IZU ARC / HONSHU / ASHITAKA / PACIFIC OCEAN	VOLCANIC ROCK			WHOLE ROCK	54.7	0.93	20.18		2.4		5.1	8.33	2.67	0.1	0.77	3.65	0.2
[4240] TSUYA H. (1937)	samp. 69(A)	33.88	139.58	33.88	139.58	IZU-BONIN ARC / IZU ARC / MIKURAJIMA / PACIFIC OCEAN	VOLCANIC ROCK			WHOLE ROCK	50.5	1.33	15.86		4.03		10	8.63	4.64	0.23	0.51	2.28	0.11
[4240] TSUYA H. (1937)	samp. 72	30.47	140.3	30.47	140.3	IZU-BONIN ARC / IZU ARC / TORISHIMA/MITUGO-YAMA / TORISHIMA/MITUGO-YAMA / PACIFIC OCEAN	VOLCANIC ROCK			WHOLE ROCK	48.7	0.64	20.08		1.8		8.14	13.2	5.53	0.2	0.17	1.56	0
[4240] TSUYA H. (1937)	samp. 76	32.43	139.75	32.43	139.75	IZU-BONIN ARC / IZU ARC / AOGASHIMA/AO-GA-SIMA / AOGASHIMA/AO-GA-SIMA / PACIFIC OCEAN	VOLCANIC ROCK			WHOLE ROCK	61.73	1.05	14.6		1.75		7.7	6.07	1.82	0.22	0.47	3.52	0.2
[4240] TSUYA H. (1937)	samp. 85	34.15	139.5	34.15	139.5	IZU-BONIN ARC / IZU ARC / MIYAKEJIMA/MIYAKE-ZIMA / MIYAKEJIMA/MIYAKE-ZIMA / PACIFIC OCEAN	VOLCANIC ROCK			WHOLE ROCK	53.25	1.12	16.3		2.89		9	9.52	4.51	0.22	0.38	2.67	0.06
[4240] TSUYA H. (1937)	samp. 87	34.15	139.5	34.15	139.5	IZU-BONIN ARC / IZU ARC / MIYAKEJIMA/MIYAKE-ZIMA / MIYAKEJIMA/MIYAKE-ZIMA / PACIFIC OCEAN	VOLCANIC ROCK			WHOLE ROCK	54.1	1.38	15.24		2.87		10.38	8.38	3.63	0.23	0.49	2.86	0.11
[4240] TSUYA H. (1937)	samp. 88	34.15	139.5	34.15	139.5	IZU-BONIN ARC / IZU ARC / MIYAKEJIMA/MIYAKE-ZIMA / MIYAKEJIMA/MIYAKE-ZIMA / PACIFIC OCEAN	VOLCANIC ROCK			WHOLE ROCK	54.55	1.19	16.26		4.07		8.02	8.91	3.66		0.32	2.44
[4240] TSUYA H. (1937)	samp. 89	34.15	139.5	34.15	139.5	IZU-BONIN ARC / IZU ARC / MIYAKEJIMA/MIYAKE-ZIMA / MIYAKEJIMA/MIYAKE-ZIMA / PACIFIC OCEAN	VOLCANIC ROCK			WHOLE ROCK	53.33	1.18	15.62		4.21		8.12	9.68	4.44	0	0.84	2.18
[4240] TSUYA H. (1937)	samp. 90	34.75	139.42	34.75	139.42	IZU-BONIN ARC / IZU ARC / IZU-OSHIMA / OSHIMA / PACIFIC OCEAN	VOLCANIC ROCK			WHOLE ROCK	48.02	0.78	20.48		2.13		7.05	14.14	5.79	0.26	0.3	1.28	0.01
[4240] TSUYA H. (1937)	samp. 91	34.75	139.42	34.75	139.42	IZU-BONIN ARC / IZU ARC / IZU-OSHIMA / OSHIMA / PACIFIC OCEAN	VOLCANIC ROCK			WHOLE ROCK	51.25	0.81	14.73		3.82		10.22	11.73	5.47	0.28	0.26	1.85	0.13
[4240] TSUYA H. (1937)	samp. 92	34.75	139.42	34.75	139.42	IZU-BONIN ARC / IZU ARC / IZU-OSHIMA / OSHIMA / PACIFIC OCEAN	VOLCANIC ROCK			WHOLE ROCK	51.23	0.83	15.24		4.18		8.99	11.14	4.85	0.33	0.54	2.19	0.03
[4240] TSUYA H. (1937)	samp. 93	34.75	139.42	34.75	139.42	IZU-BONIN ARC / IZU ARC / IZU-OSHIMA / OSHIMA / PACIFIC OCEAN	VOLCANIC ROCK			WHOLE ROCK	52.45	1.39	13.48		4.6		10.02	10.23	4.78	0.31	0.52	1.99	0.33
[4240] TSUYA H. (1937)	samp. 94	34.75	139.42	34.75	139.42	IZU-BONIN ARC / IZU ARC / IZU-OSHIMA / OSHIMA / MIHARA-YAMA LAVA / PACIFIC OCEAN	VOLCANIC ROCK			WHOLE ROCK	52.53	0.74	15.25		2.69		10.57	10.76	4.54	0.24	0.43	1.89	0.41
[4240] TSUYA H. (1937)	samp. 95	34.75	139.42	34.75	139.42	IZU-BONIN ARC / IZU ARC / IZU-OSHIMA / OSHIMA / PACIFIC OCEAN	VOLCANIC ROCK			WHOLE ROCK	51.45	1.27	16.84		1.49		10.95	10.71	4.48	0.19	0.37	1.23	0.26
[4240] TSUYA H. (1937)	samp. 96	34.75	139.42	34.75	139.42	IZU-BONIN ARC / IZU ARC / IZU-OSHIMA / OSHIMA / PACIFIC OCEAN	VOLCANIC ROCK			WHOLE ROCK	53.01	1.03	14.73		3.38		9.42	9.09	4.97	0.34	0.44	2.09	0.11
[4240] TSUYA H. (1937)	samp. 97	34.92	139.12	34.92	139.12	IZU-BONIN ARC / IZU ARC / HONSHU / OMURO-YAMA VOLCANO GROUP/OMURO-YAMA / PACIFIC OCEAN	VOLCANIC ROCK			WHOLE ROCK	50.17	0.73	19.3		2.6		8.52	10.3	5.6	0.16	0.15	1.72	0.05
[4240] TSUYA H. (1937)	samp. 98	34.92	139.12	34.92	139.12	IZU-BONIN ARC / IZU ARC / HONSHU / OMURO-YAMA VOLCANO GROUP/OMURO-YAMA / PACIFIC OCEAN	VOLCANIC ROCK			WHOLE ROCK	56.03	0.74	17.9		1.69		6.16	8.4	4.33	0.11	0.83	2.83	0.22
[4240] TSUYA H. (1937)	samp. 99	35.5	139	35.5	139	IZU-BONIN ARC / IZU ARC / HONSHU / FUJI/HUZI / PACIFIC OCEAN	VOLCANIC ROCK			WHOLE ROCK	49.6	1.4	16.96		5.4		6.65	10.03	5.92	0.21	0.58	2.48	0.2
[4240] TSUYA H. (1937)	samp. 100	35.5	139	35.5	139	IZU-BONIN ARC / IZU ARC / HONSHU / FUJI/HUZI / PACIFIC OCEAN	VOLCANIC ROCK			WHOLE ROCK	49.6	1.97	16.14		3.67		9.9	8.8	4.79	0.23	0.93	2.9	0.31
[4240] TSUYA H. (1937)	samp. 101	35.5	139	35.5	139	IZU-BONIN ARC / IZU ARC / HONSHU / FUJI/HUZI / PACIFIC OCEAN	VOLCANIC ROCK			WHOLE ROCK	50.28	1.78	18.3		4.5		6.89	9.76	3.8	0.2	0.94	2.87	0.34
[4240] TSUYA H. (1937)	samp. 102	35.5	139	35.5	139	IZU-BONIN ARC / IZU ARC / HONSHU / FUJI/HUZI / PACIFIC OCEAN	VOLCANIC ROCK			WHOLE ROCK	50.64	1.15	18.58		3.04		7.29	10	5.58	0.17	0.61	2.64	0.16
[4240] TSUYA H. (1937)	samp. 103	35.5	139	35.5	139	IZU-BONIN ARC / IZU ARC / HONSHU / FUJI/HUZI / PACIFIC OCEAN	VOLCANIC ROCK			WHOLE ROCK	50.66	1.38	18.25		4.78		5.72	9.98	4.94	0.17	0.77	2.78	0.25
[4240] TSUYA H. (1937)	samp. 104	35.5	139	35.5	139	IZU-BONIN ARC / IZU ARC / HONSHU / FUJI/HUZI / PACIFIC OCEAN	VOLCANIC ROCK			WHOLE ROCK	51.05	1.41	18.35		2.76		7.72	9.9	4.63	0.18	0.81	2.81	0.24
[4240] TSUYA H. (1937)	samp. 105	35.5	139	35.5	139	IZU-BONIN ARC / IZU ARC / HONSHU / FUJI/HUZI / PACIFIC OCEAN	VOLCANIC ROCK			WHOLE ROCK	51.09	1.38	17.62		2.64		8.42	9.68	5.09	0.21	0.76	2.8	0.26
[4240] TSUYA H. (1937)	samp. 106	35.5	139	35.5	139	IZU-BONIN ARC / IZU ARC / HONSHU / FUJI/HUZI / AOKIGA-HARA LAVA / PACIFIC OCEAN	VOLCANIC ROCK			WHOLE ROCK	51.3	1.43	18.74		1.83		8.34	9.76	4.8	0.28	0.71	2.55	0.29
[4240] TSUYA H. (1937)	samp. 107	35.5	139	35.5	139	IZU-BONIN ARC / IZU ARC / HONSHU / FUJI/HUZI / KARASUISI LAVA / PACIFIC OCEAN	VOLCANIC ROCK			WHOLE ROCK	63.84	0.87	15.82		0.95		5.02	4.88	1.67	0.17	2.12	3.88	0.22
[4240] TSUYA H. (1937)	samp. 110	34.5	138.7	35.2	139	IZU-BONIN ARC / IZU ARC / HONSHU / PACIFIC OCEAN	VOLCANIC ROCK			WHOLE ROCK	71.64	0.55	14.13		0.34		0.5	0.17	0.08	0	10.77	0.5	0.08
[4240] TSUYA H. (1937)	samp. 111	34.5	138.7	35.2	139	IZU-BONIN ARC / IZU ARC / HONSHU / PACIFIC OCEAN	VOLCANIC ROCK			WHOLE ROCK	74.93	0.13	13.52		0.76		0.72	0.93	0.32	0.08	3.39	4.5	0.08
[4240] TSUYA H. (1937)	samp. 112	34.5	138.7	35.2	139	IZU-BONIN ARC / IZU ARC / HONSHU / PACIFIC OCEAN	VOLCANIC ROCK			WHOLE ROCK	75.1		13.36		0.3		0.74	1.43	0.27	0.1	1.58	4.21
[4240] TSUYA H. (1937)	samp. 113	34.5	138.7	35.2	139	IZU-BONIN ARC / IZU ARC / HONSHU / PACIFIC OCEAN	VOLCANIC ROCK			WHOLE ROCK	75.35	0.2	13.49		0.95		0.55	1.61	0.36	0.08	2.52	4.28
[4240] TSUYA H. (1937)	samp. 114	34.5	138.7	35.2	139	IZU-BONIN ARC / IZU ARC / HONSHU / PACIFIC OCEAN	VOLCANIC ROCK			WHOLE ROCK	76.6		13.22		0.27		0.43	0.75	0.19	0.16	1.61	4.62
[4240] TSUYA H. (1937)	samp. 115	34.5	138.7	35.2	139	IZU-BONIN ARC / IZU ARC / HONSHU / PACIFIC OCEAN	VOLCANIC ROCK			WHOLE ROCK	76.05	0.12	12.44		0.84		0.22	0.87	0.17	0.07	2.88	4.31	0
[4240] TSUYA H. (1937)	samp. 116	34.5	138.7	35.2	139	IZU-BONIN ARC / IZU ARC / HONSHU / PACIFIC OCEAN	VOLCANIC ROCK			WHOLE ROCK	76.05	0.19	12.79		1.47		0.31	1.6	0.08	0.05	1.82	3.89	0
[4240] TSUYA H. (1937)	samp. 117	24.77	141.33	24.77	141.33	IZU-BONIN ARC / BONIN ARC / IWOJIMA/IO-SIMA / IWOJIMA/IO-SIMA / PACIFIC OCEAN	VOLCANIC ROCK			WHOLE ROCK	58.91	0.82	17.71		2.81		2.67	3.47	0.88	0.16	3.94	6.01	0.49
[4240] TSUYA H. (1937)	samp. 118	24.77	141.33	24.77	141.33	IZU-BONIN ARC / BONIN ARC / IWOJIMA/IO-SIMA / IWOJIMA/IO-SIMA / PACIFIC OCEAN	VOLCANIC ROCK			WHOLE ROCK	59.6	0.86	16.81		0.83		5.87	3.1	1.34	0.26	4.17	6.11	0.5
[4240] TSUYA H. (1937)	samp. E	15.2	145.72	15.2	146.72	MARIANA ARC / MARIANA ARC - SOUTHERN SEAMOUNT PROVINCE / SAIPAN / PACIFIC OCEAN	VOLCANIC ROCK			VOLCANIC GLASS	63.58	0.71	14.57		1.52		5.92	4.53	1.6	0	2.02	4.86	0.34
[4240] TSUYA H. (1937)	samp. A	15.2	145.72	15.2	146.72	MARIANA ARC / MARIANA ARC - SOUTHERN SEAMOUNT PROVINCE / SAIPAN / PACIFIC OCEAN	VOLCANIC ROCK			WHOLE ROCK	56.45	0.61	18.97		3.61		3.56	7.02	3.55	0.1	0.43	2.5	0.07
[9534] RODOLICO F. (1938)	samp. I	42.13	9.81	42.13	9.81	APENNINIC-MAGHREBIDES CHAIN / APENNINE / TUSCAN VOLCANIC PROVINCE / CAPRAIA ISLAND	VOLCANIC ROCK			WHOLE ROCK	62.24	0.9	14.79		4		0.91	4.85	2.78	0.07	3.87	3.26	0.46
[9534] RODOLICO F. (1938)	samp. II	42.13	9.81	42.13	9.81	APENNINIC-MAGHREBIDES CHAIN / APENNINE / TUSCAN VOLCANIC PROVINCE / CAPRAIA ISLAND	VOLCANIC ROCK			WHOLE ROCK	60.1	0.86	15.21		4.07		1.24	5.13	4.39	0.06	2.78	3.15	0.17
[9534] RODOLICO F. (1938)	samp. III	42.13	9.81	42.13	9.81	APENNINIC-MAGHREBIDES CHAIN / APENNINE / TUSCAN VOLCANIC PROVINCE / CAPRAIA ISLAND	VOLCANIC ROCK			WHOLE ROCK	65.19	0.58	16.32		3.12		0.4	3.49	1.43		3.9	2.78	0.11
[9534] RODOLICO F. (1938)	samp. IV	42.13	9.81	42.13	9.81	APENNINIC-MAGHREBIDES CHAIN / APENNINE / TUSCAN VOLCANIC PROVINCE / CAPRAIA ISLAND	VOLCANIC ROCK			WHOLE ROCK	56.8	1.5	18.76		5.89		0.38	6.08	2.97	0.12	3.03	3.84
[9534] RODOLICO F. (1938)	samp. I	42.13	9.81	42.13	9.81	APENNINIC-MAGHREBIDES CHAIN / APENNINE / TUSCAN VOLCANIC PROVINCE / ZENOBITO	VOLCANIC ROCK			WHOLE ROCK	51.56	1.61	15.18		4.95		4.45	7.94	6.54	0.09	2.2	3	0.6
[9534] RODOLICO F. (1938)	samp. II	42.13	9.81	42.13	9.81	APENNINIC-MAGHREBIDES CHAIN / APENNINE / TUSCAN VOLCANIC PROVINCE / ZENOBITO	VOLCANIC ROCK			WHOLE ROCK	51.22	1.53	14.39		3.58		5.44	7.18	8.69	0.09	2.33	2.61	0.69
[9534] RODOLICO F. (1938)	samp. III	42.13	9.81	42.13	9.81	APENNINIC-MAGHREBIDES CHAIN / APENNINE / TUSCAN VOLCANIC PROVINCE / ZENOBITO	VOLCANIC ROCK			WHOLE ROCK	50.5	1.64	15.46		6.46		2.39	6.72	7.14	0.09	2.78	2.8	0.21
[9534] RODOLICO F. (1938)	samp. I	42.95	11.18	42.95	11.18	APENNINIC-MAGHREBIDES CHAIN / APENNINE / TUSCAN VOLCANIC PROVINCE / ROCCASTRADA	VOLCANIC ROCK			WHOLE ROCK	72.1	0.32	14.47		1.94		0.41	1.04	0.54	0.03	4.61	2.8	0.19
[1435] SHEPHERD E. S. (1938)	samp. 26	41.58	-121.58	41.58	-121.58	CASCADES / HIGH CASCADES / CALIFORNIA / MEDICINE LAKE VOLCANO / PACIFIC OCEAN	PLUTONIC ROCK			WHOLE ROCK	73.39	0.27	14.41		0.09		0.7	1.05	0.27		5.07	3.96	0.57
[1435] SHEPHERD E. S. (1938)	samp. 1	41.58	-121.58	41.58	-121.58	CASCADES / HIGH CASCADES / CALIFORNIA / MEDICINE LAKE VOLCANO / PACIFIC OCEAN	VOLCANIC ROCK			VOLCANIC GLASS	73.34	0.3	13.35		0.58		1.27	1.41	0.37	0.02	4.45	4.13	0.18
[1435] SHEPHERD E. S. (1938)	samp. 2	41.58	-121.58	41.58	-121.58	CASCADES / HIGH CASCADES / CALIFORNIA / MEDICINE LAKE VOLCANO / PACIFIC OCEAN	VOLCANIC ROCK			VOLCANIC GLASS	73.38	0.28	13.69		1.84		0.13	1.38	0.37	0.02	4.22	3.92	0.08
[1435] SHEPHERD E. S. (1938)	samp. 19103	41.58	-121.58	41.58	-121.58	CASCADES / HIGH CASCADES / CALIFORNIA / MEDICINE LAKE VOLCANO / PACIFIC OCEAN	VOLCANIC ROCK			WHOLE ROCK	73.59	0.27	13.78		0.6		1.3	1.39	0.33	0.02	4.32	4.19	0.12
[1435] SHEPHERD E. S. (1938)	samp. TYPEC	41.58	-121.58	41.58	-121.58	CASCADES / HIGH CASCADES / CALIFORNIA / MEDICINE LAKE VOLCANO / PACIFIC OCEAN	VOLCANIC ROCK			WHOLE ROCK	72.64	0.36	14.07		0.77		1.45	1.6	0.49	0.02	4.08	4.25	0.11
[1435] SHEPHERD E. S. (1938)	samp. TYPE1	41.58	-121.58	41.58	-121.58	CASCADES / HIGH CASCADES / CALIFORNIA / MEDICINE LAKE VOLCANO / PACIFIC OCEAN	VOLCANIC ROCK			WHOLE ROCK	73.59	0.31	14.03		0.42		1.43	1.38	0.36	0.02	4.34	4.04	0.09
[1435] SHEPHERD E. S. (1938)	samp. TYPE2	41.58	-121.58	41.58	-121.58	CASCADES / HIGH CASCADES / CALIFORNIA / MEDICINE LAKE VOLCANO / PACIFIC OCEAN	VOLCANIC ROCK			WHOLE ROCK	73.34	0.36	13.96		0.51		1.31	1.53	0.36	0.03	4.35	4.22	0.13
[1435] SHEPHERD E. S. (1938)	samp. TYPE3	41.58	-121.58	41.58	-121.58	CASCADES / HIGH CASCADES / CALIFORNIA / MEDICINE LAKE VOLCANO / PACIFIC OCEAN	VOLCANIC ROCK			WHOLE ROCK	73.22	0.29	13.65		0.4		1.41	1.38	0.21	0.03	4.3	4.23	0.11
[1435] SHEPHERD E. S. (1938)	samp. TYPE4	41.58	-121.58	41.58	-121.58	CASCADES / HIGH CASCADES / CALIFORNIA / MEDICINE LAKE VOLCANO / PACIFIC OCEAN	VOLCANIC ROCK			WHOLE ROCK	73.47	0.28	13.72		0.61		1.24	1.38	0.37	0.02	4.27	4.21	0.22
[1435] SHEPHERD E. S. (1938)	samp. TYPE5	41.58	-121.58	41.58	-121.58	CASCADES / HIGH CASCADES / CALIFORNIA / MEDICINE LAKE VOLCANO / PACIFIC OCEAN	VOLCANIC ROCK			WHOLE ROCK	73.46	0.28	13.72		0.46		1.27	1.57	0.41	0.02	4.3	4.21	0.13
[1435] SHEPHERD E. S. (1938)	samp. TYPE6	41.58	-121.58	41.58	-121.58	CASCADES / HIGH CASCADES / CALIFORNIA / MEDICINE LAKE VOLCANO / PACIFIC OCEAN	VOLCANIC ROCK			WHOLE ROCK	73.49	0.31	13.65		0.6		1.29	1.4	0.4	0.03	4.27	4.17	0.14
[1435] SHEPHERD E. S. (1938)	samp. NO.75	43.722	-121.229	43.722	-121.229	CASCADES / HIGH CASCADES / OREGON / NEWBERRY / PACIFIC OCEAN	VOLCANIC ROCK			WHOLE ROCK	73.4	0.2	13.98		0.24		1.76	1.35	0.18		4.1	4.15
[1435] SHEPHERD E. S. (1938)	samp. LP32	40.49	-121.51	40.49	-121.51	CASCADES / HIGH CASCADES / CALIFORNIA / LASSEN VOLCANIC CENTER / PACIFIC OCEAN	VOLCANIC ROCK			WHOLE ROCK	70.17	0.39	14.98		0.87		1.78	3.16	1.28	0.03	2.74	4.49	0.25
[1435] SHEPHERD E. S. (1938)	samp. LP18	40.49	-121.51	40.49	-121.51	CASCADES / HIGH CASCADES / CALIFORNIA / LASSEN VOLCANIC CENTER / PACIFIC OCEAN	VOLCANIC ROCK			WHOLE ROCK	67.98	0.45	15.69		2.93		0.42	3.86	1.47	0.07	2.33	4.42	0.15
[1435] SHEPHERD E. S. (1938)	samp. LP2	40.49	-121.51	40.49	-121.51	CASCADES / HIGH CASCADES / CALIFORNIA / LASSEN VOLCANIC CENTER / PACIFIC OCEAN	VOLCANIC ROCK			WHOLE ROCK	66.06	0.55	15.93		1.53		2.36	4.53	2.15	0.08	2.28	4.18	0.19
[1435] SHEPHERD E. S. (1938)	samp. LP34	40.49	-121.51	40.49	-121.51	CASCADES / HIGH CASCADES / CALIFORNIA / LASSEN VOLCANIC CENTER / PACIFIC OCEAN	VOLCANIC ROCK			WHOLE ROCK	65.56	0.48	15.41		2.38		2.16	4.92	2.37	0.07	2.35	3.51	0.19
[1435] SHEPHERD E. S. (1938)	samp. LP7	40.49	-121.51	40.49	-121.51	CASCADES / HIGH CASCADES / CALIFORNIA / LASSEN VOLCANIC CENTER / PACIFIC OCEAN	VOLCANIC ROCK			WHOLE ROCK	64.8	0.53	16.26		1.11		3.17	4.83	2.39	0.08	2.13	4.13	0.26
[1435] SHEPHERD E. S. (1938)	samp. BH1	40.49	-121.51	40.49	-121.51	CASCADES / HIGH CASCADES / CALIFORNIA / LASSEN VOLCANIC CENTER / PACIFIC OCEAN	VOLCANIC ROCK			WHOLE ROCK	64.53	0.61	16.6		1.76		2.34	5.18	2.55	0.07	2.09	3.87	0.25
[1435] SHEPHERD E. S. (1938)	samp. LP10	40.49	-121.51	40.49	-121.51	CASCADES / HIGH CASCADES / CALIFORNIA / LASSEN VOLCANIC CENTER / PACIFIC OCEAN	VOLCANIC ROCK			WHOLE ROCK	64.49	0.56	16.33		2.55		1.85	5.04	2.65	0.09	2.13	4.38	0.17
[1435] SHEPHERD E. S. (1938)	samp. LP28	40.49	-121.51	40.49	-121.51	CASCADES / HIGH CASCADES / CALIFORNIA / LASSEN VOLCANIC CENTER / PACIFIC OCEAN	VOLCANIC ROCK			WHOLE ROCK	63.45	0.5	17.2		1.8		2.42	5.28	2.62	0.08	1.65	4.13	0.2
[1435] SHEPHERD E. S. (1938)	samp. BH3	40.49	-121.51	40.49	-121.51	CASCADES / HIGH CASCADES / CALIFORNIA / LASSEN VOLCANIC CENTER / PACIFIC OCEAN	VOLCANIC ROCK			WHOLE ROCK	60.55	0.71	16.9		1.95		3.12	5.89	3.14	0.09	2.02	3.42	0.38
[1435] SHEPHERD E. S. (1938)	samp. CC6	40.49	-121.51	40.49	-121.51	CASCADES / HIGH CASCADES / CALIFORNIA / LASSEN VOLCANIC CENTER / PACIFIC OCEAN	VOLCANIC ROCK			WHOLE ROCK	59.76	0.74	16.96		2.31		3.18	6.71	3.8	0.08	2.16	4.2	0.34
[1435] SHEPHERD E. S. (1938)	samp. LP21	40.49	-121.51	40.49	-121.51	CASCADES / HIGH CASCADES / CALIFORNIA / LASSEN VOLCANIC CENTER / PACIFIC OCEAN	VOLCANIC ROCK			WHOLE ROCK	58.77	0.72	18.16		3.02		2.92	7.3	4.35	0.08	1.19	2.97	0.2
[1435] SHEPHERD E. S. (1938)	samp. CC7B	40.49	-121.51	40.49	-121.51	CASCADES / HIGH CASCADES / CALIFORNIA / LASSEN VOLCANIC CENTER / PACIFIC OCEAN	VOLCANIC ROCK			WHOLE ROCK	57.54	0.78	17.86		2.81		3.45	7.29	3.67	0.1	1.65	4.04	0.26
[1435] SHEPHERD E. S. (1938)	samp. LP25	40.49	-121.51	40.49	-121.51	CASCADES / HIGH CASCADES / CALIFORNIA / LASSEN VOLCANIC CENTER / PACIFIC OCEAN	VOLCANIC ROCK			WHOLE ROCK	57.27	0.88	17.53		1.62		5	7.27	4.1	0.12	1.17	4.1	0.38
[1435] SHEPHERD E. S. (1938)	samp. CC1	40.49	-121.51	40.49	-121.51	CASCADES / HIGH CASCADES / CALIFORNIA / LASSEN VOLCANIC CENTER / PACIFIC OCEAN	VOLCANIC ROCK			WHOLE ROCK	56.62	0.76	16.41		1.03		5.3	7.79	6.77	0.1	1.49	2.99	0.22
[1435] SHEPHERD E. S. (1938)	samp. LP35	40.49	-121.51	40.49	-121.51	CASCADES / HIGH CASCADES / CALIFORNIA / LASSEN VOLCANIC CENTER / PACIFIC OCEAN	VOLCANIC ROCK			WHOLE ROCK	55.55	0.74	18.68		3.51		3.73	9.06	4.6	0.1	1.05	2.33	0.12
[1435] SHEPHERD E. S. (1938)	samp. LP20	40.49	-121.51	40.49	-121.51	CASCADES / HIGH CASCADES / CALIFORNIA / LASSEN VOLCANIC CENTER / PACIFIC OCEAN	VOLCANIC ROCK			WHOLE ROCK	55.81	0.77	18.94		4.25		3	8.88	4.42	0.09	0.78	2.87	0.16
[1435] SHEPHERD E. S. (1938)	samp. CC3	40.49	-121.51	40.49	-121.51	CASCADES / HIGH CASCADES / CALIFORNIA / LASSEN VOLCANIC CENTER / PACIFIC OCEAN	VOLCANIC ROCK			WHOLE ROCK	54.71	0.66	15.55		1.65		5.54	8.52	8.55		1.23	3.18	0.15
[1435] SHEPHERD E. S. (1938)	samp. LP45	40.49	-121.51	40.49	-121.51	CASCADES / HIGH CASCADES / CALIFORNIA / LASSEN VOLCANIC CENTER / PACIFIC OCEAN	VOLCANIC ROCK			WHOLE ROCK	63.21	0.48	17.15		1.3		3	5.23	2.96	0.07	2.1	4.12	0.16
[1435] SHEPHERD E. S. (1938)	samp. 25	-15.6	-175.65	-15.6	-175.65	TONGA ARC / LAU BASIN / NIUAFO^OU (GOODHOPE OR TIN CAN ISLAND) / NIUAFO^OU / PACIFIC OCEAN	VOLCANIC ROCK			WHOLE ROCK	50.37	1.75	14.65		2.19		9.24	11.74	7.13		0.31	1.88	0.17
[2943] SHEPHERD E. S. (1940)	samp. 27	38.38	14.9	38.53	14.9	AEOLIAN ARC / ITALY / LIPARI / TYRRHENIAN SEA	VOLCANIC ROCK			WHOLE ROCK
[2943] SHEPHERD E. S. (1940)	samp. 28	38.79	15.21	38.79	15.21	AEOLIAN ARC / ITALY / STROMBOLI / STROMBOLI / TYRRHENIAN SEA	VOLCANIC ROCK			WHOLE ROCK
[2943] SHEPHERD E. S. (1940)	samp. 46	58.3	-155.16	58.3	-155.16	ALEUTIAN ARC / ALASKA PENINSULA / UPPER ALASKA PENINSULA / KATMAI GROUP / PACIFIC OCEAN	VOLCANIC ROCK			WHOLE ROCK
[2943] SHEPHERD E. S. (1940)	samp. A-415	58.27	-155	58.27	-155	ALEUTIAN ARC / ALASKA PENINSULA / UPPER ALASKA PENINSULA / KATMAI GROUP / PACIFIC OCEAN	VOLCANIC ROCK			WHOLE ROCK
[2943] SHEPHERD E. S. (1940)	samp. A-380	58.27	-155	58.27	-155	ALEUTIAN ARC / ALASKA PENINSULA / UPPER ALASKA PENINSULA / KATMAI GROUP / PACIFIC OCEAN	VOLCANIC ROCK			WHOLE ROCK
[2943] SHEPHERD E. S. (1940)	samp. 49	58.23	-155.07	58.27	-155.15	ALEUTIAN ARC / ALASKA PENINSULA / UPPER ALASKA PENINSULA / TRIDENT / PACIFIC OCEAN	VOLCANIC ROCK			WHOLE ROCK
[2943] SHEPHERD E. S. (1940)	samp. A-383	58.3	-155.16	58.3	-155.16	ALEUTIAN ARC / ALASKA PENINSULA / UPPER ALASKA PENINSULA / KATMAI GROUP / PACIFIC OCEAN	VOLCANIC ROCK			WHOLE ROCK
[2943] SHEPHERD E. S. (1940)	samp. NO.75	43.722	-121.229	43.722	-121.229	CASCADES / HIGH CASCADES / OREGON / NEWBERRY / PACIFIC OCEAN	VOLCANIC ROCK			WHOLE ROCK
[2943] SHEPHERD E. S. (1940)	samp. 7	46.206	-121.49	46.206	-121.49	CASCADES / HIGH CASCADES / WASHINGTON / MOUNT ADAMS / PACIFIC OCEAN	VOLCANIC ROCK			WHOLE ROCK
[2943] SHEPHERD E. S. (1940)	samp. 8	41.58	-121.58	41.58	-121.58	CASCADES / HIGH CASCADES / CALIFORNIA / MEDICINE LAKE VOLCANO / PACIFIC OCEAN	VOLCANIC ROCK			WHOLE ROCK
[2943] SHEPHERD E. S. (1940)	samp. TYPE2	41.58	-121.58	41.58	-121.58	CASCADES / HIGH CASCADES / CALIFORNIA / MEDICINE LAKE VOLCANO / PACIFIC OCEAN	VOLCANIC ROCK			WHOLE ROCK
[2943] SHEPHERD E. S. (1940)	samp. TYPE3	41.58	-121.58	41.58	-121.58	CASCADES / HIGH CASCADES / CALIFORNIA / MEDICINE LAKE VOLCANO / PACIFIC OCEAN	VOLCANIC ROCK			WHOLE ROCK
[2943] SHEPHERD E. S. (1940)	samp. TYPE4A	41.58	-121.58	41.58	-121.58	CASCADES / HIGH CASCADES / CALIFORNIA / MEDICINE LAKE VOLCANO / PACIFIC OCEAN	VOLCANIC ROCK			WHOLE ROCK
[2943] SHEPHERD E. S. (1940)	samp. TYPE4	41.58	-121.58	41.58	-121.58	CASCADES / HIGH CASCADES / CALIFORNIA / MEDICINE LAKE VOLCANO / PACIFIC OCEAN	VOLCANIC ROCK			WHOLE ROCK
[2943] SHEPHERD E. S. (1940)	samp. TYPE5	41.58	-121.58	41.58	-121.58	CASCADES / HIGH CASCADES / CALIFORNIA / MEDICINE LAKE VOLCANO / PACIFIC OCEAN	VOLCANIC ROCK			WHOLE ROCK
[2943] SHEPHERD E. S. (1940)	samp. TYPE6	41.58	-121.58	41.58	-121.58	CASCADES / HIGH CASCADES / CALIFORNIA / MEDICINE LAKE VOLCANO / PACIFIC OCEAN	VOLCANIC ROCK			WHOLE ROCK
[2943] SHEPHERD E. S. (1940)	samp. NO.35	40.49	-121.51	40.49	-121.51	CASCADES / HIGH CASCADES / CALIFORNIA / LASSEN VOLCANIC CENTER / PACIFIC OCEAN	VOLCANIC ROCK			WHOLE ROCK
[2943] SHEPHERD E. S. (1940)	samp. NO.21	40.49	-121.51	40.49	-121.51	CASCADES / HIGH CASCADES / CALIFORNIA / LASSEN VOLCANIC CENTER / PACIFIC OCEAN	VOLCANIC ROCK			WHOLE ROCK
[2943] SHEPHERD E. S. (1940)	samp. 24	40.52	-121.21	40.52	-121.21	CASCADES / HIGH CASCADES / CALIFORNIA / CINDER CONE VOLCANO / PACIFIC OCEAN	VOLCANIC ROCK			WHOLE ROCK
[4444] ANDERSON C. A. (1940)	samp. 1	40.5	-121.085	40.5	-121.085	CASCADES / HIGH CASCADES / CALIFORNIA / LASSEN VOLCANIC CENTER / PACIFIC OCEAN	VOLCANIC ROCK			WHOLE ROCK	46.84	1.05	17.98		7.82		2.18	10.34	8.66	0.18	0.88	1.96	0.06
[4444] ANDERSON C. A. (1940)	samp. 2	40.5	-121.085	40.5	-121.085	CASCADES / HIGH CASCADES / CALIFORNIA / LASSEN VOLCANIC CENTER / PACIFIC OCEAN	VOLCANIC ROCK			WHOLE ROCK	47.98	1.18	18.66		0.94		8.66	9.92	9.48	0.15	0.27	2.48	0.07
[4444] ANDERSON C. A. (1940)	samp. 3	40.5	-121.085	40.5	-121.085	CASCADES / HIGH CASCADES / CALIFORNIA / LASSEN VOLCANIC CENTER / PACIFIC OCEAN	VOLCANIC ROCK			WHOLE ROCK	48.5	0.81	18.22		0.26		8.69	11.58	8.97	0.15	0.09	2.24	0
[6077] TANAKADATE H. (1940)	samp. I	20.63	144.892	20.63	144.892	MARIANA ARC / MARIANA ARC - CENTRAL ISLAND PROVINCE / URACAS / URACAS / PACIFIC OCEAN	VOLCANIC ROCK			WHOLE ROCK	53.94		19.59		2.69		6.65	9.8	2.44	0.17	0.67	2.67	0.12
[6077] TANAKADATE H. (1940)	samp. II	20.63	144.892	20.63	144.892	MARIANA ARC / MARIANA ARC - CENTRAL ISLAND PROVINCE / URACAS / URACAS / PACIFIC OCEAN	VOLCANIC ROCK			WHOLE ROCK	52.8	0.86	21.39		2.1		6.22	10.5	2.4	0.14	0.62	2.76	0.15
[6077] TANAKADATE H. (1940)	samp. III	18.112	145.793	18.112	145.793	MARIANA ARC / MARIANA ARC - CENTRAL ISLAND PROVINCE / PAGAN / PAGAN NORTH / PACIFIC OCEAN	VOLCANIC ROCK			WHOLE ROCK	51.46		17.66		2.62		8.18	11	4.57	0.2	0.63	2.4	0.12
[6077] TANAKADATE H. (1940)	samp. IV	18.112	145.793	18.112	145.793	MARIANA ARC / MARIANA ARC - CENTRAL ISLAND PROVINCE / PAGAN / PAGAN NORTH / PACIFIC OCEAN	VOLCANIC ROCK			WHOLE ROCK	50.3	1.06	18.12		4.5		6.66	10.8	4.8	2.21	0.7	2.5	0.16
[4618] HAGIWARA T. (1941)	samp. AKABAKKYOLAVA	34.05	139.5	34.05	139.5	IZU-BONIN ARC / IZU ARC / MIYAKEJIMA/MIYAKE-ZIMA / MIYAKEJIMA/MIYAKE-ZIMA / AKABAKKYO LAVA FLOW / PACIFIC OCEAN	VOLCANIC ROCK			WHOLE ROCK	56.07	0.36	15.26		4.48		10.34	7.22	3.33	0	0.82	2.49	0.11
[4619] NAGATA T. (1941)	samp. NO.1	34.05	139.5	34.05	139.5	IZU-BONIN ARC / IZU ARC / MIYAKEJIMA/MIYAKE-ZIMA / MIYAKEJIMA/MIYAKE-ZIMA / AKABAKKYO LAVA FLOW / PACIFIC OCEAN	VOLCANIC ROCK			WHOLE ROCK	56.07	0.36	15.24		4.48		10.05	8.34	2.57	0	0.34	2.45	0.03
[4619] NAGATA T. (1941)	samp. NO.6	34.05	139.5	34.05	139.5	IZU-BONIN ARC / IZU ARC / MIYAKEJIMA/MIYAKE-ZIMA / MIYAKEJIMA/MIYAKE-ZIMA / PACIFIC OCEAN	VOLCANIC ROCK			WHOLE ROCK	53.01	0.61	14.83		5.35		9.98	9.97	3.82	0	0.46	1.76	0.32
[4619] NAGATA T. (1941)	samp. NO.11	34.05	139.5	34.05	139.5	IZU-BONIN ARC / IZU ARC / MIYAKEJIMA/MIYAKE-ZIMA / MIYAKEJIMA/MIYAKE-ZIMA / MEIZI LAVA FLOW / PACIFIC OCEAN	VOLCANIC ROCK			WHOLE ROCK	53.35	1.18	15.62		4.21		8.12	9.18	4.44	0	0.84	2.68
[4620] NAGATA T. (1941)	samp. BOMB	34.75	139.42	34.75	139.42	IZU-BONIN ARC / IZU ARC / IZU-OSHIMA / MIHARA / PACIFIC OCEAN	VOLCANIC ROCK			WHOLE ROCK	50.78	0.77	17.05		3.65		8.76	11.08	4.55	0.21	0.25	2.2	0.11
[4748] SUGI K.-I. (1942)	samp. 1	35.4	134.5	35.7	135.2	HONSHU ARC / SOUTHWESTERN HONSHU ARC / HONSHU / PACIFIC OCEAN	VOLCANIC ROCK			WHOLE ROCK	55.9	1.56	16		0.92		6.1	7.32	4.84	0.12	1.52	3.56	0.37
[4748] SUGI K.-I. (1942)	samp. 3	35.49	133.18	35.49	133.18	HONSHU ARC / SOUTHWESTERN HONSHU ARC / DAIKONJIMA / PACIFIC OCEAN	VOLCANIC ROCK			WHOLE ROCK	52.39	1.47	15.62		1.5		8.06	8.68	6.92	0.13	0.79	3.43	0.33
[4748] SUGI K.-I. (1942)	samp. KUNO1	34.5	138.5	35.5	139.5	IZU-BONIN ARC / IZU ARC / HONSHU / PACIFIC OCEAN	VOLCANIC ROCK			WHOLE ROCK	56.62	0.96	15.49		4.58		7.09	7.33	3	0.22	0.55	2.95	0.08
[4748] SUGI K.-I. (1942)	samp. KUNO2	35.22	139.02	35.22	139.02	IZU-BONIN ARC / IZU ARC / HONSHU / HAKONE / PACIFIC OCEAN	VOLCANIC ROCK			WHOLE ROCK	56.7	1.24	15.9		2.94		7.74	7.77	3.34	0.18	0.74	3.13	0.16
[2806] MACDONALD G. A. (1948)	samp. 1	24.77	141.33	24.77	141.33	IZU-BONIN ARC / BONIN ARC / IWOJIMA/IO-SIMA / IWOJIMA/IO-SIMA / PACIFIC OCEAN	VOLCANIC ROCK			WHOLE ROCK	58.45	0.85	18.05		3.2		3.83	3.53	1.12	0.1	3.81	6.19	0.42
[2806] MACDONALD G. A. (1948)	samp. 2	24.77	141.33	24.77	141.33	IZU-BONIN ARC / BONIN ARC / IWOJIMA/IO-SIMA / IWOJIMA/IO-SIMA / PACIFIC OCEAN	VOLCANIC ROCK			WHOLE ROCK	58.56	0.78	18.13		1.8		5.13	3.37	1.01	0.2	3.61	6.34	0.46
[2806] MACDONALD G. A. (1948)	samp. 3	24.77	141.33	24.77	141.33	IZU-BONIN ARC / BONIN ARC / IWOJIMA/IO-SIMA / SURIBACHI / PACIFIC OCEAN	VOLCANIC ROCK			WHOLE ROCK	58.59	0.74	16.54		5.46		1.11	3.44	0.97	0.2	3.69	6.2	0.37
[2806] MACDONALD G. A. (1948)	samp. 4	24.77	141.33	24.77	141.33	IZU-BONIN ARC / BONIN ARC / IWOJIMA/IO-SIMA / IWOJIMA/IO-SIMA / PACIFIC OCEAN	VOLCANIC ROCK			WHOLE ROCK	58.83	1.02	18.09		1.57		5.23	3.12	1.07	0.3	3.68	5.96	0.51
[2806] MACDONALD G. A. (1948)	samp. 5	24.77	141.33	24.77	141.33	IZU-BONIN ARC / BONIN ARC / IWOJIMA/IO-SIMA / SURIBACHI / PACIFIC OCEAN	VOLCANIC ROCK			WHOLE ROCK	58.91	0.82	17.71		2.81		2.67	3.47	0.88	0.16	3.94	6.01	0.49
[7087] N.N. (1948)	samp. RM46040701	31.58	130.65	31.58	130.65	RYUKYU ARC / RYUKYU ARC / KYUSHU / SAKURAJIMA / PACIFIC OCEAN	VOLCANIC ROCK			WHOLE ROCK	61.26	0.74	16.14		2.88		4.71	6.8	2.77	0.14	1.46	2.65	0.18
[7087] N.N. (1948)	samp. RM46041001	31.58	130.65	31.58	130.65	RYUKYU ARC / RYUKYU ARC / KYUSHU / SAKURAJIMA / PACIFIC OCEAN	VOLCANIC ROCK			WHOLE ROCK	61.24	0.72	16.76		2.42		4.84	6.62	2.69	0.13	1.49	2.81	0.2
[8963] MACDONALD G. A. (1948)	samp. 1	-15.58	-175.75	-15.58	-175.75	TONGA ARC / LAU BASIN / NIUAFO^OU (GOODHOPE OR TIN CAN ISLAND) / NIUAFO^OU / PACIFIC OCEAN	VOLCANIC ROCK			WHOLE ROCK	50.37		14.65		2.19		9.24	11.74	7.13	0.13	0.31	1.88	0.17
[8963] MACDONALD G. A. (1948)	samp. 2	-15.58	-175.75	-15.58	-175.75	TONGA ARC / LAU BASIN / NIUAFO^OU (GOODHOPE OR TIN CAN ISLAND) / NIUAFO^OU / PACIFIC OCEAN	VOLCANIC ROCK			WHOLE ROCK	50.74		11.98		3.41		8.11	12.42	7.25	0.54	0.24	2.74
[5964] KUNO H. (1949)	samp. H.K.39103101	36.5	140	37.5	141	HONSHU ARC / NORTHEASTERN HONSHU ARC / HONSHU / PACIFIC OCEAN	VOLCANIC ROCK			WHOLE ROCK	65.28	0.58	14.15		3.92		2.73	4.52	1.26	0.23	1.41	2.71	0.17
[3123] KUNO H. (1950)	samp. HK37112107B	34.5	138.7	35.2	139	IZU-BONIN ARC / IZU ARC / HONSHU / HATA BASALT / PACIFIC OCEAN	VOLCANIC ROCK			WHOLE ROCK	50.37	1.01	19.07		2.25		8.66	11.3	4.19	0.21	0.32	1.96	0.08
[3123] KUNO H. (1950)	samp. HK31041812	34.92	139.12	34.92	139.12	IZU-BONIN ARC / IZU ARC / HONSHU / TAGA / PACIFIC OCEAN	VOLCANIC ROCK			WHOLE ROCK	50.45	1.04	19.45		2.27		8.41	11.23	3.73	0.2	0.33	1.75	0.09
[3123] KUNO H. (1950)	samp. 51227	34.5	138.7	35.2	139	IZU-BONIN ARC / IZU ARC / HONSHU / AZIRO BASALT GROUP / PACIFIC OCEAN	VOLCANIC ROCK	2700000000	2700000000	WHOLE ROCK	51.1	0.83	18.9		3.56		6.52	10.8	5.03	0.13	0.32	2.14	0.13
[3123] KUNO H. (1950)	samp. HK31050201	34.92	139.12	34.92	139.12	IZU-BONIN ARC / IZU ARC / HONSHU / TAGA / PACIFIC OCEAN	VOLCANIC ROCK			WHOLE ROCK	51.68	0.81	19.7		2.69		6.78	10.78	4.15	0.16	0.32	1.94	0.13
[3123] KUNO H. (1950)	samp. HK31041909	34.92	139.12	34.92	139.12	IZU-BONIN ARC / IZU ARC / HONSHU / TAGA / PACIFIC OCEAN	VOLCANIC ROCK			WHOLE ROCK	52.35	1.19	20.23		2.28		6.25	9.62	3.72	0.13	0.44	2.74	0.15
[3123] KUNO H. (1950)	samp. HK32090104	34.92	139.12	34.92	139.12	IZU-BONIN ARC / IZU ARC / HONSHU / TAGA / PACIFIC OCEAN	VOLCANIC ROCK			WHOLE ROCK	54	1.02	18.84		2.07		7.71	9.74	2.72	0.29	0.41	2.95	0.11
[3123] KUNO H. (1950)	samp. HK-33082410	35.22	139.02	35.22	139.02	IZU-BONIN ARC / IZU ARC / HONSHU / HAKONE / SIMOHUTAGO-YAMA LAVA / PACIFIC OCEAN	VOLCANIC ROCK			WHOLE ROCK	57.07	0.77	17.53		2.59		5.44	8.77	3.87	0.14	0.52	2.8	0.08
[3123] KUNO H. (1950)	samp. HK32082002	34.92	139.12	34.92	139.12	IZU-BONIN ARC / IZU ARC / HONSHU / TAGA / PACIFIC OCEAN	VOLCANIC ROCK			WHOLE ROCK	57.85	0.8	16.94		2.23		5.3	7.8	4.34	0.15	0.6	3.32	0.13
[3123] KUNO H. (1950)	samp. 18	34.5	138.7	35.2	139	IZU-BONIN ARC / IZU ARC / HONSHU / PACIFIC OCEAN	VOLCANIC ROCK			WHOLE ROCK	76.05	0.19	12.79		1.47		0.31	1.6	0.08	0.05	1.82	3.89	0
[3123] KUNO H. (1950)	samp. HK35101901	34.75	139.42	34.75	139.42	IZU-BONIN ARC / IZU ARC / IZU-OSHIMA / OSHIMA / OKATA BASALT / PACIFIC OCEAN	VOLCANIC ROCK			WHOLE ROCK	48.02	0.78	20.48		2.13		7.05	14.14	5.79	0.26	0.3	1.28	0.01
[3123] KUNO H. (1950)	samp. HK31082204B	35.22	139.02	35.22	139.02	IZU-BONIN ARC / IZU ARC / HONSHU / HAKONE / PACIFIC OCEAN	VOLCANIC ROCK			WHOLE ROCK	52.8	1.4	14.6		4.3		9.64	8.75	4.16	0.22	0.47	2.28	0.08
[3123] KUNO H. (1950)	samp. HK31041419	34.5	138.7	35.2	139	IZU-BONIN ARC / IZU ARC / HONSHU / AZIRO BASALT GROUP / PACIFIC OCEAN	VOLCANIC ROCK			WHOLE ROCK	56.62	0.96	15.49		4.58		7.09	7.33	3	0.22	0.55	2.95	0.08
[3123] KUNO H. (1950)	samp. HK33081909A	35.22	139.02	35.22	139.02	IZU-BONIN ARC / IZU ARC / HONSHU / HAKONE / PACIFIC OCEAN	VOLCANIC ROCK			WHOLE ROCK	56.7	1.24	15.9		2.94		7.74	7.77	3.34	0.18	0.74	3.13	0.16
[3123] KUNO H. (1950)	samp. HK33090504	35.22	139.02	35.22	139.02	IZU-BONIN ARC / IZU ARC / HONSHU / HAKONE / YOUNG SOMMA LAVA / PACIFIC OCEAN	VOLCANIC ROCK			WHOLE ROCK	67.37	0.72	15.28		1.13		3.86	4.46	1.2	0.15	0.92	4.67	0.18
[3123] KUNO H. (1950)	samp. HK35101903	34.75	139.42	34.75	139.42	IZU-BONIN ARC / IZU ARC / IZU-OSHIMA / OSHIMA / SOMMA LAVA / PACIFIC OCEAN	VOLCANIC ROCK			WHOLE ROCK	51.23	0.83	15.24		4.18		8.99	11.14	4.85	0.33	0.54	2.19	0.03
[3123] KUNO H. (1950)	samp. HK33060701	34.75	139.42	34.75	139.42	IZU-BONIN ARC / IZU ARC / IZU-OSHIMA / OSHIMA / OKATA BASALT / PACIFIC OCEAN	VOLCANIC ROCK			WHOLE ROCK	51.25	0.81	14.73		3.82		10.22	11.73	5.47	0.28	0.26	1.85	0.13
[3123] KUNO H. (1950)	samp. HK35101904	34.75	139.42	34.75	139.42	IZU-BONIN ARC / IZU ARC / IZU-OSHIMA / OSHIMA / CENTRAL CONE LAVA / PACIFIC OCEAN	VOLCANIC ROCK			WHOLE ROCK	52.45	1.39	13.48		4.6		10.02	10.23	4.78	0.31	0.52	1.99	0.33
[3123] KUNO H. (1950)	samp. HK35101905	34.75	139.42	34.75	139.42	IZU-BONIN ARC / IZU ARC / IZU-OSHIMA / OSHIMA / CENTRAL CONE LAVA / PACIFIC OCEAN	VOLCANIC ROCK			WHOLE ROCK	52.53	0.74	15.25		2.69		10.57	10.76	4.54	0.24	0.43	1.89	0.41
[3123] KUNO H. (1950)	samp. G	34.75	139.42	34.75	139.42	IZU-BONIN ARC / IZU ARC / IZU-OSHIMA / OSHIMA / PACIFIC OCEAN	VOLCANIC ROCK			WHOLE ROCK	53.01	1.03	14.73		3.38		9.42	9.09	4.97	0.34	0.44	2.09	0.11
[4899] KUNO H. (1950)	samp. HK37112107B	34.5	138.7	35.2	139	IZU-BONIN ARC / IZU ARC / HONSHU / HATA BASALT / PACIFIC OCEAN	VOLCANIC ROCK			WHOLE ROCK	50.37	1.01	19.07		2.25		8.66	11.3	4.19	0.21	0.32	1.96	0.08
[4899] KUNO H. (1950)	samp. HK31082204B	35.22	139.02	35.22	139.02	IZU-BONIN ARC / IZU ARC / HONSHU / HAKONE / PACIFIC OCEAN	VOLCANIC ROCK			WHOLE ROCK	52.8	1.4	14.6		4.3		9.64	8.75	4.16	0.22	0.47	2.28	0.08
[4899] KUNO H. (1950)	samp. 51227	34.5	138.7	35.2	139	IZU-BONIN ARC / IZU ARC / HONSHU / AZIRO BASALT GROUP / PACIFIC OCEAN	VOLCANIC ROCK			WHOLE ROCK	51.1	0.83	18.9		3.56		6.52	10.8	5.03	0.13	0.32	2.14	0.13
[4899] KUNO H. (1950)	samp. HK31041419	34.5	138.7	35.2	139	IZU-BONIN ARC / IZU ARC / HONSHU / AZIRO BASALT GROUP / PACIFIC OCEAN	VOLCANIC ROCK			WHOLE ROCK	56.62	0.96	15.49		4.58		7.09	7.33	3	0.22	0.55	2.95	0.08
[6681] TSUYA H. (1951)	samp. 1	34.75	139.42	34.75	139.42	IZU-BONIN ARC / IZU ARC / IZU-OSHIMA / OSHIMA / PACIFIC OCEAN	VOLCANIC ROCK			WHOLE ROCK	52.68	1.67	15.28		2.78		10.56	9.78	4.59	0.09	0.26	1.47	0.17
[6681] TSUYA H. (1951)	samp. 2	34.75	139.42	34.75	139.42	IZU-BONIN ARC / IZU ARC / IZU-OSHIMA / OSHIMA / PACIFIC OCEAN	VOLCANIC ROCK			WHOLE ROCK	52.02	1.52	15.83		2.28		10.8	9.48	4.47	0.09	0.29	1.58
[6681] TSUYA H. (1951)	samp. 3	34.75	139.42	34.75	139.42	IZU-BONIN ARC / IZU ARC / IZU-OSHIMA / OSHIMA / PACIFIC OCEAN	VOLCANIC ROCK			WHOLE ROCK	52.25	1.57	15.55		2.92		10.22	9.92	4.86	0.06	0.39	1.72	0
[6681] TSUYA H. (1951)	samp. 4	34.75	139.42	34.75	139.42	IZU-BONIN ARC / IZU ARC / IZU-OSHIMA / OSHIMA / PACIFIC OCEAN	VOLCANIC ROCK			WHOLE ROCK	52.25	1.21	15.33		3.84		9.46	9.41	4.65	0.15	0.37	1.65
[2546] COATS R. R. (1952)	samp. 46AC36	51.83	-176.67	51.83	-176.67	ALEUTIAN ARC / CENTRAL ALEUTIAN ARC / ADAK / ADAGDAK / PACIFIC OCEAN	VOLCANIC ROCK			WHOLE ROCK	48.03	0.92	17.9		4.48		6.3	11.83	6.13	0.17	1	2.98	0.3		40
[2546] COATS R. R. (1952)	samp. 46AC158	51.83	-176.67	51.83	-176.67	ALEUTIAN ARC / CENTRAL ALEUTIAN ARC / ADAK / ADAGDAK / PACIFIC OCEAN	VOLCANIC ROCK			WHOLE ROCK	50.16	0.68	19.98		3.89		5.7	9.84	4.21	0.18	1.46	3.68	0.43
[2546] COATS R. R. (1952)	samp. 46AC48	51.83	-176.67	51.83	-176.67	ALEUTIAN ARC / CENTRAL ALEUTIAN ARC / ADAK / MOFFETT / PACIFIC OCEAN	VOLCANIC ROCK			WHOLE ROCK	50.59	0.92	18.69		4.03		4.76	10.62	4.19	0.18	1.32	3.57	0.24
[2546] COATS R. R. (1952)	samp. 46AC135	51.83	-176.67	51.83	-176.67	ALEUTIAN ARC / CENTRAL ALEUTIAN ARC / KANAGA / KANATON / PACIFIC OCEAN	VOLCANIC ROCK			WHOLE ROCK	51.49	0.72	18.58		3.86		5.6	9.11	4.59	0.18	1.84	3.65	0.32		60
[2546] COATS R. R. (1952)	samp. 46AC21	51.83	-176.67	51.83	-176.67	ALEUTIAN ARC / CENTRAL ALEUTIAN ARC / ADAK / ADAGDAK / PACIFIC OCEAN	VOLCANIC ROCK			WHOLE ROCK	52.95	0.56	19.03		8.18		0.87	10.01	3.66	0.18	0.92	3.35	0.31		40
[2546] COATS R. R. (1952)	samp. 46AC127	51.83	-176.67	51.83	-176.67	ALEUTIAN ARC / CENTRAL ALEUTIAN ARC / KANAGA / KANATON / PACIFIC OCEAN	VOLCANIC ROCK			WHOLE ROCK	53.65	0.68	17.68		3.96		4.57	8.39	5.51	0.18	1.71	3.38	0.42
[2546] COATS R. R. (1952)	samp. 46AC174	51.83	-176.67	51.83	-176.67	ALEUTIAN ARC / CENTRAL ALEUTIAN ARC / ADAK / MOFFETT / PACIFIC OCEAN	VOLCANIC ROCK			WHOLE ROCK	54.62	0.84	17.04		3.47		4.76	9.53	3.9	0.15	1.35	3.55	0.26
[2546] COATS R. R. (1952)	samp. 46AC97	51.83	-176.67	51.83	-176.67	ALEUTIAN ARC / CENTRAL ALEUTIAN ARC / KANAGA / KANAGA / PACIFIC OCEAN	VOLCANIC ROCK			WHOLE ROCK	55.04	1	17.92		3.07		5.34	9.2	3.94	0.17	1.5	2.6	0.27		50
[2546] COATS R. R. (1952)	samp. 46AC116	51.83	-176.67	51.83	-176.67	ALEUTIAN ARC / CENTRAL ALEUTIAN ARC / KANAGA / MOFFETT / PACIFIC OCEAN	VOLCANIC ROCK			WHOLE ROCK	55.53	0.84	16.85		4.07		4.95	8.64	3.78	0.17	1.64	3.5	0.28
[2546] COATS R. R. (1952)	samp. 46AC275	51.75	-177.33	51.75	-177.33	ALEUTIAN ARC / CENTRAL ALEUTIAN ARC / ADAK / MOFFETT / PACIFIC OCEAN	VOLCANIC ROCK			WHOLE ROCK	55.57	0.68	17.77		3.86		4.76	7.64	3.81	0.18	1.67	3.61	0.34
[2546] COATS R. R. (1952)	samp. 46AC112	51.75	-177.33	51.75	-177.33	ALEUTIAN ARC / CENTRAL ALEUTIAN ARC / KANAGA / KANAGA / PACIFIC OCEAN	VOLCANIC ROCK			WHOLE ROCK	56.97	0.64	18.1		4.15		3.73	7.83	3.05	0.18	1.64	3.63	0.46
[2546] COATS R. R. (1952)	samp. 46AC260	51.75	-177.33	51.75	-177.33	ALEUTIAN ARC / CENTRAL ALEUTIAN ARC / ADAK / PACIFIC OCEAN	VOLCANIC ROCK			WHOLE ROCK	58.86	0.4	16.78		3.93		2.57	7.33	2.53	0.16	1.17	3.52	0.36		40
[2546] COATS R. R. (1952)	samp. 46AC13	51.75	-177.33	51.75	-177.33	ALEUTIAN ARC / CENTRAL ALEUTIAN ARC / ADAK / ADAGDAK / PACIFIC OCEAN	VOLCANIC ROCK			WHOLE ROCK	59.61	0.48	16.89		6.29		0.84	7.73	2.96	0.14	1.15	3.61	0.23		40
[2546] COATS R. R. (1952)	samp. 46AC107	51.75	-177.33	51.75	-177.33	ALEUTIAN ARC / CENTRAL ALEUTIAN ARC / KANAGA / KANAGA / PACIFIC OCEAN	VOLCANIC ROCK			WHOLE ROCK	59.94	0.72	16.54		2.96		3.96	7.22	2.57	0.16	2.05	3.59	0.25		70
[2546] COATS R. R. (1952)	samp. 46AC124	51.75	-177.33	51.75	-177.33	ALEUTIAN ARC / CENTRAL ALEUTIAN ARC / KANAGA / KANATON / PACIFIC OCEAN	VOLCANIC ROCK			WHOLE ROCK	60.19	0.48	16.76		4.15		2.77	6.28	3.1	0.16	2.04	3.6	0.38		60
[2546] COATS R. R. (1952)	samp. 46AC175	51.75	-177.33	51.75	-177.33	ALEUTIAN ARC / CENTRAL ALEUTIAN ARC / ADAK / ADAGDAK / PACIFIC OCEAN	VOLCANIC ROCK			WHOLE ROCK	61.46	0.38	17.35		3.72		2.64	6.73	2.16	0.16	1.53	3.88	0.32		50
[2546] COATS R. R. (1952)	samp. 46AC130	51.75	-177.33	51.75	-177.33	ALEUTIAN ARC / CENTRAL ALEUTIAN ARC / KANAGA / KANATON / PACIFIC OCEAN	VOLCANIC ROCK			WHOLE ROCK	62.61	0.68	16.5		2.9		2.31	4.82	2.46	0.17	1.66	3.82	0.31		100
[3541] ISHIKAWA TOSHIO (1952)	samp. 1	42.7	141.33	42.7	141.33	HONSHU ARC / NORTHEASTERN HONSHU ARC / HOKKAIDO / TARUMAI / KITAYAMA LAVA / PACIFIC OCEAN	VOLCANIC ROCK			WHOLE ROCK	60.8	0.49	17.48		4.88		3.36	6.16	2.48	0.11	0.94	2.78
[3541] ISHIKAWA TOSHIO (1952)	samp. 2	42.7	141.33	42.7	141.33	HONSHU ARC / NORTHEASTERN HONSHU ARC / HOKKAIDO / TARUMAI / KUCHAWAKKANAI LAVA / PACIFIC OCEAN	VOLCANIC ROCK			WHOLE ROCK	60.52	0.63	16.42		4		4.31	6.64	3.01	0.19	0.5	2.26
[3541] ISHIKAWA TOSHIO (1952)	samp. 3	42.7	141.33	42.7	141.33	HONSHU ARC / NORTHEASTERN HONSHU ARC / HOKKAIDO / TARUMAI / OPOPPU LAVA / PACIFIC OCEAN	VOLCANIC ROCK			WHOLE ROCK	60.42	0.63	17.6		3.05		4.16	6.98	2.71	0.37	0.82	2.76
[3541] ISHIKAWA TOSHIO (1952)	samp. 4	42.7	141.33	42.7	141.33	HONSHU ARC / NORTHEASTERN HONSHU ARC / HOKKAIDO / TARUMAI / NISHIYAMA UPPER LAVA / PACIFIC OCEAN	VOLCANIC ROCK			WHOLE ROCK	56.5	0.71	18.87		2.94		6.51	7.7	3.91	0.15	0.64	2.34
[3541] ISHIKAWA TOSHIO (1952)	samp. 5	42.7	141.33	42.7	141.33	HONSHU ARC / NORTHEASTERN HONSHU ARC / HOKKAIDO / TARUMAI / NISHIYAMA UPPER LAVA / PACIFIC OCEAN	VOLCANIC ROCK			WHOLE ROCK	57.68	0.63	17.81		3.13		4.89	7.93	3.63	0.19	0.76	2.46
[3541] ISHIKAWA TOSHIO (1952)	samp. 6	42.7	141.33	42.7	141.33	HONSHU ARC / NORTHEASTERN HONSHU ARC / HOKKAIDO / TARUMAI / NISHIYAMA UPPER LAVA / PACIFIC OCEAN	VOLCANIC ROCK			WHOLE ROCK	58.29	0.63	17.92		3.5		4.46	7.5	3.59	0.28	0.91	2.6
[3541] ISHIKAWA TOSHIO (1952)	samp. 7	42.7	141.33	42.7	141.33	HONSHU ARC / NORTHEASTERN HONSHU ARC / HOKKAIDO / TARUMAI / SHISHAMONAI LAVA / PACIFIC OCEAN	VOLCANIC ROCK			WHOLE ROCK	56.84	0.49	18.43		3.38		6.73	7.52	3.68	0.15	0.68	2.32
[3541] ISHIKAWA TOSHIO (1952)	samp. 8	42.7	141.33	42.7	141.33	HONSHU ARC / NORTHEASTERN HONSHU ARC / HOKKAIDO / TARUMAI / PACIFIC OCEAN	VOLCANIC ROCK			WHOLE ROCK	57.4	0.53	18.27		3.5		6.01	7.3	3.89	0.15	0.7	2.12
[3541] ISHIKAWA TOSHIO (1952)	samp. 9	42.7	141.33	42.7	141.33	HONSHU ARC / NORTHEASTERN HONSHU ARC / HONSHU / TARUMAI / PACIFIC OCEAN	VOLCANIC ROCK			WHOLE ROCK	57.4	0.65	16.84		3.68		5.96	6.6	3.28	1.08	1.21	2.88
[3541] ISHIKAWA TOSHIO (1952)	samp. 10	42.7	141.33	42.7	141.33	HONSHU ARC / NORTHEASTERN HONSHU ARC / HONSHU / TARUMAI / PACIFIC OCEAN	VOLCANIC ROCK			WHOLE ROCK	60.93	0.42	16.46		3.35		5.94	7.84	2.88	0.55	0.79	1.44	0.13
[3541] ISHIKAWA TOSHIO (1952)	samp. 11	42.7	141.33	42.7	141.33	HONSHU ARC / NORTHEASTERN HONSHU ARC / HONSHU / TARUMAI / PACIFIC OCEAN	VOLCANIC ROCK			WHOLE ROCK	60.12		21.4		1.5		6.2	5.83	3.13	1.18	1.32	2.59
[3541] ISHIKAWA TOSHIO (1952)	samp. 12	42.7	141.33	42.7	141.33	HONSHU ARC / NORTHEASTERN HONSHU ARC / HONSHU / TARUMAI / PACIFIC OCEAN	VOLCANIC ROCK			WHOLE ROCK	61.32	0.38	17.02		3.13		5.63	7.26	3.26	0.33	0.32	0.48	0.29
[3541] ISHIKAWA TOSHIO (1952)	samp. 13	42.7	141.33	42.7	141.33	HONSHU ARC / NORTHEASTERN HONSHU ARC / HONSHU / TARUMAI / PACIFIC OCEAN	VOLCANIC ROCK			WHOLE ROCK	56.09		21.3		2.23		5.47	5.54	3.06	2.03	1.25	2.01
[3541] ISHIKAWA TOSHIO (1952)	samp. 14	42.7	141.33	42.7	141.33	HONSHU ARC / NORTHEASTERN HONSHU ARC / HOKKAIDO / TARUMAI / PACIFIC OCEAN	VOLCANIC ROCK			WHOLE ROCK	57.65		20.69		1.74		7.2	6.72	3.4	1.21	1.09	2.3
[3541] ISHIKAWA TOSHIO (1952)	samp. 15	42.7	141.33	42.7	141.33	HONSHU ARC / NORTHEASTERN HONSHU ARC / HOKKAIDO / TARUMAI / PACIFIC OCEAN	VOLCANIC ROCK			WHOLE ROCK	58.4		19.95		2.04		6.56	6.01	3.27	1.25	1.18	1.89
[3541] ISHIKAWA TOSHIO (1952)	samp. 16	42.7	141.33	42.7	141.33	HONSHU ARC / NORTHEASTERN HONSHU ARC / HOKKAIDO / TARUMAI / PACIFIC OCEAN	VOLCANIC ROCK			WHOLE ROCK	58.64	0.49	17.62		2.98		6.51	7.52	3.2	0.15	0.74	2.42
[3541] ISHIKAWA TOSHIO (1952)	samp. 17	42.7	141.33	42.7	141.33	HONSHU ARC / NORTHEASTERN HONSHU ARC / HOKKAIDO / SHIKOTSU / KIMUNMORAPPU LAVA / PACIFIC OCEAN	VOLCANIC ROCK			WHOLE ROCK	59.88	0.63	16.65		3.4		3.01	6.01	2.64	0.08	0.93	3.1
[3541] ISHIKAWA TOSHIO (1952)	samp. 18	42.7	141.33	42.7	141.33	HONSHU ARC / NORTHEASTERN HONSHU ARC / HOKKAIDO / SHIKOTSU / KIMUNMORAPPU LAVA / PACIFIC OCEAN	VOLCANIC ROCK			WHOLE ROCK	60.16	0.53	16.64		2.42		6.15	6.17	2.52	0.11	1.24	3
[4266] HARUMOTO A. (1952)	samp. 1	34	131	35	133	HONSHU ARC / SOUTHWESTERN HONSHU ARC / HONSHU / HAMADA-NAGAHAMA / PACIFIC OCEAN	VOLCANIC ROCK			WHOLE ROCK	36	1.74	12.87		5.55		9.68	16.28	8.68	0.31	1.85	3.64	1.55
[7126] TANEDA S. (1952)	samp. STSB-23.1	35.15	132.63	35.15	132.63	HONSHU ARC / SOUTHWESTERN HONSHU ARC / HONSHU / SAMBE / PACIFIC OCEAN	VOLCANIC ROCK			WHOLE ROCK	66.54	0.06	17.62		2.19		1.38	4.82	1.32	0.07	1.75	3.84	0.35
[7126] TANEDA S. (1952)	samp. REDDISH ROCK	35.15	132.63	35.15	132.63	HONSHU ARC / SOUTHWESTERN HONSHU ARC / HONSHU / SAMBE / PACIFIC OCEAN	VOLCANIC ROCK			WHOLE ROCK	66.29	0.05	17.28		3.6		0.18	4.98	1.38	0.07	1.61	4.02	0.33
[7126] TANEDA S. (1952)	samp. REDDISH ROCK	35.15	132.63	35.15	132.63	HONSHU ARC / SOUTHWESTERN HONSHU ARC / HONSHU / SAMBE / PACIFIC OCEAN	VOLCANIC ROCK			WHOLE ROCK	65.59	0.51	17.24		3.43		0.58	3.57	1.27	0.3	1.78	4.72	0.44
[4895] TANEDA S. (1952)	samp. 46083001	31	130	32	131	RYUKYU ARC / RYUKYU ARC / KYUSHU / PACIFIC OCEAN	VOLCANIC ROCK			WHOLE ROCK	58.6		19.68		4.89		3.01	5.78	3.96		2.08	2.9
[4895] TANEDA S. (1952)	samp. 46083001	31	130	32	131	RYUKYU ARC / RYUKYU ARC / KYUSHU / PACIFIC OCEAN	VOLCANIC ROCK			WHOLE ROCK	57.18	0.49	17.04		6.64		2.92	6.33	4.13		0.17	1.75
[4895] TANEDA S. (1952)	samp. 46083001	31	130	32	131	RYUKYU ARC / RYUKYU ARC / KYUSHU / PACIFIC OCEAN	VOLCANIC ROCK			WHOLE ROCK	58.44		18.94		4.17		3.5	6.06	4.1		2.18	2.31
[2611] COATS R. R. (1953)	samp. 47AC27	52.38	176	52.38	176	ALEUTIAN ARC / CENTRAL ALEUTIAN ARC / BULDIR / BULDIR / PACIFIC OCEAN	VOLCANIC ROCK			WHOLE ROCK	52.27	0.88	17.08		3.38		4.38	9.08	7.7	0.12	0.8	3.52	0.2		40
[2611] COATS R. R. (1953)	samp. 47AC26	52.39	175.99	52.39	175.99	ALEUTIAN ARC / CENTRAL ALEUTIAN ARC / BULDIR / BULDIR / PACIFIC OCEAN	VOLCANIC ROCK			WHOLE ROCK	52.28	0.8	17.69		2.35		4.84	9.03	7.32	0.13	0.88	3.51	0.22		40
[2611] COATS R. R. (1953)	samp. 47AC31	52.38	176.02	52.38	176.02	ALEUTIAN ARC / CENTRAL ALEUTIAN ARC / BULDIR / BULDIR / PACIFIC OCEAN	VOLCANIC ROCK			WHOLE ROCK	55.33	0.76	17.22		2.61		3.98	8.03	6.38	0.14	1.15	3.78	0.27		50
[2611] COATS R. R. (1953)	samp. 47AC28	52.38	176.04	52.38	176.04	ALEUTIAN ARC / CENTRAL ALEUTIAN ARC / BULDIR / BULDIR / PACIFIC OCEAN	VOLCANIC ROCK			WHOLE ROCK	60.44	0.6	18.02		2.08		2.52	6.86	2.98	0.11	1.34	4.04	0.19		40
[2611] COATS R. R. (1953)	samp. 47AC30	52.38	176.04	52.38	176.04	ALEUTIAN ARC / CENTRAL ALEUTIAN ARC / BULDIR / BULDIR / PACIFIC OCEAN	VOLCANIC ROCK			WHOLE ROCK	60.73	0.68	16.67		2.96		2.58	6.88	3.49	0.13	1.1	3.69	0.29		60
[4609] SUZUKI Y. (1953)	samp. 1	33.22	132.53	33.22	132.53	HONSHU ARC / SOUTHWESTERN HONSHU ARC / SHIKOKU/SIKOKU / PACIFIC OCEAN	PLUTONIC ROCK			WHOLE ROCK	65.96	0.51	15.82		0.72		3.95	3.35	1.81	0.04	3.22	3.05		1.5
[4609] SUZUKI Y. (1953)	samp. 2	32.7	132.8	32.7	132.8	HONSHU ARC / SOUTHWESTERN HONSHU ARC / SHIKOKU/SIKOKU / PACIFIC OCEAN	PLUTONIC ROCK			WHOLE ROCK	74.52	0.16	14.12		0.24		2.66	0.84	0.6	0.03	3.89	2.96		0.4
[4609] SUZUKI Y. (1953)	samp. 1	36	140	36.5	140.5	HONSHU ARC / NORTHEASTERN HONSHU ARC / HONSHU / PACIFIC OCEAN	PLUTONIC ROCK			WHOLE ROCK	72.72	0.36	12.1		1.43		1.41	2.24	0.52	0	4.66	2.99	0.09
[4609] SUZUKI Y. (1953)	samp. 2	36	140	36.5	140.5	HONSHU ARC / NORTHEASTERN HONSHU ARC / HONSHU / PACIFIC OCEAN	PLUTONIC ROCK			WHOLE ROCK	68.02	0.36	16.31		0.69		2.62	2.83	0.21	0.07	3.54	3.34	0.4
[4609] SUZUKI Y. (1953)	samp. 3	36	140	36.5	140.5	HONSHU ARC / NORTHEASTERN HONSHU ARC / HONSHU / PACIFIC OCEAN	PLUTONIC ROCK			WHOLE ROCK	66.6	0.58	17.94		0.33		2.99	3.54	1.22	0.02	2.82	2.86	0.06
[4609] SUZUKI Y. (1953)	samp. 4	36	140	36.5	140.5	HONSHU ARC / NORTHEASTERN HONSHU ARC / HONSHU / PACIFIC OCEAN	PLUTONIC ROCK			WHOLE ROCK	66.21	0.5	17.29		0.18		3.07	3.11	1.21	0.05	3.89	3.56	0.23
[4609] SUZUKI Y. (1953)	samp. 5	36	140	36.5	140.5	HONSHU ARC / NORTHEASTERN HONSHU ARC / HONSHU / PACIFIC OCEAN	PLUTONIC ROCK			WHOLE ROCK	66.63	0.58	16.28		0.15		4.47	3.33	1.24	0.09	2.59	3.53	0.21
[4609] SUZUKI Y. (1953)	samp. 6	36	140	36.5	140.5	HONSHU ARC / NORTHEASTERN HONSHU ARC / HONSHU / PACIFIC OCEAN	PLUTONIC ROCK			WHOLE ROCK	73.16	0.4	12.32		0.62		1.41	2.48	0.76	0	4.53	3.29	0.05
[4609] SUZUKI Y. (1953)	samp. 7	36	140	36.5	140.5	HONSHU ARC / NORTHEASTERN HONSHU ARC / HONSHU / PACIFIC OCEAN	PLUTONIC ROCK			WHOLE ROCK	73.63	0.09	13.8		0.61		1.16	1.59	0.34	0.02	4.89	3.63	0.06
[4609] SUZUKI Y. (1953)	samp. 8	36	140	36.5	140.5	HONSHU ARC / NORTHEASTERN HONSHU ARC / HONSHU / PACIFIC OCEAN	PLUTONIC ROCK			WHOLE ROCK	64.76	0.9	17.32		0.22		3.22	4.18	1.58	0.02	3.37	3.21	0.22
[4609] SUZUKI Y. (1953)	samp. 9	36	140	36.5	140.5	HONSHU ARC / NORTHEASTERN HONSHU ARC / HONSHU / PACIFIC OCEAN	PLUTONIC ROCK			WHOLE ROCK	71.26	0.35	14.84		0.6		2.24	2.38	0.29	0.02	4.86	3.7	0.25
[4609] SUZUKI Y. (1953)	samp. 10	36	140	36.5	140.5	HONSHU ARC / NORTHEASTERN HONSHU ARC / HONSHU / PACIFIC OCEAN	PLUTONIC ROCK			WHOLE ROCK	71.75	0.23	14.48		0.86		1.52	2.02	0.17	0.03	4.93	3.5	0.24
[4609] SUZUKI Y. (1953)	samp. 11	36	140	36.5	140.5	HONSHU ARC / NORTHEASTERN HONSHU ARC / HONSHU / PACIFIC OCEAN	PLUTONIC ROCK			WHOLE ROCK	70.51	0.26	15.37		0.55		1.98	2.24	0.35	0.02	4.49	3.54	0.54
[4609] SUZUKI Y. (1953)	samp. 12	36	140	36.5	140.5	HONSHU ARC / NORTHEASTERN HONSHU ARC / HONSHU / PACIFIC OCEAN	PLUTONIC ROCK			WHOLE ROCK	70.86	0.34	15.25		0.59		2.27	2.42	0.34	0.02	4.11	3.16	0.06
[4609] SUZUKI Y. (1953)	samp. 13	36	140	36.5	140.5	HONSHU ARC / NORTHEASTERN HONSHU ARC / HONSHU / PACIFIC OCEAN	PLUTONIC ROCK			WHOLE ROCK	70.54	0.58	14.05		0.87		1.98	3.07	0.84		3.9	3.21	0.07
[4609] SUZUKI Y. (1953)	samp. 14	36	140	36.5	140.5	HONSHU ARC / NORTHEASTERN HONSHU ARC / HONSHU / PACIFIC OCEAN	PLUTONIC ROCK			WHOLE ROCK	70.91	0.36	14.36		0.4		2.54	2.6	0.28	0.3	2.59	3.3	0.32
[4609] SUZUKI Y. (1953)	samp. 15	36	140	36.5	140.5	HONSHU ARC / NORTHEASTERN HONSHU ARC / HONSHU / PACIFIC OCEAN	PLUTONIC ROCK			WHOLE ROCK	71.8	0.34	15.11		0.28		2.03	2.27	0.2	0.18	2.93	3.24	0.24
[4609] SUZUKI Y. (1953)	samp. 16	36	140	36.5	140.5	HONSHU ARC / NORTHEASTERN HONSHU ARC / HONSHU / PACIFIC OCEAN	PLUTONIC ROCK			WHOLE ROCK	71.78		14.66		2.63			2.33	0.6	0.11	4.07	3.3		0.63
[4609] SUZUKI Y. (1953)	samp. 17	36	140	36.5	140.5	HONSHU ARC / NORTHEASTERN HONSHU ARC / HONSHU / PACIFIC OCEAN	PLUTONIC ROCK			WHOLE ROCK	71.66	0.42	13.6		1		1.82	2.89	0.82		4.12	3.05	0.04
[4609] SUZUKI Y. (1953)	samp. 18	36	140	36.5	140.5	HONSHU ARC / NORTHEASTERN HONSHU ARC / HONSHU / PACIFIC OCEAN	PLUTONIC ROCK			WHOLE ROCK	73.05	0.37	13.62		0.83		1.43	2.22	0.52		4.08	3.16	0.12
[4609] SUZUKI Y. (1953)	samp. 19	36	140	36.5	140.5	HONSHU ARC / NORTHEASTERN HONSHU ARC / HONSHU / PACIFIC OCEAN	PLUTONIC ROCK			WHOLE ROCK	72.32	0.31	13.87		0.82		1.62	2.52	0.69		3.51	3.6	0.07
[4609] SUZUKI Y. (1953)	samp. 20	36	140	36.5	140.5	HONSHU ARC / NORTHEASTERN HONSHU ARC / HONSHU / PACIFIC OCEAN	PLUTONIC ROCK			WHOLE ROCK	73.8		13.2		2.2			1.29	0.34	0.3	4.4	4.15		0.44
[4609] SUZUKI Y. (1953)	samp. 21	36	140	36.5	140.5	HONSHU ARC / NORTHEASTERN HONSHU ARC / HONSHU / PACIFIC OCEAN	PLUTONIC ROCK			WHOLE ROCK	72.1		14.63		2.83			2.04	0.5	0.09	3.83	3.62		0.47
[4609] SUZUKI Y. (1953)	samp. 22	36	140	36.5	140.5	HONSHU ARC / NORTHEASTERN HONSHU ARC / HONSHU / PACIFIC OCEAN	PLUTONIC ROCK			WHOLE ROCK	70.07		14.93		2.63			2.2	0.34	0.3	4.3	4.4		0.56
[4609] SUZUKI Y. (1953)	samp. 23	36	140	36.5	140.5	HONSHU ARC / NORTHEASTERN HONSHU ARC / HONSHU / PACIFIC OCEAN	PLUTONIC ROCK			WHOLE ROCK	74.38	0.18	14.33		0.26		1.4	1.8	0.17	0.11	3.48	3.1	0.15
[4609] SUZUKI Y. (1953)	samp. 24	36	140	36.5	140.5	HONSHU ARC / NORTHEASTERN HONSHU ARC / HONSHU / PACIFIC OCEAN	PLUTONIC ROCK			WHOLE ROCK	73.17	0.2	15.24		0.28		1.43	1.82	0.28	0.13	3.54	3.15	0.17
[4609] SUZUKI Y. (1953)	samp. 25	36	140	36.5	140.5	HONSHU ARC / NORTHEASTERN HONSHU ARC / HONSHU / PACIFIC OCEAN	PLUTONIC ROCK			WHOLE ROCK	74.42	0.27	13.97		0.3		1.8	2.05	0.29	0.07	3.4	3.05	0.21
[4609] SUZUKI Y. (1953)	samp. 26	36	140	36.5	140.5	HONSHU ARC / NORTHEASTERN HONSHU ARC / HONSHU / PACIFIC OCEAN	PLUTONIC ROCK			WHOLE ROCK	71.85		13.53		3.36			1.77	0.32	0.04	5.01	4.12
[3542] KATSUI Y. (1953)	samp. 1	45.1	141.27	45.1	141.27	KURILE ARC / KURILE ARC / RISHIRI / RISHIRI / PACIFIC OCEAN	VOLCANIC ROCK			WHOLE ROCK	49.26	1.25	17.71		2.67		7.12	10.01	7.91	0.05	0.56	3.08	0.19
[3542] KATSUI Y. (1953)	samp. 2	45.1	141.27	45.1	141.27	KURILE ARC / KURILE ARC / RISHIRI / RISHIRI / PACIFIC OCEAN	VOLCANIC ROCK			WHOLE ROCK	49.58	1.41	16.88		4.19		5.97	10.75	5.29	0.25	0.88	3.85	0.08
[3542] KATSUI Y. (1953)	samp. 3	45.1	141.27	45.1	141.27	KURILE ARC / KURILE ARC / RISHIRI / RISHIRI / PACIFIC OCEAN	VOLCANIC ROCK			WHOLE ROCK	49.6	1.4	16.06		4.05		7.1	10.86	6.12	0.21	0.86	2.76	0.17
[3542] KATSUI Y. (1953)	samp. 4	45.1	141.27	45.1	141.27	KURILE ARC / KURILE ARC / RISHIRI / RISHIRI / PACIFIC OCEAN	VOLCANIC ROCK			WHOLE ROCK	50.69	1.28	16.59		4.06		5.01	10	7.34	0.1	1.03	3.49	0.14
[3542] KATSUI Y. (1953)	samp. 5	45.1	141.27	45.1	141.27	KURILE ARC / KURILE ARC / RISHIRI / RISHIRI / MOTODOMARI LAVA / PACIFIC OCEAN	VOLCANIC ROCK			WHOLE ROCK	50.78	1.09	15.55		3.9		7.02	9.82	7.06	0.12	0.59	3.75	0.07
[3542] KATSUI Y. (1953)	samp. 6	45.1	141.27	45.1	141.27	KURILE ARC / KURILE ARC / RISHIRI / RISHIRI / KUTSUGATA LAVA / PACIFIC OCEAN	VOLCANIC ROCK			WHOLE ROCK	53.29		18.14		3.63		5.12	9.83	5.02		1.17	3.48
[3542] KATSUI Y. (1953)	samp. 7	45.1	141.27	45.1	141.27	KURILE ARC / KURILE ARC / RISHIRI / RISHIRI / PACIFIC OCEAN	VOLCANIC ROCK			WHOLE ROCK	58.44		17.12		2.36		4.31	7.24	2.7		1.13	3.62
[3542] KATSUI Y. (1953)	samp. 8	45.1	141.27	45.1	141.27	KURILE ARC / KURILE ARC / RISHIRI / RISHIRI / PACIFIC OCEAN	VOLCANIC ROCK			WHOLE ROCK	63.48	0.56	16.89		2.82		2.77	6.21	2.54	0.1	0.97	4.04	0.14
[3542] KATSUI Y. (1953)	samp. 9	45.1	141.27	45.1	141.27	KURILE ARC / KURILE ARC / RISHIRI / RISHIRI / ISHIYAMA DOME LAVA / PACIFIC OCEAN	VOLCANIC ROCK			WHOLE ROCK	66.41	0.55	16.2		1.98		2.93	3.46	1.55	0.09	1.74	5.14	0.17
[4609] SUZUKI Y. (1953)	samp. 4	31	130.6	31.6	131.2	RYUKYU ARC / RYUKYU ARC / KYUSHU / PACIFIC OCEAN	PLUTONIC ROCK			WHOLE ROCK	67.2	0.25	15.52		0.48		4.32	2.8	1.7	0.07	3.44	3.79		0.81
[4609] SUZUKI Y. (1953)	samp. 5	31	130.6	31.6	131.2	RYUKYU ARC / RYUKYU ARC / KYUSHU / PACIFIC OCEAN	PLUTONIC ROCK			WHOLE ROCK	75.24	0.36	12.71		0.7		1.19	1.33	0.4	0.03	4.63	2.19	0.07
[4609] SUZUKI Y. (1953)	samp. 9	30.67	130.83	30.67	130.83	RYUKYU ARC / RYUKYU ARC / YAKUSHIMA/YAKUJIMA / PACIFIC OCEAN	PLUTONIC ROCK			WHOLE ROCK	68.6	0.22	16.02		0.16		3.74	2.86	1.1	0.08	3.84	3.43		0.5
[4609] SUZUKI Y. (1953)	samp. 10	28.5	129.5	28.5	129.5	RYUKYU ARC / RYUKYU ARC / AMAMI-OSHIMA ISLANDS / PACIFIC OCEAN	PLUTONIC ROCK			WHOLE ROCK	62.18	0.31	16.8		0.32		4.46	4.51	2.9	0.08	3.5	2.94		1.69
[4609] SUZUKI Y. (1953)	samp. 11	28.5	129.5	28.5	129.5	RYUKYU ARC / RYUKYU ARC / TOKUNO-SHIMA / PACIFIC OCEAN	PLUTONIC ROCK			WHOLE ROCK	68.14	0.57	16.79		0.4		4.03	2.86	1.39	0.08	2.62	2.79		0.38
[4609] SUZUKI Y. (1953)	samp. 12	28.5	129.5	28.5	129.5	RYUKYU ARC / RYUKYU ARC / OKINOERABU-SHIMA / PACIFIC OCEAN	PLUTONIC ROCK			WHOLE ROCK	61.97	0.85	17.75		0.8		4.2	4.69	2.52	0.09	2.14	3.94		0.76
[4609] SUZUKI Y. (1953)	samp. 15	24.5	124	24.5	124	RYUKYU ARC / RYUKYU ARC / ISHIGAKI-JIMA / PACIFIC OCEAN	PLUTONIC ROCK			WHOLE ROCK	73.9	0.12	12.54		0.32		2.15	0.84	0.42	0.03	4.44	3.93		1.15
[4609] SUZUKI Y. (1953)	samp. 16	24.5	124	24.5	124	RYUKYU ARC / RYUKYU ARC / ISHIGAKI-JIMA / PACIFIC OCEAN	PLUTONIC ROCK			WHOLE ROCK	75.67	0.13	13.77		0.47		1	0.56	0.15	0.03	3.63	4.13		0.69
[4609] SUZUKI Y. (1953)	samp. 17	24.5	124	24.5	124	RYUKYU ARC / RYUKYU ARC / ISHIGAKI-JIMA / PACIFIC OCEAN	PLUTONIC ROCK			WHOLE ROCK	74.82	0.12	13.96		0.08		1.3	0.73	0.26	0.03	4.56	3.94		0.5
[4609] SUZUKI Y. (1953)	samp. 18	24.5	124	24.5	124	RYUKYU ARC / RYUKYU ARC / ISHIGAKI-JIMA / PACIFIC OCEAN	PLUTONIC ROCK			WHOLE ROCK	69.53	0.31	14.85		1.12		2.87	1.37	0.51	0.06	2.77	5.16		1.42
[5105] YOSHIZAWA H. (1954)	samp. 260	33.22	134.18	33.22	134.18	HONSHU ARC / SOUTHWESTERN HONSHU ARC / SHIKOKU/SIKOKU / PACIFIC OCEAN	PEGMATITE			WHOLE ROCK	37.22	1.09	2.71		12.19		22.1	5.33	15.93	0.47	0.2	0.75	0.17
[5105] YOSHIZAWA H. (1954)	samp. 168	33.22	134.18	33.22	134.18	HONSHU ARC / SOUTHWESTERN HONSHU ARC / SHIKOKU/SIKOKU / PACIFIC OCEAN	PLUTONIC ROCK			WHOLE ROCK	42.05	0.51	4.97		4.95		14.5	9.05	21.92	0.31	0.05	0.61	0.12
[5105] YOSHIZAWA H. (1954)	samp. 170	33.22	134.18	33.22	134.18	HONSHU ARC / SOUTHWESTERN HONSHU ARC / SHIKOKU/SIKOKU / PACIFIC OCEAN	PLUTONIC ROCK			WHOLE ROCK	46.49	0.67	15.94		3.37		8.36	10.89	9.74	0.2	0.04	1.9	0.26
[5105] YOSHIZAWA H. (1954)	samp. 255	33.22	134.18	33.22	134.18	HONSHU ARC / SOUTHWESTERN HONSHU ARC / SHIKOKU/SIKOKU / PACIFIC OCEAN	PLUTONIC ROCK			WHOLE ROCK	46.58	0.85	18.06		3.6		8.29	10.32	7.62	0.36	0.03	2.16	0.25
[5105] YOSHIZAWA H. (1954)	samp. 256	33.22	134.18	33.22	134.18	HONSHU ARC / SOUTHWESTERN HONSHU ARC / SHIKOKU/SIKOKU / PACIFIC OCEAN	PLUTONIC ROCK			WHOLE ROCK	45.26	0.57	15.65		3.28		9.21	10.72	10.3	0.34	0.07	2.11	0.2
[5105] YOSHIZAWA H. (1954)	samp. 259	33.22	134.18	33.22	134.18	HONSHU ARC / SOUTHWESTERN HONSHU ARC / SHIKOKU/SIKOKU / PACIFIC OCEAN	PLUTONIC ROCK			WHOLE ROCK	46.11	0.71	16.92		3.31		9.42	9.94	7.82	0.5	0.19	2.65	0.09
[5105] YOSHIZAWA H. (1954)	samp. 1010	33.22	134.18	33.22	134.18	HONSHU ARC / SOUTHWESTERN HONSHU ARC / SHIKOKU/SIKOKU / PACIFIC OCEAN	PLUTONIC ROCK			WHOLE ROCK	45.52	0.82	17.26		4.22		9.07	9.35	7.95	0.35	0.02	2.4	0.24
[5105] YOSHIZAWA H. (1954)	samp. 231	33.22	134.18	33.22	134.18	HONSHU ARC / SOUTHWESTERN HONSHU ARC / SHIKOKU/SIKOKU / PACIFIC OCEAN	PLUTONIC ROCK			WHOLE ROCK	52.43	0.96	18.11		2.34		5.69	10.83	2.97	0.21	0.06	3.91	0.28
[5105] YOSHIZAWA H. (1954)	samp. 70	33.22	134.18	33.22	134.18	HONSHU ARC / SOUTHWESTERN HONSHU ARC / SHIKOKU/SIKOKU / PACIFIC OCEAN	PLUTONIC ROCK			WHOLE ROCK	50.9	0.83	13.8		3.45		6.74	14.52	5.72	0.2	0.34	2.61	0.18
[7038] SHIBATA H. (1954)	samp. 1	35.5	136.5	37	138	HONSHU ARC / CENTRAL HONSHU / HONSHU / PACIFIC OCEAN	PLUTONIC ROCK			WHOLE ROCK	56.88	0.76	15.15		2.86		5.04	7.16	3.66	0.07	1.33	4.43	0.07
[7038] SHIBATA H. (1954)	samp. 1	35.5	136.5	37	138	HONSHU ARC / CENTRAL HONSHU / HONSHU / PACIFIC OCEAN	PLUTONIC ROCK			WHOLE ROCK	64.78	0.79	14.43		1.99		4.01	5.23	2.36		2.11	3.57	0.1
[7038] SHIBATA H. (1954)	samp. 1	35.5	136.5	37	138	HONSHU ARC / CENTRAL HONSHU / HONSHU / PACIFIC OCEAN	PLUTONIC ROCK			WHOLE ROCK	68.08	0.58	14.21		0.6		3.35	3.54	1.55		2.71	3.43	0.04
[7038] SHIBATA H. (1954)	samp. 1	35.5	136.5	37	138	HONSHU ARC / CENTRAL HONSHU / HONSHU / PACIFIC OCEAN	PLUTONIC ROCK			WHOLE ROCK	73.99	0.12	13.46		0.9		1.25	1.74	0.31		4.12	3.31	0
[7038] SHIBATA H. (1954)	samp. 1	35.5	136.5	37	138	HONSHU ARC / CENTRAL HONSHU / HONSHU / PACIFIC OCEAN	PLUTONIC ROCK			WHOLE ROCK	74.21	0.35	13.91		0.47		1.95	3.03	0.23		3.08	2.66	0
[7038] SHIBATA H. (1954)	samp. 2	35.5	136.5	37	138	HONSHU ARC / CENTRAL HONSHU / HONSHU / PACIFIC OCEAN	PLUTONIC ROCK			WHOLE ROCK	75.6	0.2	12.81		0.58		1.11	2.33	0.36		3.82	2.99	0
[7038] SHIBATA H. (1954)	samp. 1	35.5	136.5	37	138	HONSHU ARC / CENTRAL HONSHU / HONSHU / PACIFIC OCEAN	PLUTONIC ROCK			WHOLE ROCK	59.26	0.61	15.88		3		2.99	7.04	2.86		1.6	5.24	0.11
[7038] SHIBATA H. (1954)	samp. 1	35.5	136.5	37	138	HONSHU ARC / CENTRAL HONSHU / HONSHU / PACIFIC OCEAN	PLUTONIC ROCK			WHOLE ROCK	63.4	0.74	16.01		1.12		2.87	5.32	1.57		2.4	5.03	0.15
[7038] SHIBATA H. (1954)	samp. 1	35.5	136.5	37	138	HONSHU ARC / CENTRAL HONSHU / HONSHU / PACIFIC OCEAN	PLUTONIC ROCK			WHOLE ROCK	65.01	0.11	15.89		1.1		2.65	3.92	1.19		2.69	5.01	0.25
[7038] SHIBATA H. (1954)	samp. 1	35.5	136.5	37	138	HONSHU ARC / CENTRAL HONSHU / HONSHU / PACIFIC OCEAN	PLUTONIC ROCK			WHOLE ROCK	65.29	1.33	15.81		1.49		2.06	3.51	1.29		2.55	4.68	0.12
[7038] SHIBATA H. (1954)	samp. 1	35.5	136.5	37	138	HONSHU ARC / CENTRAL HONSHU / HONSHU / PACIFIC OCEAN	PLUTONIC ROCK			WHOLE ROCK	67.04	0.65	15.25		1.96		2.5	3.15	1.24		2.85	4.85	0.04
[7038] SHIBATA H. (1954)	samp. 1	35.5	136.5	37	138	HONSHU ARC / CENTRAL HONSHU / HONSHU / PACIFIC OCEAN	PLUTONIC ROCK			WHOLE ROCK	70.56	0.25	13.69		0.84		1.95	2.1	0.79		3.52	4.91	0.03
[7038] SHIBATA H. (1954)	samp. 1	35.5	136.5	37	138	HONSHU ARC / CENTRAL HONSHU / HONSHU / PACIFIC OCEAN	PLUTONIC ROCK			WHOLE ROCK	71.61	0.12	13.3		0.87		1.25	1.94	0.76		3.52	4.67	0.02
[7038] SHIBATA H. (1954)	samp. 2	35.5	136.5	37	138	HONSHU ARC / CENTRAL HONSHU / HONSHU / PACIFIC OCEAN	PLUTONIC ROCK			WHOLE ROCK	72.33	0.36	12.71		1.11		1.26	1.84	0.62		3.97	4.8	0.12
[7038] SHIBATA H. (1954)	samp. 1	35.5	136.5	37	138	HONSHU ARC / CENTRAL HONSHU / HONSHU / PACIFIC OCEAN	PLUTONIC ROCK			WHOLE ROCK	67.28	0.17	15.38		1.4		2.9	4.1	1.41		2.28	3.34	0.17
[7038] SHIBATA H. (1954)	samp. 1	35.5	136.5	37	138	HONSHU ARC / CENTRAL HONSHU / HONSHU / PACIFIC OCEAN	PLUTONIC ROCK			WHOLE ROCK	68.15	0.45	15.57		1.27		1.91	4.1	1.46	0.02	3.25	3.43	0.1
[7038] SHIBATA H. (1954)	samp. 1	35.5	136.5	37	138	HONSHU ARC / CENTRAL HONSHU / HONSHU / PACIFIC OCEAN	PLUTONIC ROCK			WHOLE ROCK	68.59	0.59	15.07		1.36		2.72	3.45	0.99		2.61	3.3	0.06
[7038] SHIBATA H. (1954)	samp. 2	35.5	136.5	37	138	HONSHU ARC / CENTRAL HONSHU / HONSHU / PACIFIC OCEAN	PLUTONIC ROCK			WHOLE ROCK	68.86	0.3	15.53		1.63		2.23	3.42	1		2.78	3.41	0.04
[7038] SHIBATA H. (1954)	samp. 1	35.5	136.5	37	138	HONSHU ARC / CENTRAL HONSHU / HONSHU / PACIFIC OCEAN	PLUTONIC ROCK			WHOLE ROCK	69.41	0.45	14.21		1.5		2.22	3.1	1.03		3.02	3.62	0.03
[7038] SHIBATA H. (1954)	samp. 1	35.5	136.5	37	138	HONSHU ARC / CENTRAL HONSHU / HONSHU / PACIFIC OCEAN	PLUTONIC ROCK			WHOLE ROCK	73.89	0.12	13.62		0.43		0.88	1.68	0.77	0	4.22	3.1	0.03
[7038] SHIBATA H. (1954)	samp. 1	35.5	136.5	37	138	HONSHU ARC / CENTRAL HONSHU / HONSHU / PACIFIC OCEAN	PLUTONIC ROCK			WHOLE ROCK	74.38	0.58	13.93		0.62		0.63	1.36	0.26	0	4.2	4.12	0.02
[7038] SHIBATA H. (1954)	samp. 1	35.5	136.5	37	138	HONSHU ARC / CENTRAL HONSHU / HONSHU / PACIFIC OCEAN	PLUTONIC ROCK			WHOLE ROCK	74.52	0.51	12.7		1.4		1.03	1.28	0.22		4.21	3.63	0.02
[7038] SHIBATA H. (1954)	samp. 1	35.5	136.5	37	138	HONSHU ARC / CENTRAL HONSHU / HONSHU / PACIFIC OCEAN	PLUTONIC ROCK			WHOLE ROCK	75.76	0.27	12.88		0.48		0.85	1.31	0.14	0	4.53	3.47	0.02
[7038] SHIBATA H. (1954)	samp. 1	35.5	136.5	37	138	HONSHU ARC / CENTRAL HONSHU / HONSHU / PACIFIC OCEAN	PLUTONIC ROCK			WHOLE ROCK	73.77	0.05	14.05		1.02		1.15	1.55	0.45		4.01	3.8	0.03
[7038] SHIBATA H. (1954)	samp. 1	35.5	136.5	37	138	HONSHU ARC / CENTRAL HONSHU / HONSHU / PACIFIC OCEAN	PLUTONIC ROCK			WHOLE ROCK	75.66	0.06	12.57		1.05		0.85	0.82	0.35		4.46	4.02	0.02
[7038] SHIBATA H. (1954)	samp. 1	35.5	136.5	37	138	HONSHU ARC / CENTRAL HONSHU / HONSHU / PACIFIC OCEAN	PLUTONIC ROCK			WHOLE ROCK	67.92	0.61	16.32		1.14		1.81	4.02	0.39		2.66	3.28	0.02
[7038] SHIBATA H. (1954)	samp. 1	35.5	136.5	37	138	HONSHU ARC / CENTRAL HONSHU / HONSHU / PACIFIC OCEAN	PLUTONIC ROCK			WHOLE ROCK	69	0.48	14.91		1.11		2.65	3.5	0.44		3.56	3.22	0
[7038] SHIBATA H. (1954)	samp. 2	35.5	136.5	37	138	HONSHU ARC / CENTRAL HONSHU / HONSHU / PACIFIC OCEAN	PLUTONIC ROCK			WHOLE ROCK	71.17	0.41	15.11		1.11		2	1.77	0.81	0.02	4.09	2.76	0.03
[7038] SHIBATA H. (1954)	samp. 1	35.5	136.5	37	138	HONSHU ARC / CENTRAL HONSHU / HONSHU / PACIFIC OCEAN	PLUTONIC ROCK			WHOLE ROCK	71.52	0.38	14.22		1.26		2.34	1.98	0.34		3.18	4.06
[7038] SHIBATA H. (1954)	samp. 1	35.5	136.5	37	138	HONSHU ARC / CENTRAL HONSHU / HONSHU / PACIFIC OCEAN	PLUTONIC ROCK			WHOLE ROCK	72.41	0.3	13.22		1.39		1.88	1.79	0.44	0.01	3.67	4.33	0.02
[7038] SHIBATA H. (1954)	samp. 2	35.5	136.5	37	138	HONSHU ARC / CENTRAL HONSHU / HONSHU / PACIFIC OCEAN	PLUTONIC ROCK			WHOLE ROCK	73.5	0.35	12.12		0.19		2.4	2.69	0.39		3.29	3.85	0.02
[7038] SHIBATA H. (1954)	samp. 1	35.5	136.5	37	138	HONSHU ARC / CENTRAL HONSHU / HONSHU / PACIFIC OCEAN	PLUTONIC ROCK			WHOLE ROCK	74.29	0.17	12.74		1.45		1.76	1.49	0.43		3.41	3.13	0
[7038] SHIBATA H. (1954)	samp. 1	35.5	136.5	37	138	HONSHU ARC / CENTRAL HONSHU / HONSHU / PACIFIC OCEAN	PLUTONIC ROCK			WHOLE ROCK	75.88	0.13	11.13		2.35		1.48	1.12	0.2		3.64	3.28	0.02
[7038] SHIBATA H. (1954)	samp. 1	35.5	136.5	37	138	HONSHU ARC / CENTRAL HONSHU / HONSHU / PACIFIC OCEAN	PLUTONIC ROCK			WHOLE ROCK	75.79	0.15	11.73		0.95		1.13	1.15	0.51	0	4.22	3.75	0.02
[7038] SHIBATA H. (1954)	samp. 1	35.5	136.5	37	138	HONSHU ARC / CENTRAL HONSHU / HONSHU / PACIFIC OCEAN	PLUTONIC ROCK			WHOLE ROCK	76.34	0.1	11.77		0.78		1.25	1.19	0.1		4.78	3.47	0
[7038] SHIBATA H. (1954)	samp. 1	35	137	36	138	HONSHU ARC / CENTRAL HONSHU / HONSHU / PACIFIC OCEAN	PLUTONIC ROCK			WHOLE ROCK	63.19	0.78	14.35		1.4		4.48	5.88	2.57	0.05	1.83	3.79	0.42
[7038] SHIBATA H. (1954)	samp. 1	35	137	36	138	HONSHU ARC / CENTRAL HONSHU / HONSHU / PACIFIC OCEAN	PLUTONIC ROCK			WHOLE ROCK	66.06	0.87	14.6		1.14		3.5	4.9	2.09	0.04	2.35	3.37	0.35
[7038] SHIBATA H. (1954)	samp. 1	35	137	36	138	HONSHU ARC / CENTRAL HONSHU / HONSHU / PACIFIC OCEAN	PLUTONIC ROCK			WHOLE ROCK	67.03	0.74	13.79		1.51		3.58	4.3	2.01	0.04	2.52	3.36	0.35
[7038] SHIBATA H. (1954)	samp. 1	35	137	36	138	HONSHU ARC / CENTRAL HONSHU / HONSHU / PACIFIC OCEAN	PLUTONIC ROCK			WHOLE ROCK	69.35	0.55	12.46		0.42		3.56	3.58	1.49	0.04	3.31	3.38	0.37
[7038] SHIBATA H. (1954)	samp. 1	35	137	36	138	HONSHU ARC / CENTRAL HONSHU / HONSHU / PACIFIC OCEAN	PLUTONIC ROCK			WHOLE ROCK	69.81	0.41	12.73		0.51		3.66	3.83	1.43	0.04	3.3	3.92	0.09
[7038] SHIBATA H. (1954)	samp. 1	35	137	36	138	HONSHU ARC / CENTRAL HONSHU / HONSHU / PACIFIC OCEAN	PLUTONIC ROCK			WHOLE ROCK	71.27	0.42	12.56		0.26		3.36	3	1.19	0.03	4.04	3.46	0.16
[7038] SHIBATA H. (1954)	samp. 1	35	137	36	138	HONSHU ARC / CENTRAL HONSHU / HONSHU / PACIFIC OCEAN	PLUTONIC ROCK			WHOLE ROCK	65.97	0.31	16.91		1.18		3.52	4.04	0.96	0.03	2.62	1.82	0.08
[7038] SHIBATA H. (1954)	samp. 1	35	137	36	138	HONSHU ARC / CENTRAL HONSHU / HONSHU / PACIFIC OCEAN	PLUTONIC ROCK			WHOLE ROCK	68.04	0.46	16.18		0.38		3.39	3.44	1.04		2.51	1.95	0.04
[7038] SHIBATA H. (1954)	samp. 1	35	137	36	138	HONSHU ARC / CENTRAL HONSHU / HONSHU / PACIFIC OCEAN	PLUTONIC ROCK			WHOLE ROCK	72.3	0.43	14.87		0.58		2.4	2.25	0.36	0.02	3.7	2.01	0.03
[7038] SHIBATA H. (1954)	samp. 1	35	137	36	138	HONSHU ARC / CENTRAL HONSHU / HONSHU / PACIFIC OCEAN	PLUTONIC ROCK			WHOLE ROCK	73.33	0.22	13.92		0.81		1.61	1.45	0.44	0.01	4.41	2.28	0.02
[7038] SHIBATA H. (1954)	samp. 1	35	137	36	138	HONSHU ARC / CENTRAL HONSHU / HONSHU / PACIFIC OCEAN	PLUTONIC ROCK			WHOLE ROCK	66.76	0.64	14.73		0.91		3.74	3.68	0.69	0.06	3.33	4.09	0.31
[7038] SHIBATA H. (1954)	samp. 1	35	137	36	138	HONSHU ARC / CENTRAL HONSHU / HONSHU / PACIFIC OCEAN	PLUTONIC ROCK			WHOLE ROCK	68.34	0.64	15.16		1.13		3.16	3.23	0.68	0.06	2.5	3.61	0.2
[7038] SHIBATA H. (1954)	samp. 1	35	137	36	138	HONSHU ARC / CENTRAL HONSHU / HONSHU / PACIFIC OCEAN	PLUTONIC ROCK			WHOLE ROCK	71.79	0.3	14.7		1.01		1.79	2.99	0.01	0	3.37	3.48	0.28
[7038] SHIBATA H. (1954)	samp. 1	35	137	36	138	HONSHU ARC / CENTRAL HONSHU / HONSHU / PACIFIC OCEAN	PLUTONIC ROCK			WHOLE ROCK	75.33	0.2	12.96		0.51		1.03	1.14	0.13	0	4.56	3.99	0
[7038] SHIBATA H. (1954)	samp. 1	35	137	36	138	HONSHU ARC / CENTRAL HONSHU / HONSHU / PACIFIC OCEAN	PLUTONIC ROCK			WHOLE ROCK	75.44	0.15	12.85		0.16		1.11	1.42	0.07	0	4.47	3.82	0.06
[7038] SHIBATA H. (1954)	samp. 1	35	137	36	138	HONSHU ARC / CENTRAL HONSHU / HONSHU / PACIFIC OCEAN	PLUTONIC ROCK			WHOLE ROCK	77.48	0.03	10.8		0.49		1.14	1.27	0.12	0	4.5	2.92	0.07
[7038] SHIBATA H. (1954)	samp. 1	35	137	36	138	HONSHU ARC / CENTRAL HONSHU / HONSHU / PACIFIC OCEAN	PLUTONIC ROCK			WHOLE ROCK	75.5	0.12	13.26		0.32		1.18	0.79	0.3	0	4.73	4.08	0.04
[7038] SHIBATA H. (1954)	samp. 1	35	137	36	138	HONSHU ARC / CENTRAL HONSHU / HONSHU / PACIFIC OCEAN	PLUTONIC ROCK			WHOLE ROCK	75.97	0.04	12.32		0.47		0.92	1.06	0.05	0.01	4.24	3.75	0.04
[7038] SHIBATA H. (1954)	samp. 1	35	137	36	138	HONSHU ARC / CENTRAL HONSHU / HONSHU / PACIFIC OCEAN	PLUTONIC ROCK			WHOLE ROCK	73.13	0.38	12.83		1.17		1.63	2.42	0.54	0.02	3.37	3.68	0.07
[7038] SHIBATA H. (1954)	samp. 1	35	137	36	138	HONSHU ARC / CENTRAL HONSHU / HONSHU / PACIFIC OCEAN	PLUTONIC ROCK			WHOLE ROCK	75.29	0.09	12.99		0.3		1.38	1.8	0.48	0	4.08	3.44	0.06
[7038] SHIBATA H. (1954)	samp. 1	36.5	140	38.5	141	HONSHU ARC / NORTHEASTERN HONSHU ARC / HONSHU / PACIFIC OCEAN	PLUTONIC ROCK			WHOLE ROCK	59.4	0.98	19.2		1.42		4.14	5.14	3.08		1.31	4.01	0.04
[7038] SHIBATA H. (1954)	samp. 1	36.5	140	38.5	141	HONSHU ARC / NORTHEASTERN HONSHU ARC / HONSHU / PACIFIC OCEAN	PLUTONIC ROCK			WHOLE ROCK	61.02	0.94	18.97		1.11		3.77	5	2.86		2.67	2.51	0.04
[7038] SHIBATA H. (1954)	samp. 1	36.5	140	38.5	141	HONSHU ARC / NORTHEASTERN HONSHU ARC / HONSHU / PACIFIC OCEAN	PLUTONIC ROCK			WHOLE ROCK	62.52	0.56	18.5		1.64		3.23	4.36	1.51	0.03	2.2	3.56	0.05
[7038] SHIBATA H. (1954)	samp. 1	36.5	140	38.5	141	HONSHU ARC / NORTHEASTERN HONSHU ARC / HONSHU / PACIFIC OCEAN	PLUTONIC ROCK			WHOLE ROCK	61.11	1.14	17.11		1.25		4.18	5.89	2.8		2.07	2.42	0.15
[7038] SHIBATA H. (1954)	samp. 2	36.5	140	38.5	141	HONSHU ARC / NORTHEASTERN HONSHU ARC / HONSHU / PACIFIC OCEAN	PLUTONIC ROCK			WHOLE ROCK	61.58	0.67	17.64		0.11		3.78	6.1	2.92	0.04	2.36	3.1	0.15
[7038] SHIBATA H. (1954)	samp. 1	36.5	140	38.5	141	HONSHU ARC / NORTHEASTERN HONSHU ARC / HONSHU / PACIFIC OCEAN	PLUTONIC ROCK			WHOLE ROCK	62.86	1.17	13.58		1.69		3.25	6.15	2.77	0.03	2.85	3.42	0.12
[7038] SHIBATA H. (1954)	samp. 2	36.5	140	38.5	141	HONSHU ARC / NORTHEASTERN HONSHU ARC / HONSHU / PACIFIC OCEAN	PLUTONIC ROCK			WHOLE ROCK	63.83	0.9	16.37		1.47		3.1	4.99	1.81		1.13	3.44	0.03
[7038] SHIBATA H. (1954)	samp. 1	36.5	140	38.5	141	HONSHU ARC / NORTHEASTERN HONSHU ARC / HONSHU / PACIFIC OCEAN	PLUTONIC ROCK			WHOLE ROCK	64.48	1.01	16.07		1.48		2.91	5.05	1.61		2.31	3.37	0.04
[7038] SHIBATA H. (1954)	samp. 1	36.5	140	38.5	141	HONSHU ARC / NORTHEASTERN HONSHU ARC / HONSHU / PACIFIC OCEAN	PLUTONIC ROCK			WHOLE ROCK	65	0.79	12.83		3.8		4.69	5.01	2.68	0.04	1.64	2.56	0.1
[7038] SHIBATA H. (1954)	samp. 1	36.5	140	38.5	141	HONSHU ARC / NORTHEASTERN HONSHU ARC / HONSHU / PACIFIC OCEAN	PLUTONIC ROCK			WHOLE ROCK	67.47	0.4	15.33		1.34		2.26	3.67	1.2		3.18	3.17	0.06
[7038] SHIBATA H. (1954)	samp. 1	36.5	140	38.5	141	HONSHU ARC / NORTHEASTERN HONSHU ARC / HONSHU / PACIFIC OCEAN	PLUTONIC ROCK			WHOLE ROCK	68.06	0.67	14.96		0.76		2.27	3.11	1.08		3.76	4.63	0.02
[7038] SHIBATA H. (1954)	samp. 1	36.5	140	38.5	141	HONSHU ARC / NORTHEASTERN HONSHU ARC / HONSHU / PACIFIC OCEAN	PLUTONIC ROCK			WHOLE ROCK	70.02	0.77	14.6		0.6		2.5	2.88	0.88		3.08	3.06	0.02
[7038] SHIBATA H. (1954)	samp. 1	36.5	140	38.5	141	HONSHU ARC / NORTHEASTERN HONSHU ARC / HONSHU / PACIFIC OCEAN	PLUTONIC ROCK			WHOLE ROCK	70.45	0.36	14.44		0.87		1.94	2.88	1.15		3.3	3.79	0.02
[7038] SHIBATA H. (1954)	samp. 1	36.5	140	38.5	141	HONSHU ARC / NORTHEASTERN HONSHU ARC / HONSHU / PACIFIC OCEAN	PLUTONIC ROCK			WHOLE ROCK	71.29	0.24	14.5		1.19		1.71	2.32	0.25	0.01	4.22	4.15	0.02
[7038] SHIBATA H. (1954)	samp. 2	36.5	140	38.5	141	HONSHU ARC / NORTHEASTERN HONSHU ARC / HONSHU / PACIFIC OCEAN	PLUTONIC ROCK			WHOLE ROCK	73.58	0.14	13.56		0.7		0.81	1.79	0.23		4.24	3.67	0.02
[7038] SHIBATA H. (1954)	samp. 1	36.5	140	38.5	141	HONSHU ARC / NORTHEASTERN HONSHU ARC / HONSHU / PACIFIC OCEAN	PLUTONIC ROCK			WHOLE ROCK	73.89	0.2	14.04		0.94		1.25	2.02	0.56		4.01	3.02	0.02
[7038] SHIBATA H. (1954)	samp. 1	36.5	140	37.5	141	HONSHU ARC / NORTHEASTERN HONSHU ARC / HONSHU / PACIFIC OCEAN	PLUTONIC ROCK			WHOLE ROCK	74.06	0.15	13.86		0.72		1.32	2.06	0.39		4.08	3.2	0.02
[7038] SHIBATA H. (1954)	samp. 1	36.5	140	38.5	141	HONSHU ARC / NORTHEASTERN HONSHU ARC / HONSHU / PACIFIC OCEAN	PLUTONIC ROCK			WHOLE ROCK	74.21	0.25	13.7		1		1.31	1.71	0.26	0	3.8	2.81	0.02
[7038] SHIBATA H. (1954)	samp. 1	36	139	36.5	140	HONSHU ARC / NORTHEASTERN HONSHU ARC / HONSHU / PACIFIC OCEAN	PLUTONIC ROCK			WHOLE ROCK	66.21	0.5	17.29		0.18		3.07	3.11	1.21	0.05	3.89	3.56	0.23
[7038] SHIBATA H. (1954)	samp. 1	36	139	36.5	140	HONSHU ARC / NORTHEASTERN HONSHU ARC / HONSHU / PACIFIC OCEAN	PLUTONIC ROCK			WHOLE ROCK	68.02	0.38	16.31		0.69		2.62	2.83	0.21	0.07	3.54	3.34	0.4
[7038] SHIBATA H. (1954)	samp. 1	36	139	36.5	140	HONSHU ARC / NORTHEASTERN HONSHU ARC / HONSHU / PACIFIC OCEAN	PLUTONIC ROCK			WHOLE ROCK	71.26	0.35	14.84		0.6		1.24	2.38	0.29	0.02	4.86	3.7	0.25
[7038] SHIBATA H. (1954)	samp. 1	36	139	36.5	140	HONSHU ARC / NORTHEASTERN HONSHU ARC / HONSHU / PACIFIC OCEAN	PLUTONIC ROCK			WHOLE ROCK	71.57	0.23	14.48		0.86		1.52	2.02	0.17	0.03	4.93	3.5	0.24
[7038] SHIBATA H. (1954)	samp. 1	36	139	36.5	140	HONSHU ARC / NORTHEASTERN HONSHU ARC / HONSHU / PACIFIC OCEAN	PLUTONIC ROCK			WHOLE ROCK	73.63	0.09	13.8		0.61		1.16	1.59	0.34	0.02	4.89	3.63	0.06
[7038] SHIBATA H. (1954)	samp. 2	36	139	36.5	140	HONSHU ARC / NORTHEASTERN HONSHU ARC / HONSHU / PACIFIC OCEAN	PLUTONIC ROCK			WHOLE ROCK	64.62	0.64	16.83		1.07		3.04	4.14	2.24	0.03	3.49	2.86	0.15
[7038] SHIBATA H. (1954)	samp. 1	36	139	36.5	140	HONSHU ARC / NORTHEASTERN HONSHU ARC / HONSHU / PACIFIC OCEAN	PLUTONIC ROCK			WHOLE ROCK	64.76	0.9	17.32		0.22		3.22	4.18	1.58	0.02	3.37	3.21	0.22
[7038] SHIBATA H. (1954)	samp. 2	36	139	36.5	140	HONSHU ARC / NORTHEASTERN HONSHU ARC / HONSHU / PACIFIC OCEAN	PLUTONIC ROCK			WHOLE ROCK	66.6	0.58	17.94		0.33		2.99	3.54	1.22	0.02	2.82	2.86	0.06
[7038] SHIBATA H. (1954)	samp. 1	36	139	36.5	140	HONSHU ARC / NORTHEASTERN HONSHU ARC / HONSHU / PACIFIC OCEAN	PLUTONIC ROCK			WHOLE ROCK	68.28	0.42	15.3		1.47		2.29	4.08	1.16	0.01	3.08	2.95	0.21
[7038] SHIBATA H. (1954)	samp. 2	36	139	36.5	140	HONSHU ARC / NORTHEASTERN HONSHU ARC / HONSHU / PACIFIC OCEAN	PLUTONIC ROCK			WHOLE ROCK	72.72	0.36	12.1		1.43		1.41	2.24	0.62	0	4.66	2.99	0.09
[7038] SHIBATA H. (1954)	samp. 2	36	139	36.5	140	HONSHU ARC / NORTHEASTERN HONSHU ARC / HONSHU / PACIFIC OCEAN	PLUTONIC ROCK			WHOLE ROCK	73.26	0.4	12.32		0.62		1.41	2.48	0.76	0	4.53	3.29	0.05
[7038] SHIBATA H. (1954)	samp. 1	36	139	36.5	140	HONSHU ARC / NORTHEASTERN HONSHU ARC / HONSHU / PACIFIC OCEAN	PLUTONIC ROCK			WHOLE ROCK	71	0.48	14.51		0.18		1.95	3.28	0.72	0	4.15	2.95	0.18
[7038] SHIBATA H. (1954)	samp. 1	36	139	36.5	140	HONSHU ARC / NORTHEASTERN HONSHU ARC / HONSHU / PACIFIC OCEAN	PLUTONIC ROCK			WHOLE ROCK	72.3	0.47	13.9		0.18		1.51	1.74	0.66	0	4.67	2.91	0.47
[7038] SHIBATA H. (1954)	samp. 1	36	139	36.5	140	HONSHU ARC / NORTHEASTERN HONSHU ARC / HONSHU / PACIFIC OCEAN	PLUTONIC ROCK			WHOLE ROCK	72.82	0.28	13.63		1.42		1.06	2.06	0.44	0	4.78	2.91	0.07
[7038] SHIBATA H. (1954)	samp. 1	36	139	36.5	140	HONSHU ARC / NORTHEASTERN HONSHU ARC / HONSHU / PACIFIC OCEAN	PLUTONIC ROCK			WHOLE ROCK	69.78	0.42	15.15		1.29		2.02	2.92	0.61		3.65	3.2	0.05
[7038] SHIBATA H. (1954)	samp. 3	36	139	36.5	140	HONSHU ARC / NORTHEASTERN HONSHU ARC / HONSHU / PACIFIC OCEAN	PLUTONIC ROCK			WHOLE ROCK	70.51	0.26	15.37		0.55		1.98	2.24	0.35	0.02	4.49	3.54	0.54
[7038] SHIBATA H. (1954)	samp. 1	36	139	36.5	140	HONSHU ARC / NORTHEASTERN HONSHU ARC / HONSHU / PACIFIC OCEAN	PLUTONIC ROCK			WHOLE ROCK	70.54	0.58	14.05		0.87		1.98	3.07	0.84		3.9	3.21	0.07
[7038] SHIBATA H. (1954)	samp. 1	36	139	36.5	140	HONSHU ARC / NORTHEASTERN HONSHU ARC / HONSHU / PACIFIC OCEAN	PLUTONIC ROCK			WHOLE ROCK	70.86	0.34	15.25		0.59		2.27	2.42	0.34	0.02	4.11	3.16	0.06
[7038] SHIBATA H. (1954)	samp. 1	36	139	36.5	140	HONSHU ARC / NORTHEASTERN HONSHU ARC / HONSHU / PACIFIC OCEAN	PLUTONIC ROCK			WHOLE ROCK	71.66	0.42	13.6		1		1.82	2.89	0.82		4.12	3.05	0.04
[7038] SHIBATA H. (1954)	samp. 1	36	139	36.5	140	HONSHU ARC / NORTHEASTERN HONSHU ARC / HONSHU / PACIFIC OCEAN	PLUTONIC ROCK			WHOLE ROCK	73.03	0.36	12.23		0.79		1.61	2.61	0.62		4.5	2.96	0.05
[7038] SHIBATA H. (1954)	samp. 1	36	139	36.5	140	HONSHU ARC / NORTHEASTERN HONSHU ARC / HONSHU / PACIFIC OCEAN	PLUTONIC ROCK			WHOLE ROCK	69.24	0.27	16.28		0.95		2.41	3.27	0.72		2.62	3.43	0.08
[7038] SHIBATA H. (1954)	samp. 1	36	139	36.5	140	HONSHU ARC / NORTHEASTERN HONSHU ARC / HONSHU / PACIFIC OCEAN	PLUTONIC ROCK			WHOLE ROCK	72.32	0.31	13.87		0.82		1.62	2.52	0.69		3.51	3.6	0.07
[7038] SHIBATA H. (1954)	samp. 1	36	139	36.5	140	HONSHU ARC / NORTHEASTERN HONSHU ARC / HONSHU / PACIFIC OCEAN	PLUTONIC ROCK			WHOLE ROCK	73.05	0.37	13.62		0.53		1.43	2.22	0.52		4.08	3.16	0.12
[7038] SHIBATA H. (1954)	samp. 1	36	139	36.5	140	HONSHU ARC / NORTHEASTERN HONSHU ARC / HONSHU / PACIFIC OCEAN	PLUTONIC ROCK			WHOLE ROCK	62.61	0.47	15.47		2.31		3.83	4.8	2.71		3.19	3.72	0.18
[7038] SHIBATA H. (1954)	samp. 1	36	139	36.5	140	HONSHU ARC / NORTHEASTERN HONSHU ARC / HONSHU / PACIFIC OCEAN	PLUTONIC ROCK			WHOLE ROCK	63.11	0.57	15.44		1.45		2.89	3.06	2.67		2.63	4.96	0.21
[7038] SHIBATA H. (1954)	samp. 1	36	139	36.5	140	HONSHU ARC / NORTHEASTERN HONSHU ARC / HONSHU / PACIFIC OCEAN	PLUTONIC ROCK			WHOLE ROCK	68.33	0.3	13.25		1.09		3.09	3.03	2.03		3.96	4.01	0.08
[7038] SHIBATA H. (1954)	samp. 1	36	139	36.5	140	HONSHU ARC / NORTHEASTERN HONSHU ARC / HONSHU / PACIFIC OCEAN	PLUTONIC ROCK			WHOLE ROCK	69.97	0.08	13.5		1		2.64	3.46	1.79		3.41	3.3	0.02
[7038] SHIBATA H. (1954)	samp. 1	36	139	36.5	140	HONSHU ARC / NORTHEASTERN HONSHU ARC / HONSHU / PACIFIC OCEAN	PLUTONIC ROCK			WHOLE ROCK	75.3	0.14	13.22		0.26		1.22	1.47	0.89		3.86	3.33	0.02
[7038] SHIBATA H. (1954)	samp. 1	36	139	36.5	140	HONSHU ARC / NORTHEASTERN HONSHU ARC / HONSHU / PACIFIC OCEAN	PLUTONIC ROCK			WHOLE ROCK	77.12	0.11	13.01		0.81		0.68	1.31	0.6		3.3	3.15	0.01
[7038] SHIBATA H. (1954)	samp. 1	36	139	36.5	140	HONSHU ARC / NORTHEASTERN HONSHU ARC / HONSHU / PACIFIC OCEAN	PLUTONIC ROCK			WHOLE ROCK	77.54	0.15	13.1		0.47		0.43	1.09	0.69		3.25	3.18	0.02
[7038] SHIBATA H. (1954)	samp. 1	38.5	141	39.5	142	HONSHU ARC / NORTHEASTERN HONSHU ARC / HONSHU / PACIFIC OCEAN	PLUTONIC ROCK			WHOLE ROCK	55.96	0.72	16.03		1.73		6.59	8.14	4.58	0.08	1.44	3.05	0.19
[7038] SHIBATA H. (1954)	samp. 1	38.5	141	39.5	142	HONSHU ARC / NORTHEASTERN HONSHU ARC / HONSHU / PACIFIC OCEAN	PLUTONIC ROCK			WHOLE ROCK	61.94	0.54	15.45		1.69		4.57	6.52	3.14	0.05	1.82	3.4	0.05
[7038] SHIBATA H. (1954)	samp. 1	38.5	141	39.5	142	HONSHU ARC / NORTHEASTERN HONSHU ARC / HONSHU / PACIFIC OCEAN	PLUTONIC ROCK			WHOLE ROCK	65.18	0.51	15.36		1.88		3.69	4.58	2.19	0.03	2.37	3.15	0.06
[7038] SHIBATA H. (1954)	samp. 1	38.5	141	39.5	142	HONSHU ARC / NORTHEASTERN HONSHU ARC / HONSHU / PACIFIC OCEAN	PLUTONIC ROCK			WHOLE ROCK	66.77	0.39	14.34		3.05		3.03	4.02	2.03	0.04	2.46	3.15	0.09
[7038] SHIBATA H. (1954)	samp. 1	38.5	141	39.5	142	HONSHU ARC / NORTHEASTERN HONSHU ARC / HONSHU / PACIFIC OCEAN	PLUTONIC ROCK			WHOLE ROCK	61.4	0.57	15.66		2.58		4.56	4.88	2.6	0.04	3.25	3.81	0.24
[7038] SHIBATA H. (1954)	samp. 1	38.5	141	39.5	142	HONSHU ARC / NORTHEASTERN HONSHU ARC / HONSHU / PACIFIC OCEAN	PLUTONIC ROCK			WHOLE ROCK	62.31	0.52	16.1		2.59		3.56	4.94	2.29	0.03	3.02	3.41	0.26
[5105] YOSHIZAWA H. (1954)	samp. 214	33.22	134.18	33.22	134.18	HONSHU ARC / SOUTHWESTERN HONSHU ARC / SHIKOKU/SIKOKU / PACIFIC OCEAN	VOLCANIC ROCK			WHOLE ROCK	47.58	0.82	15.75		3.55		9.18	9.88	7.92	0.29	0.08	2.17	0.2
[5105] YOSHIZAWA H. (1954)	samp. 1007	33.22	134.18	33.22	134.18	HONSHU ARC / SOUTHWESTERN HONSHU ARC / SHIKOKU/SIKOKU / PACIFIC OCEAN	VOLCANIC ROCK			WHOLE ROCK	46.39	1.29	15.26		4.3		9.53	9.05	8.36	0.24	0	2.26	0.2
[5105] YOSHIZAWA H. (1954)	samp. 248	33.22	134.18	33.22	134.18	HONSHU ARC / SOUTHWESTERN HONSHU ARC / SHIKOKU/SIKOKU / PACIFIC OCEAN	VOLCANIC ROCK			WHOLE ROCK	46.1	1.16	15.01		3.39		9.76	9.2	9.78	0.21	0.1	2.28	0.23
[5105] YOSHIZAWA H. (1954)	samp. 2	33.22	134.18	33.22	134.18	HONSHU ARC / SOUTHWESTERN HONSHU ARC / SHIKOKU/SIKOKU / PACIFIC OCEAN	VOLCANIC ROCK			WHOLE ROCK	48.8	0.6	16.2		3.6		9.4	10.1	8.1	0.3	0.1	2.2	0.2
[8408] YAMASAKI M. (1954)	samp. MY53101304	36.8	139.53	36.8	139.53	HONSHU ARC / NORTHEASTERN HONSHU ARC / HONSHU / NYOHO-AKANAGI / PACIFIC OCEAN	VOLCANIC ROCK			WHOLE ROCK	52.29	0.81	17.98		3.44		6.46	10.05	5.07	0.2	0.33	1.86
[8408] YAMASAKI M. (1954)	samp. MY5210024	36.8	139.53	36.8	139.53	HONSHU ARC / NORTHEASTERN HONSHU ARC / HONSHU / NYOHO-AKANAGI / PACIFIC OCEAN	VOLCANIC ROCK			WHOLE ROCK	55.91	0.93	18.45		3.59		4.52	8.38	2.96	0.13	0.61	3.13	0.14
[8408] YAMASAKI M. (1954)	samp. MY5210028	36.8	139.53	36.8	139.53	HONSHU ARC / NORTHEASTERN HONSHU ARC / HONSHU / NYOHO-AKANAGI / PACIFIC OCEAN	VOLCANIC ROCK			WHOLE ROCK	64.96	0.44	15.69		1.78		3.29	4.83	1.35	0.12	1.27	4.16	0.24
[8408] YAMASAKI M. (1954)	samp. MY5210029	36.8	139.53	36.8	139.53	HONSHU ARC / NORTHEASTERN HONSHU ARC / HONSHU / NYOHO-AKANAGI / PACIFIC OCEAN	VOLCANIC ROCK			WHOLE ROCK	53.77	0.55	19.59		4.01		5.54	8.8	3.31	0.14	0.89	2.45	0.11
[8408] YAMASAKI M. (1954)	samp. MY52100210	36.8	139.53	36.8	139.53	HONSHU ARC / NORTHEASTERN HONSHU ARC / HONSHU / NYOHO-AKANAGI / PACIFIC OCEAN	VOLCANIC ROCK			WHOLE ROCK	62.51	0.67	16.99		2.07		3.57	5.88	1.86	0.1	1.58	3.48	0.21
[8408] YAMASAKI M. (1954)	samp. MY5209221	36.8	139.53	36.8	139.53	HONSHU ARC / NORTHEASTERN HONSHU ARC / HONSHU / NYOHO-AKANAGI / PACIFIC OCEAN	VOLCANIC ROCK			WHOLE ROCK	62	0.11	16.49		4.21		3.73	5.56	2.22	0.13	1.44	3.16	0.22
[8408] YAMASAKI M. (1954)	samp. MY53100801	36.8	139.53	36.8	139.53	HONSHU ARC / NORTHEASTERN HONSHU ARC / HONSHU / NYOHO-AKANAGI / PACIFIC OCEAN	VOLCANIC ROCK			WHOLE ROCK	64.7	0.69	15.68		2.74		2.87	5.69	2.61	0.14	1.8	3.19
[8408] YAMASAKI M. (1954)	samp. MY5209302A	36.8	139.53	36.8	139.53	HONSHU ARC / NORTHEASTERN HONSHU ARC / HONSHU / NYOHO-AKANAGI / PACIFIC OCEAN	VOLCANIC ROCK			WHOLE ROCK	62.56	0.69	15.95		2.69		3.09	5.54	2.61	0.11	1.86	3.43	0.2
[8408] YAMASAKI M. (1954)	samp. MY5209302B	36.8	139.53	36.8	139.53	HONSHU ARC / NORTHEASTERN HONSHU ARC / HONSHU / NYOHO-AKANAGI / PACIFIC OCEAN	VOLCANIC ROCK			WHOLE ROCK	56.2	1.15	15.19		4.38		4.54	6.8	5.34	0.2	1.63	2.62	0.21
[2350] KUNO H. (1954)	samp. HK47041011	34.8	139.15	35	139.15	IZU-BONIN ARC / IZU ARC / HONSHU / OMURO-YAMA VOLCANO GROUP/SUKUMO-YAMA / PACIFIC OCEAN	VOLCANIC ROCK			WHOLE ROCK	48.1	0.73	16.68		3.88		7.75	10.48	8.89	0.54	0.46	2.51	0.15
[2350] KUNO H. (1954)	samp. HK47040702	34.8	139.15	35	139.15	IZU-BONIN ARC / IZU ARC / HONSHU / OMURO-YAMA VOLCANO GROUP/JOBOSHI/ZYOBOSHI/JYOBOSHI / PACIFIC OCEAN	VOLCANIC ROCK			WHOLE ROCK	49.08	0.9	17.65		2.33		8	10.26	8.02	0.25	0.35	2.02		0.68
[2350] KUNO H. (1954)	samp. HK47040702	34.8	139.15	35	139.15	IZU-BONIN ARC / IZU ARC / HONSHU / OMURO-YAMA VOLCANO GROUP/JOBOSHI/ZYOBOSHI/JYOBOSHI / PACIFIC OCEAN	VOLCANIC ROCK			WHOLE ROCK	51.82	1.18	15.9		2.24		8.2	8.16	8.6	0.2	0.57	2.26	0.16
[2350] KUNO H. (1954)	samp. 4	34.8	139.15	35	139.15	IZU-BONIN ARC / IZU ARC / HONSHU / OMURO-YAMA VOLCANO GROUP/UMENOKI-DAIRA / PACIFIC OCEAN	VOLCANIC ROCK			WHOLE ROCK	50.17	0.73	19.3		2.6		8.52	10.3	5.6	0.16	0.15	1.72	0.06
[2350] KUNO H. (1954)	samp. 5	34.8	139.15	35	139.15	IZU-BONIN ARC / IZU ARC / HONSHU / OMURO-YAMA VOLCANO GROUP/UMENOKI-DAIRA / PACIFIC OCEAN	VOLCANIC ROCK			WHOLE ROCK	53.13	0.72	16.57		3.8		6.69	9.29	5.23	0.16	0.75	2.77	0.03
[2350] KUNO H. (1954)	samp. 6	34.8	139.15	35	139.15	IZU-BONIN ARC / IZU ARC / HONSHU / OMURO-YAMA VOLCANO GROUP/KOMURO-YAMA / PACIFIC OCEAN	VOLCANIC ROCK			WHOLE ROCK	56.03	0.74	17.9		1.69		6.16	8.4	4.33	0.11	0.83	2.83	0.22
[2350] KUNO H. (1954)	samp. HK54011506	34.8	139.15	35	139.15	IZU-BONIN ARC / IZU ARC / HONSHU / OMURO-YAMA VOLCANO GROUP/KOMURO-YAMA / PACIFIC OCEAN	VOLCANIC ROCK			WHOLE ROCK	53.26	0.87	18.01		2.57		6.38	8.26	5.58	0.18	0.72	2.55	0.23
[2350] KUNO H. (1954)	samp. 8	34.8	139.15	35	139.15	IZU-BONIN ARC / IZU ARC / HONSHU / OMURO-YAMA VOLCANO GROUP/KOMURO-YAMA / PACIFIC OCEAN	VOLCANIC ROCK			WHOLE ROCK	54.12	0.85	17.9		2.28		6.53	8.24	5.61	0.2	0.77	2.78	0.22
[2350] KUNO H. (1954)	samp. 9	34.8	139.15	35	139.15	IZU-BONIN ARC / IZU ARC / HONSHU / OMURO-YAMA VOLCANO GROUP/KOMURO-YAMA / PACIFIC OCEAN	VOLCANIC ROCK			WHOLE ROCK	58.02	0.72	16.94		2.12		5.08	6.86	4.31	0.17	1.05	3.4	0.19
[2350] KUNO H. (1954)	samp. HK49011206A	34.92	139.12	34.92	139.12	IZU-BONIN ARC / IZU ARC / HONSHU / OMURO-YAMA VOLCANO GROUP/OMURO-YAMA / PACIFIC OCEAN	VOLCANIC ROCK			WHOLE ROCK	57.74	0.28	17.7		1.95		5.32	9.14	5	0.09	0.72	1.59	0.04
[2350] KUNO H. (1954)	samp. HK49010901A	34.8	139.15	35	139.15	IZU-BONIN ARC / IZU ARC / HONSHU / OMURO-YAMA VOLCANO GROUP/DAINO-YAMA / PACIFIC OCEAN	VOLCANIC ROCK			WHOLE ROCK	58.17	0.45	15.85		4.38		4.35	8.04	4.63	0.18	1.12	2.64	0.16
[5553] WILCOX R. E. (1954)	samp. 1	19.4925	-102.25	19.4925	-102.25	MEXICAN VOLCANIC BELTS / TRANS MEXICAN VOLCANIC BELT / MICHOACAN / MICHOACAN-GUANAJUATO VOLCANIC FIELD - PARICUTIN / PACIFIC OCEAN	VOLCANIC ROCK			WHOLE ROCK	55.04	0.94	18.82		1.92		5.69	7.17	5.68	0.07	0.85	3.88	0.21
[5553] WILCOX R. E. (1954)	samp. USN M 108058	19.4925	-102.25	19.4925	-102.25	MEXICAN VOLCANIC BELTS / TRANS MEXICAN VOLCANIC BELT / MICHOACAN / MICHOACAN-GUANAJUATO VOLCANIC FIELD - PARICUTIN / PACIFIC OCEAN	VOLCANIC ROCK			WHOLE ROCK	54.88	0.95	18.38		1.31		5.97	7.4	5.57	0.13	0.86	3.88	0.29
[5553] WILCOX R. E. (1954)	samp. USN M 108073	19.4925	-102.25	19.4925	-102.25	MEXICAN VOLCANIC BELTS / TRANS MEXICAN VOLCANIC BELT / MICHOACAN / MICHOACAN-GUANAJUATO VOLCANIC FIELD - PARICUTIN / PACIFIC OCEAN	VOLCANIC ROCK			WHOLE ROCK	55.51	0.97	18.19		1.63		5.38	7.19	5.31	0.12	1.1	3.92	0.31
[5553] WILCOX R. E. (1954)	samp. 11-16-1	19.4925	-102.25	19.4925	-102.25	MEXICAN VOLCANIC BELTS / TRANS MEXICAN VOLCANIC BELT / MICHOACAN / MICHOACAN-GUANAJUATO VOLCANIC FIELD - PARICUTIN / PACIFIC OCEAN	VOLCANIC ROCK			WHOLE ROCK	55.21	1.08	17.94		1.6		5.96	6.98	5.37	0.13	1.26	3.87	0.41
[5553] WILCOX R. E. (1954)	samp. USN M 108100	19.4925	-102.25	19.4925	-102.25	MEXICAN VOLCANIC BELTS / TRANS MEXICAN VOLCANIC BELT / MICHOACAN / MICHOACAN-GUANAJUATO VOLCANIC FIELD - PARICUTIN / PACIFIC OCEAN	VOLCANIC ROCK			WHOLE ROCK	55.59	1.05	17.72		1.33		5.99	6.99	5.6	0.13	1.13	4	0.36
[5553] WILCOX R. E. (1954)	samp. 11-29-1	19.4925	-102.25	19.4925	-102.25	MEXICAN VOLCANIC BELTS / TRANS MEXICAN VOLCANIC BELT / MICHOACAN / MICHOACAN-GUANAJUATO VOLCANIC FIELD - PARICUTIN / PACIFIC OCEAN	VOLCANIC ROCK			WHOLE ROCK	56.41	0.93	17.67		1.39		5.4	6.89	5.66	0.12	1.19	3.87	0.3
[5553] WILCOX R. E. (1954)	samp. 11-26-2	19.4925	-102.25	19.4925	-102.25	MEXICAN VOLCANIC BELTS / TRANS MEXICAN VOLCANIC BELT / MICHOACAN / MICHOACAN-GUANAJUATO VOLCANIC FIELD - PARICUTIN / PACIFIC OCEAN	VOLCANIC ROCK			WHOLE ROCK	56.15	0.95	17.57		1.8		5.08	6.95	5.68	0.12	1.18	3.85	0.3
[5553] WILCOX R. E. (1954)	samp. 12-7-1	19.4925	-102.25	19.4925	-102.25	MEXICAN VOLCANIC BELTS / TRANS MEXICAN VOLCANIC BELT / MICHOACAN / MICHOACAN-GUANAJUATO VOLCANIC FIELD - PARICUTIN / PACIFIC OCEAN	VOLCANIC ROCK			WHOLE ROCK	56.48	0.94	17.57		1.63		5.18	6.95	5.56	0.11	1.34	3.7	0.37
[5553] WILCOX R. E. (1954)	samp. 12-3-1	19.4925	-102.25	19.4925	-102.25	MEXICAN VOLCANIC BELTS / TRANS MEXICAN VOLCANIC BELT / MICHOACAN / MICHOACAN-GUANAJUATO VOLCANIC FIELD - PARICUTIN / PACIFIC OCEAN	VOLCANIC ROCK			WHOLE ROCK	56.41	0.93	17.6		1.67		5.18	6.9	5.62	0.12	1.2	3.81	0.31
[5553] WILCOX R. E. (1954)	samp. 12-19-1	19.4925	-102.25	19.4925	-102.25	MEXICAN VOLCANIC BELTS / TRANS MEXICAN VOLCANIC BELT / MICHOACAN / MICHOACAN-GUANAJUATO VOLCANIC FIELD - PARICUTIN / PACIFIC OCEAN	VOLCANIC ROCK			WHOLE ROCK	56.61	0.93	17.61		1.45		5.35	6.89	5.64	0.11	1.21	3.84	0.3
[5553] WILCOX R. E. (1954)	samp. W-46-27 (116289-8)	19.4925	-102.25	19.4925	-102.25	MEXICAN VOLCANIC BELTS / TRANS MEXICAN VOLCANIC BELT / MICHOACAN / MICHOACAN-GUANAJUATO VOLCANIC FIELD - PARICUTIN / PACIFIC OCEAN	VOLCANIC ROCK			WHOLE ROCK	56.13	1.02	17.34		1.74		5.42	6.99	5.58	0.12	1.3	3.79	0.36
[5553] WILCOX R. E. (1954)	samp. W-47-9 (116289-9)	19.4925	-102.25	19.4925	-102.25	MEXICAN VOLCANIC BELTS / TRANS MEXICAN VOLCANIC BELT / MICHOACAN / MICHOACAN-GUANAJUATO VOLCANIC FIELD - PARICUTIN / PACIFIC OCEAN	VOLCANIC ROCK			WHOLE ROCK	57.05	0.89	17.27		1.42		5.21	6.94	5.64	0.12	1.23	3.71	0.29
[5553] WILCOX R. E. (1954)	samp. W-47-14	19.4925	-102.25	19.4925	-102.25	MEXICAN VOLCANIC BELTS / TRANS MEXICAN VOLCANIC BELT / MICHOACAN / MICHOACAN-GUANAJUATO VOLCANIC FIELD - PARICUTIN / PACIFIC OCEAN	VOLCANIC ROCK			WHOLE ROCK	57.63	0.86	17.5		1.38		5.12	6.77	5.16	0.12	1.38	3.71	0.29
[5553] WILCOX R. E. (1954)	samp. W-47-19	19.4925	-102.25	19.4925	-102.25	MEXICAN VOLCANIC BELTS / TRANS MEXICAN VOLCANIC BELT / MICHOACAN / MICHOACAN-GUANAJUATO VOLCANIC FIELD - PARICUTIN / PACIFIC OCEAN	VOLCANIC ROCK			WHOLE ROCK	58.13	0.84	17.59		1.27		5.2	6.72	4.55	0.11	1.41	3.79	0.3
[5553] WILCOX R. E. (1954)	samp. W-47-30 (116289-12)	19.4925	-102.25	19.4925	-102.25	MEXICAN VOLCANIC BELTS / TRANS MEXICAN VOLCANIC BELT / MICHOACAN / MICHOACAN-GUANAJUATO VOLCANIC FIELD - PARICUTIN / PACIFIC OCEAN	VOLCANIC ROCK			WHOLE ROCK	58.39	0.86	17.78		1.87		4.51	6.75	4.03	0.12	1.3	3.86	0.3
[5553] WILCOX R. E. (1954)	samp. W-48-5 (116289-13)	19.4925	-102.25	19.4925	-102.25	MEXICAN VOLCANIC BELTS / TRANS MEXICAN VOLCANIC BELT / MICHOACAN / MICHOACAN-GUANAJUATO VOLCANIC FIELD - PARICUTIN / PACIFIC OCEAN	VOLCANIC ROCK			WHOLE ROCK	59.09	0.78	17.55		2.04		4.27	6.46	4.03	0.11	1.5	3.92	0.3
[5553] WILCOX R. E. (1954)	samp. FP-5-49	19.4925	-102.25	19.4925	-102.25	MEXICAN VOLCANIC BELTS / TRANS MEXICAN VOLCANIC BELT / MICHOACAN / MICHOACAN-GUANAJUATO VOLCANIC FIELD - PARICUTIN / PACIFIC OCEAN	VOLCANIC ROCK			WHOLE ROCK	59.41	0.84	17.3		1.57		4.78	6.36	3.81	0.11	1.67	3.71	0.31
[5553] WILCOX R. E. (1954)	samp. FP-20-49 (116289-15)	19.493	-102.251	19.493	-102.251	MEXICAN VOLCANIC BELTS / TRANS MEXICAN VOLCANIC BELT / MICHOACAN / MICHOACAN-GUANAJUATO VOLCANIC FIELD - PARICUTIN / PACIFIC OCEAN	VOLCANIC ROCK			WHOLE ROCK	59.77	0.83	17.29		1.21		4.95	6.28	3.72	0.11	1.67	3.74	0.31
[5553] WILCOX R. E. (1954)	samp. FP-20-50 (116289-16)	19.493	-102.251	19.493	-102.251	MEXICAN VOLCANIC BELTS / TRANS MEXICAN VOLCANIC BELT / MICHOACAN / MICHOACAN-GUANAJUATO VOLCANIC FIELD - PARICUTIN / PACIFIC OCEAN	VOLCANIC ROCK			WHOLE ROCK	59.93	0.83	17.31		1.23		4.95	6.21	3.55	0.11	1.72	3.73	0.3
[5553] WILCOX R. E. (1954)	samp. FP-5-51	19.4925	-102.25	19.4925	-102.25	MEXICAN VOLCANIC BELTS / TRANS MEXICAN VOLCANIC BELT / MICHOACAN / MICHOACAN-GUANAJUATO VOLCANIC FIELD - PARICUTIN / PACIFIC OCEAN	VOLCANIC ROCK			WHOLE ROCK	60.24	0.8	17.3		1.19		4.59	6.14	3.55	0.1	1.66	4.01	0.29
[5553] WILCOX R. E. (1954)	samp. FP-13-51	19.4925	-102.25	19.4925	-102.25	MEXICAN VOLCANIC BELTS / TRANS MEXICAN VOLCANIC BELT / MICHOACAN / MICHOACAN-GUANAJUATO VOLCANIC FIELD - PARICUTIN / PACIFIC OCEAN	VOLCANIC ROCK			WHOLE ROCK	60.38	0.8	17.27		1.1		4.66	6.16	3.59	0.1	1.69	3.89	0.28
[5553] WILCOX R. E. (1954)	samp. FP-16-52 (116289-19)	19.493	-102.251	19.493	-102.251	MEXICAN VOLCANIC BELTS / TRANS MEXICAN VOLCANIC BELT / MICHOACAN / MICHOACAN-GUANAJUATO VOLCANIC FIELD - PARICUTIN / PACIFIC OCEAN	VOLCANIC ROCK			WHOLE ROCK	60.07	0.81	17.28		1.37		4.39	6.16	3.73	0.1	1.67	4	0.28
[4612] MATSUMOTO H. (1954)	samp. 1	30.78	130.28	30.78	130.28	RYUKYU ARC / RYUKYU ARC / TOKARA-IWO-ZIMA/KIKAIGA-SIMA / TOKARA-IWO-ZIMA/KIKAIGA-SIMA / YAHADU-DAKE LAVA / PACIFIC OCEAN	VOLCANIC ROCK			WHOLE ROCK	51.19	1.05	17.43		3.92		7.05	10.58	4.25	0.14	0.62	2.27	0.22
[4612] MATSUMOTO H. (1954)	samp. 2	30.78	130.28	30.78	130.28	RYUKYU ARC / RYUKYU ARC / TOKARA-IWO-ZIMA/KIKAIGA-SIMA / TOKARA-IWO-ZIMA/KIKAIGA-SIMA / YAHADU-DAKE LAVA / PACIFIC OCEAN	VOLCANIC ROCK			WHOLE ROCK	51.73	0.81	17.46		4.01		6.72	9.7	4.27	0.09	0.63	2.24	0.31
[4612] MATSUMOTO H. (1954)	samp. 3	30.78	130.28	30.78	130.28	RYUKYU ARC / RYUKYU ARC / TOKARA-IWO-ZIMA/KIKAIGA-SIMA / TOKARA-IWO-ZIMA/KIKAIGA-SIMA / KIKAI MUD LAVA / PACIFIC OCEAN	VOLCANIC ROCK			WHOLE ROCK	69.91	0.43	14.26		0.48		2.84	3.27	0.85	0.17	2.64	3.12	0.24
[4612] MATSUMOTO H. (1954)	samp. 4	30.78	130.28	30.78	130.28	RYUKYU ARC / RYUKYU ARC / TOKARA-IWO-ZIMA/KIKAIGA-SIMA / TOKARA-IWO-ZIMA/KIKAIGA-SIMA / KIKAI MUD LAVA / PACIFIC OCEAN	VOLCANIC ROCK			WHOLE ROCK	66.15	0.56	15.19		1.55		2.82	4.04	1.58	0.13	2.38	3.46	0.16
[4612] MATSUMOTO H. (1954)	samp. 5	30.78	130.28	30.78	130.28	RYUKYU ARC / RYUKYU ARC / TOKARA-IWO-ZIMA/KIKAIGA-SIMA / TOKARA-IWO-ZIMA/KIKAIGA-SIMA / KIKAI MUD LAVA / PACIFIC OCEAN	VOLCANIC ROCK			WHOLE ROCK	64.14	0.53	14.42		2.08		2.45	3.11	1.81	0.16	2.66	3.65	0.37
[4612] MATSUMOTO H. (1954)	samp. 6	30.78	130.28	30.78	130.28	RYUKYU ARC / RYUKYU ARC / TOKARA-IWO-ZIMA/KIKAIGA-SIMA / TOKARA-IWO-ZIMA/KIKAIGA-SIMA / IWO-DAKE LAVA / PACIFIC OCEAN	VOLCANIC ROCK			WHOLE ROCK	67.34	0.33	14.25		1.75		2.93	3.83	0.91	0.08	1.77	3.43	0.19
[4612] MATSUMOTO H. (1954)	samp. 7	30.78	130.28	30.78	130.28	RYUKYU ARC / RYUKYU ARC / TOKARA-IWO-ZIMA/KIKAIGA-SIMA / TOKARA-IWO-ZIMA/KIKAIGA-SIMA / IWO-DAKE LAVA / PACIFIC OCEAN	VOLCANIC ROCK			WHOLE ROCK	65.85	0.31	13.84		2.23		3.57	5.01	1.08	0.12	1.96	3.34	0.26
[4612] MATSUMOTO H. (1954)	samp. 8	30.78	130.28	30.78	130.28	RYUKYU ARC / RYUKYU ARC / TOKARA-IWO-ZIMA/KIKAIGA-SIMA / TOKARA-IWO-ZIMA/KIKAIGA-SIMA / IWO-DAKE LAVA / PACIFIC OCEAN	VOLCANIC ROCK			WHOLE ROCK	67.78	0.29	13.62		1.99		3.6	4.5	1.19	0.08	1.74	3.71	0.49
[4612] MATSUMOTO H. (1954)	samp. 9	30.78	130.28	30.78	130.28	RYUKYU ARC / RYUKYU ARC / TOKARA-IWO-ZIMA/KIKAIGA-SIMA / TOKARA-IWO-ZIMA/KIKAIGA-SIMA / INAMURA-DAKE LAVA / PACIFIC OCEAN	VOLCANIC ROCK			WHOLE ROCK	55.04	0.8	14.6		3.21		6.37	9.13	5.91	0.22	0.41	1.76	0.43
[2618] SIMONS F. S. (1955)	samp. 1	52.08	-176.17	52.08	-176.17	ALEUTIAN ARC / CENTRAL ALEUTIAN ARC / GREAT SITKIN / GREAT SITKIN / PACIFIC OCEAN	VOLCANIC ROCK			WHOLE ROCK	57.42	0.84	17.12		4.36		4.47	7.23	3.03		1.45	4.17	0.24
[8891] MARIANELLI P. (1955)	samp. 4	42.77	10.17	42.77	10.17	APENNINIC-MAGHREBIDES CHAIN / APENNINE / TUSCAN VOLCANIC PROVINCE / ELBA	PLUTONIC ROCK			WHOLE ROCK	66.56	0.4	16.06		0.78		3.65	3.37	2.27	0.08	4.02	2.75	0.04
[8891] MARIANELLI P. (1955)	samp. 12	42.77	10.17	42.77	10.17	APENNINIC-MAGHREBIDES CHAIN / APENNINE / TUSCAN VOLCANIC PROVINCE / ELBA / MONTE CAPANNE PLUTON	PLUTONIC ROCK			WHOLE ROCK	71.1	0.18	14.67		0.48		1.41	1.74	0.82	0.04	5.03	3.4	0.04
[8891] MARIANELLI P. (1955)	samp. 13	42.77	10.17	42.77	10.17	APENNINIC-MAGHREBIDES CHAIN / APENNINE / TUSCAN VOLCANIC PROVINCE / ELBA / MONTE CAPANNE PLUTON	PLUTONIC ROCK			WHOLE ROCK	72.65	0.08	14.67		0.13		0.91	1.42	0.26	0.01	3.9	4.58	0
[8891] MARIANELLI P. (1955)	samp. GRANODIORITE	42.77	10.17	42.77	10.17	APENNINIC-MAGHREBIDES CHAIN / APENNINE / TUSCAN VOLCANIC PROVINCE / ELBA / MONTE CAPANNE PLUTON	PLUTONIC ROCK			WHOLE ROCK	67.54	0.25	16.74		0.84		2.35	2.86	1.05	0.03	4.96	2.86	0.02
[8891] MARIANELLI P. (1955)	samp. MANESSE	42.77	10.17	42.77	10.17	APENNINIC-MAGHREBIDES CHAIN / APENNINE / TUSCAN VOLCANIC PROVINCE / ELBA / MONTE CAPANNE PLUTON	PLUTONIC ROCK			WHOLE ROCK	67.61	0	16.6		1.12		2.26	2.61	1.55		4.01	4.14	0.17
[8891] MARIANELLI P. (1955)	samp. 1	42.77	10.17	42.77	10.17	APENNINIC-MAGHREBIDES CHAIN / APENNINE / TUSCAN VOLCANIC PROVINCE / ELBA	PLUTONIC ROCK			WHOLE ROCK	67.74	0.24	15.65		2.64		0.83	2.58	2.04	0.06	2.65	3.71	0.22
[8891] MARIANELLI P. (1955)	samp. 2	42.77	10.17	42.77	10.17	APENNINIC-MAGHREBIDES CHAIN / APENNINE / TUSCAN VOLCANIC PROVINCE / ELBA	PLUTONIC ROCK			WHOLE ROCK	69.05	0.42	14.56		0.91		2.14	2.73	1.89	0.06	4.28	3.23	0.16
[10122] SHIBATA H. (1955)	samp. ONO	38	140.5	41	142	HONSHU ARC / NORTHEASTERN HONSHU ARC / HONSHU / PACIFIC OCEAN	PLUTONIC ROCK			WHOLE ROCK	67	0.34	16.1		0.71		2.85	2.42	1.14	0.07	2.84	4.53
[10122] SHIBATA H. (1955)	samp. SANEKAWA	38	139	39	140	HONSHU ARC / NORTHEASTERN HONSHU ARC / HONSHU / PACIFIC OCEAN	PLUTONIC ROCK			WHOLE ROCK	65.83	0.14	16.03		1.3		3.56	4.09	1.87		3.21	3.78	0.02
[10122] SHIBATA H. (1955)	samp. TAKAMINE	36	136	37	137.5	HONSHU ARC / CENTRAL HONSHU / HONSHU / PACIFIC OCEAN	PLUTONIC ROCK			WHOLE ROCK	69.53	0.4	16.2		1.66		1.38	2.64	0.99		3.13	4.51	0.02
[10122] SHIBATA H. (1955)	samp. TSURUGI	36	136	37	137.5	HONSHU ARC / CENTRAL HONSHU / HONSHU / PACIFIC OCEAN	PLUTONIC ROCK			WHOLE ROCK	53	0.97	20		2.05		5.65	7.29	3.55		1.47	2.78	0.03
[10122] SHIBATA H. (1955)	samp. HIEISAN	34.5	135	35	136	HONSHU ARC / SOUTHWESTERN HONSHU ARC / HONSHU / PACIFIC OCEAN	PLUTONIC ROCK			WHOLE ROCK	69.14	0.35	15.65		1.04		1.87	3.08	0.34	0.03	3.38	4.71	0.06
[10122] SHIBATA H. (1955)	samp. KITAHIRA 1	34.5	135	35	136	HONSHU ARC / SOUTHWESTERN HONSHU ARC / HONSHU / PACIFIC OCEAN	PLUTONIC ROCK			WHOLE ROCK	71.79	0.2	14.89		0.85		1.25	2.11	0.42	0.02	3.61	3.83	0.02
[10122] SHIBATA H. (1955)	samp. KITAHIRA 2	34.5	135	35	136	HONSHU ARC / SOUTHWESTERN HONSHU ARC / HONSHU / PACIFIC OCEAN	PLUTONIC ROCK			WHOLE ROCK	74.17	0.31	13.41		0.62		1.42	1.66	0.25	0.01	4.34	3.84	0.02
[10122] SHIBATA H. (1955)	samp. TANOKAMIYAMA	34.5	135	35	136	HONSHU ARC / SOUTHWESTERN HONSHU ARC / HONSHU / PACIFIC OCEAN	PLUTONIC ROCK			WHOLE ROCK	75.28	0.07	13.06		0.38		0.5	0.97	0.48	0	4.52	4.35	0.19
[10122] SHIBATA H. (1955)	samp. NAKAZORI	35.5	138	36.5	139	HONSHU ARC / CENTRAL HONSHU / HONSHU / PACIFIC OCEAN	PLUTONIC ROCK			WHOLE ROCK	52.09	0.67	16.85		1.85		8.37	7.9	4.51	0.16	0.76	2.37	0.1
[10122] SHIBATA H. (1955)	samp. NAKATSUKYO 1	35.5	138	36.5	139	HONSHU ARC / CENTRAL HONSHU / HONSHU / PACIFIC OCEAN	PLUTONIC ROCK			WHOLE ROCK	55.76	0.77	16.43		3		5.24	8.16	3.59	0.07	0.97	3.78	0.03
[10122] SHIBATA H. (1955)	samp. NAKATSUKYO 2	35.5	138	36.5	139	HONSHU ARC / CENTRAL HONSHU / HONSHU / PACIFIC OCEAN	PLUTONIC ROCK			WHOLE ROCK	60.36	0.55	15.71		1.92		3.88	6.03	2.43	0.06	1.63	3.12	0.08
[10122] SHIBATA H. (1955)	samp. ITAGA	36	139	37	140	HONSHU ARC / NORTHEASTERN HONSHU ARC / HONSHU / PACIFIC OCEAN	PLUTONIC ROCK			WHOLE ROCK	74.61	0.14	13.16		0.48		1.26	1.42	0.37	0.01	4.32	3.81	0.06
[10122] SHIBATA H. (1955)	samp. KUZU	35.5	136.5	37	138	HONSHU ARC / CENTRAL HONSHU / HONSHU / PACIFIC OCEAN	PLUTONIC ROCK			WHOLE ROCK	58.61	0.73	17.29		1.82		4.96	5.17	2.46		2.51	3.31
[10122] SHIBATA H. (1955)	samp. BUNDOZAWA	35.5	136.5	37	138	HONSHU ARC / CENTRAL HONSHU / HONSHU / PACIFIC OCEAN	PLUTONIC ROCK			WHOLE ROCK	65.92	0.37	15.61		3.95		4	3.86	1.29		2.54	1.55
[10122] SHIBATA H. (1955)	samp. OSAWA	35	137.5	36	138	HONSHU ARC / CENTRAL HONSHU / HONSHU / PACIFIC OCEAN	PLUTONIC ROCK			WHOLE ROCK	59.2	0.84	15.25		2.15		6.44	6.01	3.14	0.03	1.65	3.87	0.51
[10122] SHIBATA H. (1955)	samp. INAGAWA	35	137.5	36	138	HONSHU ARC / CENTRAL HONSHU / HONSHU / PACIFIC OCEAN	PLUTONIC ROCK			WHOLE ROCK	75.48	0.16	12.59		0.65		1.31	1.08	0.45		4.83	2.42	0.02
[10198] KATO I. (1955)	samp. A	38.5	139.5	39.5	140.5	HONSHU ARC / NORTHEASTERN HONSHU ARC / HONSHU / PACIFIC OCEAN	PLUTONIC ROCK			WHOLE ROCK	59.44	0.88	14.51		5.19		2.87	6	4.28	0.1	1.92	2.98	0.23
[10198] KATO I. (1955)	samp. B	38.5	139.5	39.5	140.5	HONSHU ARC / NORTHEASTERN HONSHU ARC / HONSHU / PACIFIC OCEAN	PLUTONIC ROCK			WHOLE ROCK	61.01	0.84	14.41		4.39		3.23	3.82	3.16	0.1	2.66	3.28	0.19
[10198] KATO I. (1955)	samp. C	38.5	139.5	39.5	140.5	HONSHU ARC / NORTHEASTERN HONSHU ARC / HONSHU / PACIFIC OCEAN	PLUTONIC ROCK			WHOLE ROCK	58.17	0.92	16.09		4.16		3.32	3.43	5.16	0.09	2.12	3.59	0.41
[10198] KATO I. (1955)	samp. D	38.5	139.5	39.5	140.5	HONSHU ARC / NORTHEASTERN HONSHU ARC / HONSHU / PACIFIC OCEAN	PLUTONIC ROCK			WHOLE ROCK	48.62	1.08	17.55		5.11		4.88	12.1	4.3	0.13	0.42	2.62	0.28
[10198] KATO I. (1955)	samp. 16	38.5	139.5	39.5	140.5	HONSHU ARC / NORTHEASTERN HONSHU ARC / HONSHU / UKIBUTA ANDESITE / PACIFIC OCEAN	VOLCANIC ROCK			WHOLE ROCK	64.78	0.82	14.91		5.56		0.78	3.82	0.54		2	4.62	0.27
[10198] KATO I. (1955)	samp. 18	38.5	139.5	39.5	140.5	HONSHU ARC / NORTHEASTERN HONSHU ARC / HONSHU / PACIFIC OCEAN	VOLCANIC ROCK			WHOLE ROCK	58.24	1.5	16.59		3.68		3.99	5.8	2.27	0.11	1.5	3.97	0.57
[4631] TSUYA H. (1955)	samp. 1	35.35	138.73	35.35	138.73	IZU-BONIN ARC / IZU ARC / HONSHU / FUJI/HUZI / PACIFIC OCEAN	VOLCANIC ROCK			VOLCANIC GLASS	63.84	0.87	15.82		0.95		5.02	4.88	1.67	0.17	2.12	3.88	0.22
[4631] TSUYA H. (1955)	samp. 2	35.35	138.73	35.35	138.73	IZU-BONIN ARC / IZU ARC / HONSHU / FUJI/HUZI / PACIFIC OCEAN	VOLCANIC ROCK			VOLCANIC GLASS	63.93	0.5	14.74		1.44		5.32	5.1	1.82	0.16	2.3	3.15	0.36
[4610] ISSHIKI N. (1955)	samp. NI53081111	32.43	139.75	32.43	139.75	IZU-BONIN ARC / IZU ARC / AOGASHIMA/AO-GA-SIMA / AOGASHIMA/AO-GA-SIMA / PACIFIC OCEAN	VOLCANIC ROCK			WHOLE ROCK	51.69	1.15	15.33		3.79		9.94	10.81	5.01	0.26	0.2	1.58	0.11
[4610] ISSHIKI N. (1955)	samp. NI53081102	32.43	139.75	32.43	139.75	IZU-BONIN ARC / IZU ARC / AOGASHIMA/AO-GA-SIMA / AOGASHIMA/AO-GA-SIMA / PACIFIC OCEAN	VOLCANIC ROCK			WHOLE ROCK	50.62	1.36	14.44		5.24		9.11	10.62	6.01	0.26	0.21	1.59	0.13
[4610] ISSHIKI N. (1955)	samp. NI53081105	32.43	139.75	32.43	139.75	IZU-BONIN ARC / IZU ARC / AOGASHIMA/AO-GA-SIMA / AOGASHIMA/AO-GA-SIMA / PACIFIC OCEAN	VOLCANIC ROCK			WHOLE ROCK	59.5	1.09	15.51		1.85		7.71	6.93	3.81	0.27	0.47	3.15	0.28
[4631] TSUYA H. (1955)	samp. 1	35.35	138.73	35.35	138.73	IZU-BONIN ARC / IZU ARC / HONSHU / FUJI/HUZI / PACIFIC OCEAN	VOLCANIC ROCK			WHOLE ROCK	51.09	1.38	17.62		2.64		8.42	9.68	5.09	0.21	0.76	2.8	0.26
[4631] TSUYA H. (1955)	samp. 2	35.35	138.73	35.35	138.73	IZU-BONIN ARC / IZU ARC / HONSHU / FUJI/HUZI / AOKIGA-HARA LAVA / PACIFIC OCEAN	VOLCANIC ROCK			WHOLE ROCK	51.3	1.43	18.74		1.83		8.34	9.76	4.8	0.28	0.71	2.55	0.29
[4631] TSUYA H. (1955)	samp. 3	35.35	138.73	35.35	138.73	IZU-BONIN ARC / IZU ARC / HONSHU / FUJI/HUZI / OMURO-YAMA LAVA / PACIFIC OCEAN	VOLCANIC ROCK			WHOLE ROCK	50.8	1.26	17.59		3.48		7.26	9.75	5.34	0.24	0.67	2.67	0.18
[4631] TSUYA H. (1955)	samp. 4	35.35	138.73	35.35	138.73	IZU-BONIN ARC / IZU ARC / HONSHU / FUJI/HUZI / PACIFIC OCEAN	VOLCANIC ROCK			WHOLE ROCK	50.25	1.59	16.96		2.81		9.64	9.25	5.34	0.22	0.76	2.46	0.21
[4631] TSUYA H. (1955)	samp. 5	35.35	138.73	35.35	138.73	IZU-BONIN ARC / IZU ARC / HONSHU / FUJI/HUZI / PACIFIC OCEAN	VOLCANIC ROCK			WHOLE ROCK	50.12	1.91	16.26		3.05		10.1	8.6	4.67	0.23	0.96	2.78	0.29
[4631] TSUYA H. (1955)	samp. 6	35.35	138.73	35.35	138.73	IZU-BONIN ARC / IZU ARC / HONSHU / FUJI/HUZI / PACIFIC OCEAN	VOLCANIC ROCK			WHOLE ROCK	50.8	1.37	16.92		2.92		8.36	9.78	5.12	0.24	0.76	2.65	0.29
[4631] TSUYA H. (1955)	samp. 3	35.35	138.73	35.35	138.73	IZU-BONIN ARC / IZU ARC / HONSHU / FUJI/HUZI / PACIFIC OCEAN	VOLCANIC ROCK			WHOLE ROCK	67.22	0.4	13.4		2.71		2.3	4.57	1.18	0.12	2.66	3.62	0.19
[4631] TSUYA H. (1955)	samp. 4	35.35	138.73	35.35	138.73	IZU-BONIN ARC / IZU ARC / HONSHU / FUJI/HUZI / PACIFIC OCEAN	VOLCANIC ROCK			WHOLE ROCK	68.25	0.44	14.28		2.43		1.74	3.15	1.41	0.09	2.82	3.68	0.16
[6379] KATSUI Y. (1955)	samp. 1M.59	43.58	144.55	43.58	144.55	KURILE ARC / KURILE ARC / HOKKAIDO / MASHU / PACIFIC OCEAN	VOLCANIC ROCK			WHOLE ROCK	55.08	1.19	15.92		3.83		8.16	9.02	3.19	0.22	0.44	2.48	0.21
[6379] KATSUI Y. (1955)	samp. 2M.55	43.58	144.55	43.58	144.55	KURILE ARC / KURILE ARC / HOKKAIDO / MASHU / PACIFIC OCEAN	VOLCANIC ROCK			WHOLE ROCK	52.78	0.71	19.01		2.48		7.15	11.08	3.78	0.18	0.3	2.21	0.25
[6379] KATSUI Y. (1955)	samp. 3M.15	43.58	144.55	43.58	144.55	KURILE ARC / KURILE ARC / HOKKAIDO / MASHU / PACIFIC OCEAN	VOLCANIC ROCK			WHOLE ROCK	60.05	0.51	17.07		2.25		6.18	7.9	2.33	0.14	0.5	2.66	0.25
[6379] KATSUI Y. (1955)	samp. 4M.66	43.58	144.55	43.58	144.55	KURILE ARC / KURILE ARC / HOKKAIDO / MASHU / PACIFIC OCEAN	VOLCANIC ROCK			WHOLE ROCK	65.53	0.36	14.72		2.48		3.21	4.42	1.49	0.1	0.85	3.54	0.2
[6379] KATSUI Y. (1955)	samp. 5M.65	43.58	144.55	43.58	144.55	KURILE ARC / KURILE ARC / HOKKAIDO / MASHU / KAMUISHU DOME LAVA / PACIFIC OCEAN	VOLCANIC ROCK			WHOLE ROCK	72.96	0.33	12.54		2.01		2.09	3.29	0.99	0.08	1.07	3.66	0.29
[10077] ISHII K. (1956)	samp. 1	39.5	141.5	40	142	HONSHU ARC / NORTHEASTERN HONSHU ARC / HONSHU / TANOHATA GRANITE / PACIFIC OCEAN	PLUTONIC ROCK			WHOLE ROCK	67.5	0.25	15.77		2.61		2.25	4.47	1.82	0.1	2.8	1.99	0.02
[10077] ISHII K. (1956)	samp. 2	39.5	141.5	40	142	HONSHU ARC / NORTHEASTERN HONSHU ARC / HONSHU / TANOHATA GRANITE / PACIFIC OCEAN	PLUTONIC ROCK			WHOLE ROCK	70.38	0.29	16.11		1.37		1.19	3.65	1	0.07	1.63	4.22	0.02
[10077] ISHII K. (1956)	samp. 3	39.5	141.5	40	142	HONSHU ARC / NORTHEASTERN HONSHU ARC / HONSHU / TANOHATA GRANITE / PACIFIC OCEAN	PLUTONIC ROCK			WHOLE ROCK	70.86	0.26	15.5		1.48		1.16	3.18	0.81	0.11	1.57	4.57	0.04
[10077] ISHII K. (1956)	samp. 4	39.5	141.5	40	142	HONSHU ARC / NORTHEASTERN HONSHU ARC / HONSHU / TANOHATA GRANITE / PACIFIC OCEAN	PLUTONIC ROCK			WHOLE ROCK	63.15	0.41	17.01		3.3		2.53	5.09	2.6	0.07	3.74	1.59	0.02
[10077] ISHII K. (1956)	samp. 4^	39.5	141.5	40	142	HONSHU ARC / NORTHEASTERN HONSHU ARC / HONSHU / TANOHATA GRANITE / PACIFIC OCEAN	PLUTONIC ROCK			WHOLE ROCK	63.02	0.49	13.66		2.54		5.73	5.66	2.76	0.12	0.95	4.93	0.03
[10077] ISHII K. (1956)	samp. 5	39.5	141.5	40	142	HONSHU ARC / NORTHEASTERN HONSHU ARC / HONSHU / TANOHATA GRANITE / PACIFIC OCEAN	PLUTONIC ROCK			WHOLE ROCK	68	0.28	15.4		2.39		2.29	4.27	1.64	0.09	3.18	1.93	0.03
[10077] ISHII K. (1956)	samp. 6	39.5	141.5	40	142	HONSHU ARC / NORTHEASTERN HONSHU ARC / HONSHU / TANOHATA GRANITE / PACIFIC OCEAN	PLUTONIC ROCK			WHOLE ROCK	73.74	0.22	10.83		2.46		1.5	2.82	1.38	0.07	3.02	3.72	0.02
[10232] SHIBATA H. (1956)	samp. HIRASE	34	131	37	135	HONSHU ARC / SOUTHWESTERN HONSHU ARC / HONSHU / PACIFIC OCEAN	PLUTONIC ROCK			WHOLE ROCK	68.22	0.65	15.25		1.6		1.89	2.53	1.1		2.9	4.51	0.02
[10232] SHIBATA H. (1956)	samp. HATOGAYA	34	131	37	135	HONSHU ARC / SOUTHWESTERN HONSHU ARC / HONSHU / PACIFIC OCEAN	PLUTONIC ROCK			WHOLE ROCK	76.14	0.3	12.96		0.82		0.63	1.3	0.48		4	3.61	0.02
[10232] SHIBATA H. (1956)	samp. AMO	35.5	136.5	37	138	HONSHU ARC / CENTRAL HONSHU / HONSHU / PACIFIC OCEAN	PLUTONIC ROCK			WHOLE ROCK	74.5	0.18	13.71		0.36		1.04	1.41	0.36	0	3.41	4.75	0.02
[10232] SHIBATA H. (1956)	samp. GENDA	35.5	136.5	37	138	HONSHU ARC / CENTRAL HONSHU / HONSHU / PACIFIC OCEAN	PLUTONIC ROCK			WHOLE ROCK	67.88	0.34	17.47		0.72		1.2	3.18	0.71	0.01	3.24	4.02	0.02
[10232] SHIBATA H. (1956)	samp. MASAGODAKE	35.5	136.5	37	138	HONSHU ARC / CENTRAL HONSHU / HONSHU / PACIFIC OCEAN	PLUTONIC ROCK			WHOLE ROCK	73.91	0.26	13.8		0.89		0.95	1.11	0.51		4.12	3.12	0.02
[10232] SHIBATA H. (1956)	samp. UGUIGAWA	35	137.5	36	138	HONSHU ARC / CENTRAL HONSHU / HONSHU / PACIFIC OCEAN	PLUTONIC ROCK			WHOLE ROCK	56.71	0.78	16.03		1.19		5.65	7.76	3.49	0.05	1.75	3.75	0.45
[10232] SHIBATA H. (1956)	samp. OTSUNAGO	35	137.5	36	138	HONSHU ARC / CENTRAL HONSHU / HONSHU / PACIFIC OCEAN	PLUTONIC ROCK			WHOLE ROCK	70.15	0.33	15.15		0.78		2.06	2.7	0.77	0.01	3.33	3.6	0.08
[10232] SHIBATA H. (1956)	samp. TOKONAMIZAWA	35	137.5	36	138	HONSHU ARC / CENTRAL HONSHU / HONSHU / PACIFIC OCEAN	PLUTONIC ROCK			WHOLE ROCK	70.82	0.21	15		1.24		1.81	2.77	0.84	0	2.32	3.5	0.04
[10232] SHIBATA H. (1956)	samp. URUSHIHATA	35	137.5	36	138	HONSHU ARC / CENTRAL HONSHU / HONSHU / PACIFIC OCEAN	PLUTONIC ROCK			WHOLE ROCK	70.8	0.29	14.86		0.78		2.25	3.22	0.94		2.83	2.25
[10232] SHIBATA H. (1956)	samp. SHIMOYAMAZAWA	35.5	136.5	37	138	HONSHU ARC / CENTRAL HONSHU / HONSHU / PACIFIC OCEAN	PLUTONIC ROCK			WHOLE ROCK	73.07	0.16	14.31		0.81		1.15	1.8	0.74	0	3.86	2.63	0.02
[10232] SHIBATA H. (1956)	samp. URUSHIHATA	35.5	136.5	37	138	HONSHU ARC / CENTRAL HONSHU / HONSHU / PACIFIC OCEAN	PLUTONIC ROCK			WHOLE ROCK	69.37	0.47	15.86		0.67		3.1	2.78	0.9		3.11	2.01
[10232] SHIBATA H. (1956)	samp. TENRYUKYO	35	137.5	37	138.5	HONSHU ARC / CENTRAL HONSHU / HONSHU / PACIFIC OCEAN	PLUTONIC ROCK			WHOLE ROCK	72.56	0.32	14.53		0.38		2	2.55	0.7		3.36	2.39
[10232] SHIBATA H. (1956)	samp. UMAFUNE	36.5	140	38.5	141	HONSHU ARC / NORTHEASTERN HONSHU ARC / HONSHU / PACIFIC OCEAN	PLUTONIC ROCK			WHOLE ROCK	62.86	0.41	18.68		0.99		3.38	5.01	1.76		1.56	3.77	0.02
[10232] SHIBATA H. (1956)	samp. HAGUROSAN	36.5	140	38.5	141	HONSHU ARC / NORTHEASTERN HONSHU ARC / HONSHU / PACIFIC OCEAN	PLUTONIC ROCK			WHOLE ROCK	62.84	0.63	17.77		0.58		4.2	5.04	2.36		1.98	2.45	0.01
[10232] SHIBATA H. (1956)	samp. YOKOKAWA	36.5	140	38.5	141	HONSHU ARC / NORTHEASTERN HONSHU ARC / HONSHU / PACIFIC OCEAN	PLUTONIC ROCK			WHOLE ROCK	70.18	0.43	14.25		1.14		2.67	2.74	1.1		3.4	3.7
[10232] SHIBATA H. (1956)	samp. 1	38	140.5	41	142	HONSHU ARC / NORTHEASTERN HONSHU ARC / HONSHU / PACIFIC OCEAN	PLUTONIC ROCK			WHOLE ROCK	54.28	0.8	18.64		1.54		6.92	7.81	4.09	0.07	0.54	1.94	0.22
[10232] SHIBATA H. (1956)	samp. 2	38	140.5	41	142	HONSHU ARC / NORTHEASTERN HONSHU ARC / HONSHU / PACIFIC OCEAN	PLUTONIC ROCK			WHOLE ROCK	56.35	0.82	16.97		2.26		5.55	6.09	4.66	0.15	0.73	2.1	0.26
[10232] SHIBATA H. (1956)	samp. 3	38	140.5	41	142	HONSHU ARC / NORTHEASTERN HONSHU ARC / HONSHU / PACIFIC OCEAN	PLUTONIC ROCK			WHOLE ROCK	68.91	1.02	14.65		0.18		3.24	3.98	1.34	0	2.65	3.2	0.13
[10232] SHIBATA H. (1956)	samp. GONOTSUBO	37.5	140	38.5	141	HONSHU ARC / NORTHEASTERN HONSHU ARC / HONSHU / PACIFIC OCEAN	PLUTONIC ROCK			WHOLE ROCK	50.89	1.17	19.2		3.01		7.03	8.62	4.29	0.08	0.68	2.9	0.33
[10232] SHIBATA H. (1956)	samp. KINSHOZAN	37.5	140	38.5	141	HONSHU ARC / NORTHEASTERN HONSHU ARC / HONSHU / PACIFIC OCEAN	PLUTONIC ROCK			WHOLE ROCK	51.48	1.14	18.72		3.21		6.82	8.77	3.65	0.1	0.72	2.23	0.28
[10232] SHIBATA H. (1956)	samp. OSAWA	37.5	140	38.5	141	HONSHU ARC / NORTHEASTERN HONSHU ARC / HONSHU / PACIFIC OCEAN	PLUTONIC ROCK			WHOLE ROCK	63.55	0.86	17.01		1.43		3.59	4.73	2.4	0.03	1.62	3.33	0.05
[4629] MATSUMOTO H. (1956)	samp. 1	29.63	129.72	29.63	129.72	RYUKYU ARC / RYUKYU ARC / SUWANOSE-JIMA / SUWANOSE-JIMA / ONTAKE FORMATION / PACIFIC OCEAN	VOLCANIC ROCK			WHOLE ROCK	59.49	0.76	16.54		2.85		5.11	7.28	2.7	0.08	1.52	3.08	0.21
[4629] MATSUMOTO H. (1956)	samp. 2	29.63	129.72	29.63	129.72	RYUKYU ARC / RYUKYU ARC / SUWANOSE-JIMA / SUWANOSE-JIMA / NEGAMI DAKE LAVA / PACIFIC OCEAN	VOLCANIC ROCK			WHOLE ROCK	59.79	0.72	16.55		2.36		4.99	7.06	2.72	0.09	1.66	3.17	0.19
[4629] MATSUMOTO H. (1956)	samp. 3	29.63	129.72	29.63	129.72	RYUKYU ARC / RYUKYU ARC / SUWANOSE-JIMA / SUWANOSE-JIMA / MAKKO-DAI LAVA / PACIFIC OCEAN	VOLCANIC ROCK			WHOLE ROCK	60.21	0.64	16.72		2.08		4.67	6.99	2.55	0.11	1.7	3.54	0.24
[4629] MATSUMOTO H. (1956)	samp. 4	29.63	129.72	29.63	129.72	RYUKYU ARC / RYUKYU ARC / SUWANOSE-JIMA / SUWANOSE-JIMA / BUNKA LAVA / PACIFIC OCEAN	VOLCANIC ROCK			WHOLE ROCK	60.01	0.67	16.63		2.12		4.79	7	2.62	0.1	1.68	3.35	0.22
[4629] MATSUMOTO H. (1956)	samp. 5	29.63	129.72	29.63	129.72	RYUKYU ARC / RYUKYU ARC / SUWANOSE-JIMA / SUWANOSE-JIMA / MEIJI LAVA / PACIFIC OCEAN	VOLCANIC ROCK			WHOLE ROCK	59.97	0.69	16.61		2.26		4.81	7.19	2.57	0.09	1.62	3.31	0.19
[4629] MATSUMOTO H. (1956)	samp. 6	29.63	129.72	29.63	129.72	RYUKYU ARC / RYUKYU ARC / SUWANOSE-JIMA / SUWANOSE-JIMA / PACIFIC OCEAN	VOLCANIC ROCK			WHOLE ROCK	57.29	0.97	15.93		2.61		5.33	8.24	2.81	0.11	1.52	3.21	0.23
[4629] MATSUMOTO H. (1956)	samp. 7	29.63	129.72	29.63	129.72	RYUKYU ARC / RYUKYU ARC / SUWANOSE-JIMA / SUWANOSE-JIMA / PACIFIC OCEAN	VOLCANIC ROCK			WHOLE ROCK	58.38	0.82	16.04		2.41		5.3	8.29	2.74	0.1	1.49	3.2	0.23
[4629] MATSUMOTO H. (1956)	samp. 8	29.63	129.72	29.63	129.72	RYUKYU ARC / RYUKYU ARC / SUWANOSE-JIMA / SUWANOSE-JIMA / PACIFIC OCEAN	VOLCANIC ROCK			WHOLE ROCK	59.99	0.73	16.59		4.19		3.05	7.04	2.69	0.11	1.66	3.14	0.21
[4629] MATSUMOTO H. (1956)	samp. 9	29.63	129.72	29.63	129.72	RYUKYU ARC / RYUKYU ARC / SUWANOSE-JIMA / SUWANOSE-JIMA / PACIFIC OCEAN	VOLCANIC ROCK			WHOLE ROCK	58.94	0.62	15.74		4.57		3.46	7.79	2.87	0.12	1.47	2.99	0.21
[4629] MATSUMOTO H. (1956)	samp. 10	29.63	129.72	29.63	129.72	RYUKYU ARC / RYUKYU ARC / SUWANOSE-JIMA / SUWANOSE-JIMA / PACIFIC OCEAN	VOLCANIC ROCK			WHOLE ROCK	59.6	0.7	15.33		3.87		3.02	8.06	2.93	0.11	1.51	3.09	0.2
[1404] KUNO H. (1957)	samp. HK49050303B	38.6	139.62	38.6	139.62	HONSHU ARC / NORTHEASTERN HONSHU ARC / HONSHU / PACIFIC OCEAN	PEGMATITE			WHOLE ROCK	54.59	1.95	13.17		4.45		8.77	7.72	2.9	0.6	1.06	2.95
[4736] YAMAGUCHI M. (1957)	samp. 20A	33.3	131	33.3	131	HONSHU ARC / SOUTHWESTERN HONSHU ARC / KYUSHU / PACIFIC OCEAN	PLUTONIC ROCK			WHOLE ROCK	61.46	0.54	16		2.39		3.62	5.1	3	0.13	2.17	3.6	0.36
[4736] YAMAGUCHI M. (1957)	samp. 14A	33.3	131	33.3	131	HONSHU ARC / SOUTHWESTERN HONSHU ARC / KYUSHU / PACIFIC OCEAN	PLUTONIC ROCK			WHOLE ROCK	52.62	0.78	17.21		2.75		6.34	8.69	4.13	0.09	1.63	4.13	0.31
[4734] MORIMOTO R. (1957)	samp. N7	34.7	135.6	34.7	135.6	HONSHU ARC / SOUTHWESTERN HONSHU ARC / HONSHU / NIJO / ROKUYAJI-LAVA / PACIFIC OCEAN	VOLCANIC ROCK			VOLCANIC GLASS	70.52	0.16	13.48		1.36		0.94	2.63	0.58	0.02	2.94	2.08	0.18
[4734] MORIMOTO R. (1957)	samp. N1	34.7	135.6	34.7	135.6	HONSHU ARC / SOUTHWESTERN HONSHU ARC / HONSHU / NIJO / HATA BASALT / PACIFIC OCEAN	VOLCANIC ROCK			WHOLE ROCK	61.5	0.81	17.52		0.77		4.7	5.31	2.74	0.13	1.88	2.22	0.2
[4734] MORIMOTO R. (1957)	samp. N2	34.7	135.6	34.7	135.6	HONSHU ARC / SOUTHWESTERN HONSHU ARC / HONSHU / NIJO / KASUGAYAMA LAVA / PACIFIC OCEAN	VOLCANIC ROCK			WHOLE ROCK	61.72	0.62	19.18		0.53		4.11	5.59	2.12	0.1	1.99	2.65	0.18
[4734] MORIMOTO R. (1957)	samp. N3	34.7	135.6	34.7	135.6	HONSHU ARC / SOUTHWESTERN HONSHU ARC / HONSHU / NIJO / KOTOKU-LAVA / PACIFIC OCEAN	VOLCANIC ROCK			WHOLE ROCK	60.19	0.7	17.29		1.47		3.77	5.49	2	0.07	1.85	3.41	0.12
[4734] MORIMOTO R. (1957)	samp. N4	34.7	135.6	34.7	135.6	HONSHU ARC / SOUTHWESTERN HONSHU ARC / HONSHU / NIJO / ISHIKIRIBA-LAVA / PACIFIC OCEAN	VOLCANIC ROCK			WHOLE ROCK	61.67	0.6	17.92		0.41		3.91	4.77	1.52	0.11	2.42	3	0.18
[4734] MORIMOTO R. (1957)	samp. N5	34.7	135.6	34.7	135.6	HONSHU ARC / SOUTHWESTERN HONSHU ARC / HONSHU / NIJO / ODAKE-LAVA / PACIFIC OCEAN	VOLCANIC ROCK			WHOLE ROCK	64.55	0.58	16.73		3.04		1.37	3.88	1.37	0.08	2.52	3.78	0.12
[4734] MORIMOTO R. (1957)	samp. N6	34.7	135.6	34.7	135.6	HONSHU ARC / SOUTHWESTERN HONSHU ARC / HONSHU / NIJO / MYOJINYAMA-LAVA / PACIFIC OCEAN	VOLCANIC ROCK			WHOLE ROCK	64.58	0.53	18.05		2.34		0.73	5.02	0.87	0.03	2.23	2.6	0.25
[4734] MORIMOTO R. (1957)	samp. M1	34.5	136	35	137	HONSHU ARC / SOUTHWESTERN HONSHU ARC / HONSHU / MUROO / PACIFIC OCEAN	VOLCANIC ROCK			WHOLE ROCK	72.55	0.24	13.17		1.84		0.88	1.19	0.61	0.05	3.97	2.87	0.1
[4734] MORIMOTO R. (1957)	samp. M2	34	136.5	35	136.5	HONSHU ARC / SOUTHWESTERN HONSHU ARC / HONSHU / PACIFIC OCEAN	VOLCANIC ROCK			WHOLE ROCK	71.15	0.27	13.03		1.15		1.43	1.28	0.53	0.05	4.23	3.28	0.17
[4734] MORIMOTO R. (1957)	samp. M3	34	136.5	35	136.5	HONSHU ARC / SOUTHWESTERN HONSHU ARC / HONSHU / PACIFIC OCEAN	VOLCANIC ROCK			WHOLE ROCK	57.42	0.73	16.79		2.1		5.22	6.39	4.49	0.11	2.18	2.96	0.04
[4734] MORIMOTO R. (1957)	samp. S1	34	136.5	35	136.5	HONSHU ARC / SOUTHWESTERN HONSHU ARC / HONSHU / PACIFIC OCEAN	VOLCANIC ROCK			WHOLE ROCK	51.72	0.58	15.71		2.15		5.65	7.86	9.89	0.14	0.79	2.74	0.07
[4734] MORIMOTO R. (1957)	samp. S2	34.3	135	35	136	HONSHU ARC / SOUTHWESTERN HONSHU ARC / HONSHU / PACIFIC OCEAN	VOLCANIC ROCK			WHOLE ROCK	52.4	1.01	16.94		2.23		5.55	7.69	7.65	0.15	1.15	2.45	0.16
[4734] MORIMOTO R. (1957)	samp. S3	34.3	135	35	136	HONSHU ARC / SOUTHWESTERN HONSHU ARC / HONSHU / PACIFIC OCEAN	VOLCANIC ROCK			WHOLE ROCK	57.24	0.54	15.31		1.82		4.81	5.71	7.52	0.11	1.46	2.91	0.18
[4734] MORIMOTO R. (1957)	samp. S4	34.3	135	35	136	HONSHU ARC / SOUTHWESTERN HONSHU ARC / HONSHU / PACIFIC OCEAN	VOLCANIC ROCK			WHOLE ROCK	64.02	0.42	15.42		1.78		2.43	2.93	4.45	0.09	2.57	3.45	0.04
[4736] YAMAGUCHI M. (1957)	samp. 2B1	33.3	131	33.3	131	HONSHU ARC / SOUTHWESTERN HONSHU ARC / KYUSHU / PACIFIC OCEAN	VOLCANIC ROCK			WHOLE ROCK	57.04	0.71	18.16		3.3		3.71	7.61	2.85	0.1	1.98	3.31	0.3
[4736] YAMAGUCHI M. (1957)	samp. 2B2	33.3	131	33.3	131	HONSHU ARC / SOUTHWESTERN HONSHU ARC / KYUSHU / PACIFIC OCEAN	VOLCANIC ROCK			WHOLE ROCK	56.77	0.71	18.31		3.28		3.75	7.79	2.89	0.1	1.86	3.09	0.27
[4736] YAMAGUCHI M. (1957)	samp. 2C	33.3	131	33.3	131	HONSHU ARC / SOUTHWESTERN HONSHU ARC / KYUSHU / PACIFIC OCEAN	VOLCANIC ROCK			WHOLE ROCK	56.02	0.79	18.4		2.81		4.32	8.02	3.2	0.12	1.94	2.59	0.23
[4736] YAMAGUCHI M. (1957)	samp. 3B	33.3	131	33.3	131	HONSHU ARC / SOUTHWESTERN HONSHU ARC / KYUSHU / PACIFIC OCEAN	VOLCANIC ROCK			WHOLE ROCK	56.33	0.78	18.18		3.57		3.71	7.74	2.99	0.09	1.82	3.06	0.26
[4736] YAMAGUCHI M. (1957)	samp. 20B	33.3	131	33.3	131	HONSHU ARC / SOUTHWESTERN HONSHU ARC / KYUSHU / PACIFIC OCEAN	VOLCANIC ROCK			WHOLE ROCK	56.22	0.78	18.18		3.32		3.85	7.79	3.07	0.12	1.84	3.27	0.27
[4736] YAMAGUCHI M. (1957)	samp. 24B	33.3	131	33.3	131	HONSHU ARC / SOUTHWESTERN HONSHU ARC / KYUSHU / PACIFIC OCEAN	VOLCANIC ROCK			WHOLE ROCK	56.78	0.77	18.2		3.47		3.73	7.71	2.93	0.1	1.89	3.16	0.26
[4736] YAMAGUCHI M. (1957)	samp. 24C	33.3	131	33.3	131	HONSHU ARC / SOUTHWESTERN HONSHU ARC / KYUSHU / PACIFIC OCEAN	VOLCANIC ROCK			WHOLE ROCK	55.93	0.8	18.38		2.84		4.29	8	3.21	0.12	1.94	2.62	0.23
[4736] YAMAGUCHI M. (1957)	samp. 40B	33.3	131	33.3	131	HONSHU ARC / SOUTHWESTERN HONSHU ARC / KYUSHU / PACIFIC OCEAN	VOLCANIC ROCK			WHOLE ROCK	57.51	0.77	18.21		3.36		3.57	7.59	2.86	0.09	1.97	3.24	0.25
[4736] YAMAGUCHI M. (1957)	samp. 40C	33.3	131	33.3	131	HONSHU ARC / SOUTHWESTERN HONSHU ARC / KYUSHU / PACIFIC OCEAN	VOLCANIC ROCK			WHOLE ROCK	55.91	0.81	18.37		2.86		4.29	8	3.21	0.11	1.96	2.57	0.22
[4736] YAMAGUCHI M. (1957)	samp. 19A	33.3	131	33.3	131	HONSHU ARC / SOUTHWESTERN HONSHU ARC / KYUSHU / PACIFIC OCEAN	VOLCANIC ROCK			WHOLE ROCK	55.2	0.42	16.61		2.81		4.07	8.28	4.8	0.07	1.85	4.39	0.34
[4736] YAMAGUCHI M. (1957)	samp. 30A	33.3	131	33.3	131	HONSHU ARC / SOUTHWESTERN HONSHU ARC / KYUSHU / PACIFIC OCEAN	VOLCANIC ROCK			WHOLE ROCK	54.66	0.86	15.88		3.92		6.91	7.01	4.65	0.15	1.27	3.24	0.29
[6749] ARAMAKI S. (1957)	samp. AS401	36.43	138.5	36.43	138.5	HONSHU ARC / NORTHEASTERN HONSHU ARC / HONSHU / ASAMA / PACIFIC OCEAN	VOLCANIC ROCK			WHOLE ROCK	62.27	0.47	16.01		2.32		4.22	6.44	3.72	0.11	1.42	2.64	0.16
[6749] ARAMAKI S. (1957)	samp. AS256	36.43	138.5	36.43	138.5	HONSHU ARC / NORTHEASTERN HONSHU ARC / HONSHU / ASAMA / AGATSUMA NUEE ARDENTE DEPOSIT / PACIFIC OCEAN	VOLCANIC ROCK			WHOLE ROCK	60.76	0.9	15.08		4.4		3.51	6.43	3.45	0.21	1.21	4.25	0.17
[6749] ARAMAKI S. (1957)	samp. AS224	36.43	138.5	36.43	138.5	HONSHU ARC / NORTHEASTERN HONSHU ARC / HONSHU / ASAMA / ONIOSHIDASHI LAVA / PACIFIC OCEAN	VOLCANIC ROCK			WHOLE ROCK	62.37	0.66	15.9		1.14		4.79	6.13	3.43	0.11	1.49	3.2	0.13
[6749] ARAMAKI S. (1957)	samp. AS5176	36.43	138.5	36.43	138.5	HONSHU ARC / NORTHEASTERN HONSHU ARC / HONSHU / ASAMA / ONIOSHIDASHI LAVA / PACIFIC OCEAN	VOLCANIC ROCK			WHOLE ROCK	60.28	0.59	16.53		1.31		5.18	7.13	3.77	0.21	1.07	3.09	0.11
[1404] KUNO H. (1957)	samp. HK31042408	34.5	138.7	35.5	139	IZU-BONIN ARC / IZU ARC / HONSHU / HATU-SIMA BASALT / PACIFIC OCEAN	VOLCANIC ROCK			WHOLE ROCK	55.1	1.99	14.77		5.42		6.87	8.08	3.73	0.63	0.53	2.74	0.09
[2714] SCHMIDT R. G. (1957)	samp. 1	18.1	145.75	18.17	145.81	MARIANA ARC / MARIANA ARC - CENTRAL ISLAND PROVINCE / PAGAN / NORTHWEST PAGAN / PACIFIC OCEAN	VOLCANIC ROCK			WHOLE ROCK	49.89	0.8	18.89		3.28		6.74	11.81	4.74	0.19	0.61	2.44	0.25
[2714] SCHMIDT R. G. (1957)	samp. 2	18.1	145.75	18.17	145.81	MARIANA ARC / MARIANA ARC - CENTRAL ISLAND PROVINCE / PAGAN / PAGAN NORTH / PACIFIC OCEAN	VOLCANIC ROCK			WHOLE ROCK	50.3	1.06	18.12		4.5		6.66	10.8	4.8	0.21	0.7	2.5	0.16
[2714] SCHMIDT R. G. (1957)	samp. 3	18.9	145.5	18.9	145.5	MARIANA ARC / MARIANA ARC - CENTRAL ISLAND PROVINCE / AGRIGAN / PACIFIC OCEAN	VOLCANIC ROCK			WHOLE ROCK	50.52	1.04	16.94		2.7		8.59	10.75	5.37	0.22	0.76	2.68	0.18
[2714] SCHMIDT R. G. (1957)	samp. 4	18.1	145.75	18.17	145.81	MARIANA ARC / MARIANA ARC - CENTRAL ISLAND PROVINCE / PAGAN / NORTHWEST PAGAN / PACIFIC OCEAN	VOLCANIC ROCK			WHOLE ROCK	50.87	0.95	15.46		4.32		8.2	10.64	5.55	0.21	0.71	2.63	0.24
[2714] SCHMIDT R. G. (1957)	samp. 5	18.1	145.75	18.17	145.81	MARIANA ARC / MARIANA ARC - CENTRAL ISLAND PROVINCE / PAGAN / NORTHWEST PAGAN / PACIFIC OCEAN	VOLCANIC ROCK			WHOLE ROCK	50.99	0.97	16.98		3.39		8.29	10.03	4.74	0.21	0.78	2.9	0.24
[2714] SCHMIDT R. G. (1957)	samp. 6	18.1	145.75	18.17	145.81	MARIANA ARC / MARIANA ARC - CENTRAL ISLAND PROVINCE / PAGAN / PAGAN NORTH / PACIFIC OCEAN	VOLCANIC ROCK			WHOLE ROCK	51.46		17.66		2.62		8.18	11	4.57	0.2	0.63	2.4	0.12
[2714] SCHMIDT R. G. (1957)	samp. 7	17.58	145.83	17.58	145.83	MARIANA ARC / MARIANA ARC - CENTRAL ISLAND PROVINCE / ALAMAGAN / PACIFIC OCEAN	VOLCANIC ROCK			WHOLE ROCK	53.09	0.8	16.28		4.52		4.71	10.2	6	0.19	0.88	2.57	0.25
[2714] SCHMIDT R. G. (1957)	samp. 8	20.6	144.8	20.6	144.8	MARIANA ARC / MARIANA ARC - CENTRAL ISLAND PROVINCE / FARALLON DE PAJAROS / PACIFIC OCEAN	VOLCANIC ROCK			WHOLE ROCK	52.8	0.86	21.39		2.1		6.22	10.5	2.4	0.14	0.62	2.76	0.15
[2714] SCHMIDT R. G. (1957)	samp. 9	20.6	144.8	20.6	144.8	MARIANA ARC / MARIANA ARC - CENTRAL ISLAND PROVINCE / FARALLON DE PAJAROS / PACIFIC OCEAN	VOLCANIC ROCK			WHOLE ROCK	53.91		19.59		2.69		6.65	9.8	2.44	0.17	0.67	2.67	0.12
[2714] SCHMIDT R. G. (1957)	samp. 10	20.6	144.8	20.6	144.8	MARIANA ARC / MARIANA ARC - CENTRAL ISLAND PROVINCE / FARALLON DE PAJAROS / PACIFIC OCEAN	VOLCANIC ROCK			WHOLE ROCK	57		17.47		4.59		4.43	8.51	3.23		1.15	2.98	0.19
[2714] SCHMIDT R. G. (1957)	samp. 1	15.2	145.9	15.2	146.2	MARIANA ARC / MARIANA ARC - SOUTHERN SEAMOUNT PROVINCE / SAIPAN / PACIFIC OCEAN	VOLCANIC ROCK			WHOLE ROCK	79.2	0.23	11.05		0.52		0.9	2.06	0.36	0.02	1.58	3.4	0.13
[2714] SCHMIDT R. G. (1957)	samp. 2	15.2	145.9	15.2	146.2	MARIANA ARC / MARIANA ARC - SOUTHERN SEAMOUNT PROVINCE / SAIPAN / SANKAKUYAMA FORMATION / PACIFIC OCEAN	VOLCANIC ROCK			WHOLE ROCK	79	0.18	9.94		1.18		0.22	0.64		0.02	1.2	3.88	0.07
[2714] SCHMIDT R. G. (1957)	samp. 3	15.2	145.9	15.2	146.2	MARIANA ARC / MARIANA ARC - SOUTHERN SEAMOUNT PROVINCE / SAIPAN / SANKAKUYAMA FORMATION / PACIFIC OCEAN	VOLCANIC ROCK			WHOLE ROCK	76.39	0.11	10.75		0.29		1.12	1.13	0.3	0.07	2.29	3.34	0.16
[2714] SCHMIDT R. G. (1957)	samp. 4	15.2	145.9	15.2	146.2	MARIANA ARC / MARIANA ARC - SOUTHERN SEAMOUNT PROVINCE / SAIPAN / PACIFIC OCEAN	VOLCANIC ROCK			WHOLE ROCK	63.58	0.71	14.57		1.52		5.92	4.58	1.6		2.02	4.86	0.34
[2714] SCHMIDT R. G. (1957)	samp. 5	15.2	145.9	15.2	146.2	MARIANA ARC / MARIANA ARC - SOUTHERN SEAMOUNT PROVINCE / SAIPAN / HAGMAN FORMATION / PACIFIC OCEAN	VOLCANIC ROCK			WHOLE ROCK	60.95	0.54	18.05		2.41		2.61	8.16	2.37	0.08	0.58	3.1	0.1
[2714] SCHMIDT R. G. (1957)	samp. 6	15.2	145.9	15.2	146.2	MARIANA ARC / MARIANA ARC - SOUTHERN SEAMOUNT PROVINCE / SAIPAN / HAGMAN FORMATION / PACIFIC OCEAN	VOLCANIC ROCK			WHOLE ROCK	60.8	0.48	18.13		2.03		3.53	8.18	2.54	0.09	0.6	3.12	0.11
[2714] SCHMIDT R. G. (1957)	samp. 7	15.2	145.9	15.2	146.2	MARIANA ARC / MARIANA ARC - SOUTHERN SEAMOUNT PROVINCE / SAIPAN / HAGMAN FORMATION / PACIFIC OCEAN	VOLCANIC ROCK			WHOLE ROCK	58.19	0.46	17.82		2.5		4.08	8.9	3.46	0.1	0.53	2.8	0.09
[2714] SCHMIDT R. G. (1957)	samp. 8	15.2	145.9	15.2	146.2	MARIANA ARC / MARIANA ARC - SOUTHERN SEAMOUNT PROVINCE / SAIPAN / HAGMAN FORMATION / PACIFIC OCEAN	VOLCANIC ROCK			WHOLE ROCK	57.38	0.52	18.36		4.88		2.26	8.48	2.4	0.07	0.74	2.76	0.02
[2714] SCHMIDT R. G. (1957)	samp. 9	15.2	145.9	15.2	146.2	MARIANA ARC / MARIANA ARC - SOUTHERN SEAMOUNT PROVINCE / SAIPAN / PACIFIC OCEAN	VOLCANIC ROCK			WHOLE ROCK	57.2	0.54	16.35		2.23		5.93	8.85	4.65	0.14	0.68	2.5	0.36
[2714] SCHMIDT R. G. (1957)	samp. 10	15.2	145.9	15.2	146.2	MARIANA ARC / MARIANA ARC - SOUTHERN SEAMOUNT PROVINCE / SAIPAN / HAGMAN FORMATION / PACIFIC OCEAN	VOLCANIC ROCK			WHOLE ROCK	56.45	0.61	18.97		3.61		3.56	7.02	3.55	0.1	0.43	2.5	0.07
[2714] SCHMIDT R. G. (1957)	samp. 11	15.2	145.9	15.2	146.2	MARIANA ARC / MARIANA ARC - SOUTHERN SEAMOUNT PROVINCE / SAIPAN / FINA-SISU FORMATION / PACIFIC OCEAN	VOLCANIC ROCK			WHOLE ROCK	51.21	1.35	17.2		7.59		3.24	6.54	2.14	0.1	1.05	2.75	0.32
[2714] SCHMIDT R. G. (1957)	samp. 14	13.5	144.67	13.5	144.67	MARIANA ARC / MARIANA ARC - SOUTHERN SEAMOUNT PROVINCE / GUAM / PACIFIC OCEAN	VOLCANIC ROCK			WHOLE ROCK	60.84	0.72	12.56		3.13		3.49	8.17	3.44	0.13	0.82	2.69	0.14
[4736] YAMAGUCHI M. (1957)	samp. IA	32	130.5	32.5	131.5	RYUKYU ARC / RYUKYU ARC / KYUSHU / PACIFIC OCEAN	VOLCANIC ROCK			WHOLE ROCK	60.84	0.75	16.08		2.94		3.21	5.91	3.13	0.06	2.11	3.42	0.12
[4736] YAMAGUCHI M. (1957)	samp. IB	32	130.5	32.5	131.5	RYUKYU ARC / RYUKYU ARC / KYUSHU / PACIFIC OCEAN	VOLCANIC ROCK			WHOLE ROCK	60.32	0.76	16.43		2.21		3.91	6.18	3.45	0.07	2.32	2.92	0.08
[10203] PARASKEVOPOULOS G. M (1958)	samp. 257	40.16	25.83	40.16	25.83	AEGEAN ARC / NORTHEAST AEGEAN VOLCANIC ARC / IMVROS (IMBROS) / AEGEAN SEA	PLUTONIC ROCK			WHOLE ROCK	56.82	0.8	15.1		2.07		4.35	6.3	4.65	0.11	4.7	4	0.2
[10203] PARASKEVOPOULOS G. M (1958)	samp. 1	38	23	38	23	AEGEAN ARC / SOUTH AEGEAN VOLCANIC ARC / CROMMYONIA / AEGEAN SEA	VOLCANIC ROCK			WHOLE ROCK	59.99	1	16.97		2.15		2.6	6.33	2.65	0.11	2.43	2.7	0.18
[10203] PARASKEVOPOULOS G. M (1958)	samp. 2	38	23	38	23	AEGEAN ARC / SOUTH AEGEAN VOLCANIC ARC / CROMMYONIA / AEGEAN SEA	VOLCANIC ROCK			WHOLE ROCK	67.52	0.48	14.77		1.07		2.03	4.16	1.4	0.09	3.17	3.61	0.08
[10203] PARASKEVOPOULOS G. M (1958)	samp. 3	38	23	38	23	AEGEAN ARC / SOUTH AEGEAN VOLCANIC ARC / CROMMYONIA / AEGEAN SEA	VOLCANIC ROCK			WHOLE ROCK	67.34	0.46	15.96		3.38		0.8	2.98	0.88		1.66	4.12
[10203] PARASKEVOPOULOS G. M (1958)	samp. 4	38	23	38	23	AEGEAN ARC / SOUTH AEGEAN VOLCANIC ARC / CROMMYONIA / AEGEAN SEA	VOLCANIC ROCK			WHOLE ROCK	68.26	0.58	15.55		0.35		2.57	3.34	0.75	0.11	3.61	3.41	0.09
[10203] PARASKEVOPOULOS G. M (1958)	samp. 5	38	23	38	23	AEGEAN ARC / SOUTH AEGEAN VOLCANIC ARC / CROMMYONIA / AEGEAN SEA	VOLCANIC ROCK			WHOLE ROCK	69.95	0.5	15		1.06		1.45	3.1	1.25	0.09	2.85	3.2	0.05
[10203] PARASKEVOPOULOS G. M (1958)	samp. 6	38	23	38	23	AEGEAN ARC / SOUTH AEGEAN VOLCANIC ARC / CROMMYONIA / AEGEAN SEA	VOLCANIC ROCK			WHOLE ROCK	69.82	0.44	14.16		1.17		1.45	3.76	0.91	0.05	3.42	2.85	0.07
[10203] PARASKEVOPOULOS G. M (1958)	samp. 7	37.73	23.48	37.73	23.48	AEGEAN ARC / SOUTH AEGEAN VOLCANIC ARC / AEGINA / AEGEAN SEA	VOLCANIC ROCK			WHOLE ROCK	54.53	0.96	13.06		6.85		4.86	9.83	3.14		1.59	4.62
[10203] PARASKEVOPOULOS G. M (1958)	samp. 8	37.73	23.48	37.73	23.48	AEGEAN ARC / SOUTH AEGEAN VOLCANIC ARC / AEGINA / AEGEAN SEA	VOLCANIC ROCK			WHOLE ROCK	55.46	0.21	16.76		5.15		3	10	2.44		1.95	2.94
[10203] PARASKEVOPOULOS G. M (1958)	samp. 9	37.73	23.48	37.73	23.48	AEGEAN ARC / SOUTH AEGEAN VOLCANIC ARC / AEGINA / AEGEAN SEA	VOLCANIC ROCK			WHOLE ROCK	55.87	0.01	18.74		4.88		5.01	8.2	1.39		1.55	3.43
[10203] PARASKEVOPOULOS G. M (1958)	samp. 10	37.73	23.48	37.73	23.48	AEGEAN ARC / SOUTH AEGEAN VOLCANIC ARC / AEGINA / AEGEAN SEA	VOLCANIC ROCK			WHOLE ROCK	55.87	0.16	22.4		2.52		1.8	9.2	2.99		0.39	1.8
[10203] PARASKEVOPOULOS G. M (1958)	samp. 11	37.73	23.48	37.73	23.48	AEGEAN ARC / SOUTH AEGEAN VOLCANIC ARC / AEGINA / AEGEAN SEA	VOLCANIC ROCK			WHOLE ROCK	54.86	0.05	23.08		4.41		1.5	6.98	1.29		1.48	3.35
[10203] PARASKEVOPOULOS G. M (1958)	samp. 12	37.73	23.48	37.73	23.48	AEGEAN ARC / SOUTH AEGEAN VOLCANIC ARC / AEGINA / AEGEAN SEA	VOLCANIC ROCK			WHOLE ROCK	61.29	0.65	17.68		6.03		0.3	5.61	2.45		1.38	4.28
[10203] PARASKEVOPOULOS G. M (1958)	samp. 13	37.73	23.48	37.73	23.48	AEGEAN ARC / SOUTH AEGEAN VOLCANIC ARC / AEGINA / AEGEAN SEA	VOLCANIC ROCK			WHOLE ROCK	59.93	0.96	16.99		3.58		1.28	5.92	1.51		1.55	3.23
[10203] PARASKEVOPOULOS G. M (1958)	samp. 14	37.73	23.48	37.73	23.48	AEGEAN ARC / SOUTH AEGEAN VOLCANIC ARC / AEGINA / AEGEAN SEA	VOLCANIC ROCK			WHOLE ROCK	64.06	0.18	15.25		2.72		4.3	3.93	1.3		2.78	4.37
[10203] PARASKEVOPOULOS G. M (1958)	samp. 15	37.58	23.38	37.58	23.38	AEGEAN ARC / SOUTH AEGEAN VOLCANIC ARC / METHANA PENINSULA / METHANA / AEGEAN SEA	VOLCANIC ROCK			WHOLE ROCK	56.38	0.33	17.48		5.3		2.72	10.89	3.1		1.38	1.77
[10203] PARASKEVOPOULOS G. M (1958)	samp. 16	37.58	23.38	37.58	23.38	AEGEAN ARC / SOUTH AEGEAN VOLCANIC ARC / METHANA PENINSULA / METHANA / AEGEAN SEA	VOLCANIC ROCK			WHOLE ROCK	55.83	0.32	18.96		5.64		3.23	7.4	2.76		1.17	3.12
[10203] PARASKEVOPOULOS G. M (1958)	samp. 17	37.58	23.38	37.58	23.38	AEGEAN ARC / SOUTH AEGEAN VOLCANIC ARC / METHANA PENINSULA / METHANA / AEGEAN SEA	VOLCANIC ROCK			WHOLE ROCK	59.83	0.01	17.82		3.62		4.6	6.88	1.64		1.23	3.31
[10203] PARASKEVOPOULOS G. M (1958)	samp. 18	37.58	23.38	37.58	23.38	AEGEAN ARC / SOUTH AEGEAN VOLCANIC ARC / METHANA PENINSULA / METHANA / AEGEAN SEA	VOLCANIC ROCK			WHOLE ROCK	59.94	0.02	18.4		3.69		2.99	6.58	1.95		1.67	3.43
[10203] PARASKEVOPOULOS G. M (1958)	samp. 19	37.58	23.38	37.58	23.38	AEGEAN ARC / SOUTH AEGEAN VOLCANIC ARC / METHANA PENINSULA / METHANA / AEGEAN SEA	VOLCANIC ROCK			WHOLE ROCK	62.9	0.18	18.29		1.79		4	5.62	1.61		1.48	2.91
[10203] PARASKEVOPOULOS G. M (1958)	samp. 20	37.58	23.38	37.58	23.38	AEGEAN ARC / SOUTH AEGEAN VOLCANIC ARC / METHANA PENINSULA / METHANA / AEGEAN SEA	VOLCANIC ROCK			WHOLE ROCK	64.83	0.08	17.6		4.95		1.82	5.26	1.61		1.53	2.52
[10203] PARASKEVOPOULOS G. M (1958)	samp. 21	36.68	24.42	36.68	24.42	AEGEAN ARC / SOUTH AEGEAN VOLCANIC ARC / MILOS / AEGEAN SEA	VOLCANIC ROCK			WHOLE ROCK	52.06	1.46	17.28		10.09		1.64	10.08	0.38	0.09	2.24	3.06	0.37
[10203] PARASKEVOPOULOS G. M (1958)	samp. 22	36.68	24.42	36.68	24.42	AEGEAN ARC / SOUTH AEGEAN VOLCANIC ARC / MILOS / AEGEAN SEA	VOLCANIC ROCK			WHOLE ROCK	54.35	0.86	13.14		4.71		4.54	10.01	5.78	0.17	1.89	2.86	0.25
[10203] PARASKEVOPOULOS G. M (1958)	samp. 23	36.68	24.42	36.68	24.42	AEGEAN ARC / SOUTH AEGEAN VOLCANIC ARC / MILOS / AEGEAN SEA	VOLCANIC ROCK			WHOLE ROCK	57.04	0.75	15.74		3.38		4.79	8.6	4.01	0.13	1.73	3.31
[10203] PARASKEVOPOULOS G. M (1958)	samp. 24	36.73	24.42	36.73	24.42	AEGEAN ARC / SOUTH AEGEAN VOLCANIC ARC / MILOS / AEGEAN SEA	VOLCANIC ROCK			WHOLE ROCK	56.12	0.79	18.53		3.82		2.84	7.22	2.82	0.11	2.11	3.63	0.11
[10203] PARASKEVOPOULOS G. M (1958)	samp. 25	36.68	24.42	36.68	24.42	AEGEAN ARC / SOUTH AEGEAN VOLCANIC ARC / MILOS / AEGEAN SEA	VOLCANIC ROCK			WHOLE ROCK	59.34	0.58	16.82		4.39		1.63	7.5	3.55	0.15	1.66	3.14	0.31
[10203] PARASKEVOPOULOS G. M (1958)	samp. 26	36.68	24.42	36.68	24.42	AEGEAN ARC / SOUTH AEGEAN VOLCANIC ARC / MILOS / AEGEAN SEA	VOLCANIC ROCK			WHOLE ROCK	63.55	0.71	15.02		3.19		2.32	5.39	2.58	0.13	2.66	3.64	0.46
[10203] PARASKEVOPOULOS G. M (1958)	samp. 27	36.68	24.42	36.68	24.42	AEGEAN ARC / SOUTH AEGEAN VOLCANIC ARC / MILOS / AEGEAN SEA	VOLCANIC ROCK			WHOLE ROCK	64.62	0.8	15.52		3.82		1.68	5.69	2.64	0.13	2.01	3.48	0
[10203] PARASKEVOPOULOS G. M (1958)	samp. 28	36.68	24.42	36.68	24.42	AEGEAN ARC / SOUTH AEGEAN VOLCANIC ARC / MILOS / AEGEAN SEA	VOLCANIC ROCK			WHOLE ROCK	64.04	1.12	13.09		3.32		2.4	5.72	1.19	0.11	3.02	3.5	0.41
[10203] PARASKEVOPOULOS G. M (1958)	samp. 29	36.68	24.42	36.68	24.42	AEGEAN ARC / SOUTH AEGEAN VOLCANIC ARC / MILOS / AEGEAN SEA	VOLCANIC ROCK			WHOLE ROCK	70.04	0.16	12.99		0.86		1.8	4	0.51	0.13	3.36	3.86	0.26
[10203] PARASKEVOPOULOS G. M (1958)	samp. 30	36.68	24.42	36.68	24.42	AEGEAN ARC / SOUTH AEGEAN VOLCANIC ARC / MILOS / AEGEAN SEA	VOLCANIC ROCK			WHOLE ROCK	73.85	0.24	10.45		0.65		1.12	2.34	0.12	0.16	3.25	4.12	0.43
[10203] PARASKEVOPOULOS G. M (1958)	samp. 31	36.73	24.42	36.73	24.42	AEGEAN ARC / SOUTH AEGEAN VOLCANIC ARC / MILOS / AEGEAN SEA	VOLCANIC ROCK			WHOLE ROCK	76.04	0.05	12.17		1.25		1.11	1.68	0.19		3.02	3.65
[10203] PARASKEVOPOULOS G. M (1958)	samp. 32	36.68	24.42	36.68	24.42	AEGEAN ARC / SOUTH AEGEAN VOLCANIC ARC / MILOS / AEGEAN SEA	VOLCANIC ROCK			WHOLE ROCK	76.56	0.1	13.47		0.2		1.01	1.47	0.08	0.06	3.51	3.76
[10203] PARASKEVOPOULOS G. M (1958)	samp. 33	36.68	24.42	36.68	24.42	AEGEAN ARC / SOUTH AEGEAN VOLCANIC ARC / MILOS / AEGEAN SEA	VOLCANIC ROCK			WHOLE ROCK	75.64	0.42	12.81		1.35		0.43	1.68	0.12		3.32	3.3	0
[10203] PARASKEVOPOULOS G. M (1958)	samp. 34	36.42	25.43	36.42	25.43	AEGEAN ARC / SOUTH AEGEAN VOLCANIC ARC / SANTORINI / AEGEAN SEA	VOLCANIC ROCK			WHOLE ROCK	33.42	0.62	11.11		4.94		2.36	38.56	6.36	0.26	0.19	0.96	0.4
[10203] PARASKEVOPOULOS G. M (1958)	samp. 35	36.42	25.43	36.42	25.43	AEGEAN ARC / SOUTH AEGEAN VOLCANIC ARC / SANTORINI / AEGEAN SEA	VOLCANIC ROCK			WHOLE ROCK	48.3	0.72	19.8		4.18		5.73	12.12	5.34	0.12	0.76	2.43	0.19
[10203] PARASKEVOPOULOS G. M (1958)	samp. 36	36.42	25.43	36.42	25.43	AEGEAN ARC / SOUTH AEGEAN VOLCANIC ARC / SANTORINI / AEGEAN SEA	VOLCANIC ROCK			WHOLE ROCK	48.7	0.9	21.37		3.6		5.17	13.08	3.92	0.07	0.61	2.57	0.09
[10203] PARASKEVOPOULOS G. M (1958)	samp. 37	36.42	25.43	36.42	25.43	AEGEAN ARC / SOUTH AEGEAN VOLCANIC ARC / SANTORINI / AEGEAN SEA	VOLCANIC ROCK			WHOLE ROCK	48.89	0.67	20.57		5.83		4.16	11.74	4.95	0.13	0.7	1.9	0.19
[10203] PARASKEVOPOULOS G. M (1958)	samp. 38	36.42	25.43	36.42	25.43	AEGEAN ARC / SOUTH AEGEAN VOLCANIC ARC / SANTORINI / AEGEAN SEA	VOLCANIC ROCK			WHOLE ROCK	50.14	1.02	18.54		6.04		4.55	12.34	3.7	0.14	0.57	2.87	0.09
[10203] PARASKEVOPOULOS G. M (1958)	samp. 39	36.42	25.43	36.42	25.43	AEGEAN ARC / SOUTH AEGEAN VOLCANIC ARC / SANTORINI / AEGEAN SEA	VOLCANIC ROCK			WHOLE ROCK	52.08	1.28	15.75		2.76		5.62	9.8	7.48	0.26	1.28	3.1	0.07
[10203] PARASKEVOPOULOS G. M (1958)	samp. 40	36.42	25.43	36.42	25.43	AEGEAN ARC / SOUTH AEGEAN VOLCANIC ARC / SANTORINI / AEGEAN SEA	VOLCANIC ROCK			WHOLE ROCK	51.42	0.6	18.76		3.64		6.03	10.57	4.65	0.13	1.23	2.65	0.22
[10203] PARASKEVOPOULOS G. M (1958)	samp. 41	36.42	25.43	36.42	25.43	AEGEAN ARC / SOUTH AEGEAN VOLCANIC ARC / SANTORINI / AEGEAN SEA	VOLCANIC ROCK			WHOLE ROCK	52.22	0.51	20.3		3.01		5.32	11.5	3.88	0.12	0.68	2.27	0.12
[10203] PARASKEVOPOULOS G. M (1958)	samp. 42	36.42	25.43	36.42	25.43	AEGEAN ARC / SOUTH AEGEAN VOLCANIC ARC / SANTORINI / AEGEAN SEA	VOLCANIC ROCK			WHOLE ROCK	51.76	1.04	19.93		3.87		4.37	10.38	3.98	0.22	1.07	2.9	0.36
[10203] PARASKEVOPOULOS G. M (1958)	samp. 43	36.42	25.43	36.42	25.43	AEGEAN ARC / SOUTH AEGEAN VOLCANIC ARC / SANTORINI / AEGEAN SEA	VOLCANIC ROCK			WHOLE ROCK	53.36	1.14	17.53		2		5.28	9.94	5.22	0.22	1.55	3.12	0.18
[10203] PARASKEVOPOULOS G. M (1958)	samp. 44	36.42	25.43	36.42	25.43	AEGEAN ARC / SOUTH AEGEAN VOLCANIC ARC / SANTORINI / AEGEAN SEA	VOLCANIC ROCK			WHOLE ROCK	51.92	0.96	16.58		8.02		3.85	8.84	4.06		0.96	3	0.27
[10203] PARASKEVOPOULOS G. M (1958)	samp. 45	36.42	25.43	36.42	25.43	AEGEAN ARC / SOUTH AEGEAN VOLCANIC ARC / SANTORINI / AEGEAN SEA	VOLCANIC ROCK			WHOLE ROCK	54.52	1.41	16.3		5.24		5.79	8.24	3.34		1.08	3.96	0
[10203] PARASKEVOPOULOS G. M (1958)	samp. 46	36.42	25.43	36.42	25.43	AEGEAN ARC / SOUTH AEGEAN VOLCANIC ARC / SANTORINI / AEGEAN SEA	VOLCANIC ROCK			WHOLE ROCK	51.64	1.98	14.28		9.89		2.18	8.38	3.71		1.98	3.21	0.71
[10203] PARASKEVOPOULOS G. M (1958)	samp. 47	36.42	25.43	36.42	25.43	AEGEAN ARC / SOUTH AEGEAN VOLCANIC ARC / SANTORINI / AEGEAN SEA	VOLCANIC ROCK			WHOLE ROCK	55.64	1.54	18.19		2.2		5.57	8.52	3.47	0.2	1.3	3.64	0
[10203] PARASKEVOPOULOS G. M (1958)	samp. 48	36.42	25.43	36.42	25.43	AEGEAN ARC / SOUTH AEGEAN VOLCANIC ARC / SANTORINI / AEGEAN SEA	VOLCANIC ROCK			WHOLE ROCK	56.66	1.22	17.22		3.44		5.31	7.82	2.71	0.19	1.05	4.12	0.07
[10203] PARASKEVOPOULOS G. M (1958)	samp. 49	36.42	25.43	36.42	25.43	AEGEAN ARC / SOUTH AEGEAN VOLCANIC ARC / SANTORINI / AEGEAN SEA	VOLCANIC ROCK			WHOLE ROCK	56.62	1.19	17.38		2.37		4.38	6.9	3.25	0.24	1.67	3.57	0.11
[10203] PARASKEVOPOULOS G. M (1958)	samp. 50	36.42	25.43	36.42	25.43	AEGEAN ARC / SOUTH AEGEAN VOLCANIC ARC / SANTORINI / AEGEAN SEA	VOLCANIC ROCK			WHOLE ROCK	57.7	0.19	17.86		3.26		4.27	7.2	2.34	0.16	1.94	3.43	0.51
[10203] PARASKEVOPOULOS G. M (1958)	samp. 51	36.42	25.43	36.42	25.43	AEGEAN ARC / SOUTH AEGEAN VOLCANIC ARC / SANTORINI / AEGEAN SEA	VOLCANIC ROCK			WHOLE ROCK	57.64	0.99	17.4		2.49		4.33	7.84	2.83	0.18	1.39	3.5	0.09
[10203] PARASKEVOPOULOS G. M (1958)	samp. 52	36.42	25.43	36.42	25.43	AEGEAN ARC / SOUTH AEGEAN VOLCANIC ARC / SANTORINI / AEGEAN SEA	VOLCANIC ROCK			WHOLE ROCK	57.66	0.98	18.93		1.65		3.23	7.72	2.68	0.19	1.97	4.07	0.22
[10203] PARASKEVOPOULOS G. M (1958)	samp. 53	36.42	25.43	36.42	25.43	AEGEAN ARC / SOUTH AEGEAN VOLCANIC ARC / SANTORINI / AEGEAN SEA	VOLCANIC ROCK			WHOLE ROCK	58.92	1.02	17.29		1.69		6.37	6.22	2.31	0.24	1.68	4.29	0
[10203] PARASKEVOPOULOS G. M (1958)	samp. 54	36.42	25.43	36.42	25.43	AEGEAN ARC / SOUTH AEGEAN VOLCANIC ARC / SANTORINI / AEGEAN SEA	VOLCANIC ROCK			WHOLE ROCK	60.6	0.7	18.21		1.93		4	5.95	2.52		2.29	3.7	0
[10203] PARASKEVOPOULOS G. M (1958)	samp. 55	36.42	25.43	36.42	25.43	AEGEAN ARC / SOUTH AEGEAN VOLCANIC ARC / SANTORINI / AEGEAN SEA	VOLCANIC ROCK			WHOLE ROCK	60.64	1.2	16.32		1.48		6.18	6.02	1.88	0.18	2.01	3.83	0.23
[10203] PARASKEVOPOULOS G. M (1958)	samp. 56	36.42	25.43	36.42	25.43	AEGEAN ARC / SOUTH AEGEAN VOLCANIC ARC / SANTORINI / AEGEAN SEA	VOLCANIC ROCK			WHOLE ROCK	63.72	0.81	16.81		1.37		4.19	4.52	1.23	0.17	1.72	4.96	0
[10203] PARASKEVOPOULOS G. M (1958)	samp. 57	36.42	25.43	36.42	25.43	AEGEAN ARC / SOUTH AEGEAN VOLCANIC ARC / SANTORINI / AEGEAN SEA	VOLCANIC ROCK			WHOLE ROCK	63.96	0.69	16.04		1.52		5.14	4.1	2	0.13	2.72	3.61	0.24
[10203] PARASKEVOPOULOS G. M (1958)	samp. 58	36.42	25.43	36.42	25.43	AEGEAN ARC / SOUTH AEGEAN VOLCANIC ARC / SANTORINI / AEGEAN SEA	VOLCANIC ROCK			WHOLE ROCK	64.29	0.81	15.76		1.93		4.02	3.8	2.17	0.13	1.64	5.14	0.31
[10203] PARASKEVOPOULOS G. M (1958)	samp. 59	36.42	25.43	36.42	25.43	AEGEAN ARC / SOUTH AEGEAN VOLCANIC ARC / SANTORINI / AEGEAN SEA	VOLCANIC ROCK			WHOLE ROCK	64.19	0.89	15.48		2.15		4.16	4.1	2.1	0.11	1.86	4.75	0.13
[10203] PARASKEVOPOULOS G. M (1958)	samp. 60	36.42	25.43	36.42	25.43	AEGEAN ARC / SOUTH AEGEAN VOLCANIC ARC / SANTORINI / AEGEAN SEA	VOLCANIC ROCK			WHOLE ROCK	64.61	0.78	15.24		1.93		4.01	3.96	2.16	0.12	2.06	4.98	0.3
[10203] PARASKEVOPOULOS G. M (1958)	samp. 61	36.42	25.43	36.42	25.43	AEGEAN ARC / SOUTH AEGEAN VOLCANIC ARC / SANTORINI / AEGEAN SEA	VOLCANIC ROCK			WHOLE ROCK	64.48	0.85	15.42		1.67		4.16	3.76	2.1	0.13	1.8	5.3	0.33
[10203] PARASKEVOPOULOS G. M (1958)	samp. 62	36.42	25.43	36.42	25.43	AEGEAN ARC / SOUTH AEGEAN VOLCANIC ARC / SANTORINI / AEGEAN SEA	VOLCANIC ROCK			WHOLE ROCK	63.68	1.04	16.52		1.31		4.19	4.72	0.87	0.18	2.07	4.93	0.11
[10203] PARASKEVOPOULOS G. M (1958)	samp. 63	36.42	25.43	36.42	25.43	AEGEAN ARC / SOUTH AEGEAN VOLCANIC ARC / SANTORINI / AEGEAN SEA	VOLCANIC ROCK			WHOLE ROCK	64.99	0.62	15.22		2.3		4.1	3.91	1.95	0.13	1.92	4.6	0.19
[10203] PARASKEVOPOULOS G. M (1958)	samp. 64	36.42	25.43	36.42	25.43	AEGEAN ARC / SOUTH AEGEAN VOLCANIC ARC / SANTORINI / AEGEAN SEA	VOLCANIC ROCK			WHOLE ROCK	64.91	0.48	16		2.15		3.85	3.9	2.1	0.13	1.98	4.1	0.3
[10203] PARASKEVOPOULOS G. M (1958)	samp. 65	36.42	25.43	36.42	25.43	AEGEAN ARC / SOUTH AEGEAN VOLCANIC ARC / SANTORINI / AEGEAN SEA	VOLCANIC ROCK			WHOLE ROCK	64.5	0.79	15.83		1.73		3.75	4.15	1.84	0.1	1.74	4.8	0.3
[10203] PARASKEVOPOULOS G. M (1958)	samp. 66	36.42	25.43	36.42	25.43	AEGEAN ARC / SOUTH AEGEAN VOLCANIC ARC / SANTORINI / AEGEAN SEA	VOLCANIC ROCK			WHOLE ROCK	65.32	0.73	16.05		1.88		4.15	3.99	1.9	0.12	2.18	4.1	0.18
[10203] PARASKEVOPOULOS G. M (1958)	samp. 67	36.42	25.43	36.42	25.43	AEGEAN ARC / SOUTH AEGEAN VOLCANIC ARC / SANTORINI / AEGEAN SEA	VOLCANIC ROCK			WHOLE ROCK	65	0.77	15.19		1.76		3.73	3.74	1.82	0.12	1.76	5.6	0.12
[10203] PARASKEVOPOULOS G. M (1958)	samp. 68	36.42	25.43	36.42	25.43	AEGEAN ARC / SOUTH AEGEAN VOLCANIC ARC / SANTORINI / AEGEAN SEA	VOLCANIC ROCK			WHOLE ROCK	64.48	0.98	16.13		2.5		3.27	4.32	1.11	0.11	2.16	4.74	0.18
[10203] PARASKEVOPOULOS G. M (1958)	samp. 69	36.42	25.43	36.42	25.43	AEGEAN ARC / SOUTH AEGEAN VOLCANIC ARC / SANTORINI / AEGEAN SEA	VOLCANIC ROCK			WHOLE ROCK	64.66	1.02	16.26		0.94		4.38	4.18	0.95	0.19	1.96	5.26	0.06
[10203] PARASKEVOPOULOS G. M (1958)	samp. 70	36.42	25.43	36.42	25.43	AEGEAN ARC / SOUTH AEGEAN VOLCANIC ARC / SANTORINI / AEGEAN SEA	VOLCANIC ROCK			WHOLE ROCK	65.31	0.86	15.36		1.92		4.02	3.93	2.02	0.12	1.6	4.59	0.19
[10203] PARASKEVOPOULOS G. M (1958)	samp. 71	36.42	25.43	36.42	25.43	AEGEAN ARC / SOUTH AEGEAN VOLCANIC ARC / SANTORINI / AEGEAN SEA	VOLCANIC ROCK			WHOLE ROCK	64.72	0.9	16.39		1.81		3.84	4.22	1.26	0.08	1.99	4.93	0.17
[10203] PARASKEVOPOULOS G. M (1958)	samp. 72	36.42	25.43	36.42	25.43	AEGEAN ARC / SOUTH AEGEAN VOLCANIC ARC / SANTORINI / AEGEAN SEA	VOLCANIC ROCK			WHOLE ROCK	64.68	0.94	16.1		1.96		3.78	4.15	1.08	0.11	1.9	4.86	0.16
[10203] PARASKEVOPOULOS G. M (1958)	samp. 73	36.42	25.43	36.42	25.43	AEGEAN ARC / SOUTH AEGEAN VOLCANIC ARC / SANTORINI / AEGEAN SEA	VOLCANIC ROCK			WHOLE ROCK	65.3	0.74	16.1		1.45		4	3.78	1.9	0.13	1.68	4.3	0.19
[10203] PARASKEVOPOULOS G. M (1958)	samp. 74	36.42	25.43	36.42	25.43	AEGEAN ARC / SOUTH AEGEAN VOLCANIC ARC / SANTORINI / AEGEAN SEA	VOLCANIC ROCK			WHOLE ROCK	64.99	2.23	14.32		1.3		4.01	3.94	1.12	0.07	1.99	6.2	0.01
[10203] PARASKEVOPOULOS G. M (1958)	samp. 75	36.42	25.43	36.42	25.43	AEGEAN ARC / SOUTH AEGEAN VOLCANIC ARC / SANTORINI / AEGEAN SEA	VOLCANIC ROCK			WHOLE ROCK	64.87	1.08	16.65		1.46		4.21	2.88	1.42		1.87	5.09	0.23
[10203] PARASKEVOPOULOS G. M (1958)	samp. 76	36.42	25.43	36.42	25.43	AEGEAN ARC / SOUTH AEGEAN VOLCANIC ARC / SANTORINI / AEGEAN SEA	VOLCANIC ROCK			WHOLE ROCK	64.86	0.89	15.97		1.88		3.89	4.02	0.95	0.1	1.77	4.93	0.21
[10203] PARASKEVOPOULOS G. M (1958)	samp. 77	36.42	25.43	36.42	25.43	AEGEAN ARC / SOUTH AEGEAN VOLCANIC ARC / SANTORINI / AEGEAN SEA	VOLCANIC ROCK			WHOLE ROCK	65.14	1.12	17.67		1.59		3.33	2.96	0.95		2.18	5.41	0.19
[10203] PARASKEVOPOULOS G. M (1958)	samp. 78	36.42	25.43	36.42	25.43	AEGEAN ARC / SOUTH AEGEAN VOLCANIC ARC / SANTORINI / AEGEAN SEA	VOLCANIC ROCK			WHOLE ROCK	64.68	1	15.91		1.65		4.12	4.04	0.99	0.14	1.68	4.83	0.1
[10203] PARASKEVOPOULOS G. M (1958)	samp. 79	36.42	25.43	36.42	25.43	AEGEAN ARC / SOUTH AEGEAN VOLCANIC ARC / SANTORINI / AEGEAN SEA	VOLCANIC ROCK			WHOLE ROCK	65.24	1.02	15.47		0.79		4.42	3.7	0.84	0.16	2.17	5.44	0.09
[10203] PARASKEVOPOULOS G. M (1958)	samp. 80	36.42	25.43	36.42	25.43	AEGEAN ARC / SOUTH AEGEAN VOLCANIC ARC / SANTORINI / AEGEAN SEA	VOLCANIC ROCK			WHOLE ROCK	65.48	1.01	16.32		0.54		4.08	3.88	0.67	0.16	1.96	5.54	0.13
[10203] PARASKEVOPOULOS G. M (1958)	samp. 81	36.42	25.43	36.42	25.43	AEGEAN ARC / SOUTH AEGEAN VOLCANIC ARC / SANTORINI / AEGEAN SEA	VOLCANIC ROCK			WHOLE ROCK	65.41	2.25	14.28		0.75		4.08	3.79	1	0.09	2.03	5.75	0.1
[10203] PARASKEVOPOULOS G. M (1958)	samp. 82	36.42	25.43	36.42	25.43	AEGEAN ARC / SOUTH AEGEAN VOLCANIC ARC / SANTORINI / AEGEAN SEA	VOLCANIC ROCK			WHOLE ROCK	65.84	0.83	16.46		1.39		3.8	3.5	0.91	0.08	1.9	4.81	0.22
[10203] PARASKEVOPOULOS G. M (1958)	samp. 83	36.42	25.43	36.42	25.43	AEGEAN ARC / SOUTH AEGEAN VOLCANIC ARC / SANTORINI / AEGEAN SEA	VOLCANIC ROCK			WHOLE ROCK	65.66	1.04	15.7		0.6		4.03	3.86	0.65	0.17	2.18	5.35	0.13
[10203] PARASKEVOPOULOS G. M (1958)	samp. 84	36.42	25.43	36.42	25.43	AEGEAN ARC / SOUTH AEGEAN VOLCANIC ARC / SANTORINI / THERASIA / AEGEAN SEA	VOLCANIC ROCK			WHOLE ROCK	65.91	1.03	16.96		1.36		3.47	2.42	1.13		3.08	4.6	0.23
[10203] PARASKEVOPOULOS G. M (1958)	samp. 85	36.42	25.43	36.42	25.43	AEGEAN ARC / SOUTH AEGEAN VOLCANIC ARC / SANTORINI / AEGEAN SEA	VOLCANIC ROCK			WHOLE ROCK	67.9	0.46	15.49		1.98		1.44	3.64	0.72	0.13	2.47	4.85	0.12
[10203] PARASKEVOPOULOS G. M (1958)	samp. 86	36.42	25.43	36.42	25.43	AEGEAN ARC / SOUTH AEGEAN VOLCANIC ARC / SANTORINI / AEGEAN SEA	VOLCANIC ROCK			WHOLE ROCK	69.75	0.45	14.7		0.65		2.48	3.43	1.42		3.07	4.79	0
[10203] PARASKEVOPOULOS G. M (1958)	samp. 87	36.42	25.43	36.42	25.43	AEGEAN ARC / SOUTH AEGEAN VOLCANIC ARC / SANTORINI / AEGEAN SEA	VOLCANIC ROCK			WHOLE ROCK	68.22	0.64	13.11		3.26		1.55	4.34	1.15		2.29	4.05	0.19
[10203] PARASKEVOPOULOS G. M (1958)	samp. 88	36.42	25.43	36.42	25.43	AEGEAN ARC / SOUTH AEGEAN VOLCANIC ARC / SANTORINI / AEGEAN SEA	VOLCANIC ROCK			WHOLE ROCK	69.26	0.48	15.27		0.8		2.27	3.32	0.51	0.13	2.49	4.68	0.08
[10203] PARASKEVOPOULOS G. M (1958)	samp. 89	36.42	25.43	36.42	25.43	AEGEAN ARC / SOUTH AEGEAN VOLCANIC ARC / SANTORINI / AEGEAN SEA	VOLCANIC ROCK			WHOLE ROCK	69.06	0.33	13.49		2.86		1.28	3.64	1.05		1.71	3.23	0.07
[10203] PARASKEVOPOULOS G. M (1958)	samp. 90	36.42	25.43	36.42	25.43	AEGEAN ARC / SOUTH AEGEAN VOLCANIC ARC / SANTORINI / AEGEAN SEA	VOLCANIC ROCK			WHOLE ROCK	74.25	0.26	14.1		0.08		1.5	2.21	1.61		2.88	3.98	0
[10203] PARASKEVOPOULOS G. M (1958)	samp. 91	36.42	25.43	36.42	25.43	AEGEAN ARC / SOUTH AEGEAN VOLCANIC ARC / SANTORINI / AEGEAN SEA	VOLCANIC ROCK			WHOLE ROCK	73.14	0.14	13.46		1.39		0.32	2.37	1.23	0.16	2.59	5.1	0.1
[10203] PARASKEVOPOULOS G. M (1958)	samp. 92	36.25	25.2	36.25	25.2	AEGEAN ARC / SOUTH AEGEAN VOLCANIC ARC / CHRISTIANA ISLANDS / AEGEAN SEA	VOLCANIC ROCK			WHOLE ROCK	60.42	0.59	18.22		2.66		3.13	6.84	2.13	0.13	1.98	3.17	0.08
[10203] PARASKEVOPOULOS G. M (1958)	samp. 93	36.99	26.98	36.99	26.98	AEGEAN ARC / SOUTH AEGEAN VOLCANIC ARC / KALYMNOS / AEGEAN SEA	VOLCANIC ROCK			WHOLE ROCK	56.59	0.4	17.39		3.79		3.5	8.83	4.49		2.44	2.65
[10203] PARASKEVOPOULOS G. M (1958)	samp. 94	36.99	26.98	36.99	26.98	AEGEAN ARC / SOUTH AEGEAN VOLCANIC ARC / KALYMNOS / AEGEAN SEA	VOLCANIC ROCK			WHOLE ROCK	62	0.59	17.53		2.33		2.51	5.95	2.39	0	2.63	3.44	0
[10203] PARASKEVOPOULOS G. M (1958)	samp. 95	36.99	26.98	36.99	26.98	AEGEAN ARC / SOUTH AEGEAN VOLCANIC ARC / KALYMNOS / AEGEAN SEA	VOLCANIC ROCK			WHOLE ROCK	67.27	0.4	16.31		3.13		1.15	3.48	0.84	0	2.91	3.61	0
[10203] PARASKEVOPOULOS G. M (1958)	samp. 96	36.59	27.17	36.59	27.17	AEGEAN ARC / SOUTH AEGEAN VOLCANIC ARC / NISYROS / NISYROS / AEGEAN SEA	VOLCANIC ROCK			WHOLE ROCK	56.5	0.82	17.41		3.59		3.08	9.35	5.2		1.38	2.89
[10203] PARASKEVOPOULOS G. M (1958)	samp. 97	36.58	27.22	36.58	27.22	AEGEAN ARC / SOUTH AEGEAN VOLCANIC ARC / NISYROS / NISYROS / AEGEAN SEA	VOLCANIC ROCK			WHOLE ROCK	55.63	0.57	18.27		4.84		2.15	8.72	4.46		1.16	3.47
[10203] PARASKEVOPOULOS G. M (1958)	samp. 98	36.59	27.17	36.59	27.17	AEGEAN ARC / SOUTH AEGEAN VOLCANIC ARC / NISYROS / NISYROS / AEGEAN SEA	VOLCANIC ROCK			WHOLE ROCK	57.13	0.67	19.12		3.43		2.74	8.93	3.26		1.08	2.5
[10203] PARASKEVOPOULOS G. M (1958)	samp. 99	36.59	27.17	36.59	27.17	AEGEAN ARC / SOUTH AEGEAN VOLCANIC ARC / NISYROS / NISYROS / AEGEAN SEA	VOLCANIC ROCK			WHOLE ROCK	61.03		20.3		2.03		2.15	6.41	2.42		1.63	3.56
[10203] PARASKEVOPOULOS G. M (1958)	samp. 100	36.59	27.17	36.59	27.17	AEGEAN ARC / SOUTH AEGEAN VOLCANIC ARC / NISYROS / NISYROS / AEGEAN SEA	VOLCANIC ROCK			WHOLE ROCK	66.39	0.52	15.29		1.83		1.97	3.92	1.86		3.67	4.3
[10203] PARASKEVOPOULOS G. M (1958)	samp. 101	36.59	27.17	36.59	27.17	AEGEAN ARC / SOUTH AEGEAN VOLCANIC ARC / NISYROS / NISYROS / AEGEAN SEA	VOLCANIC ROCK			WHOLE ROCK	67.23	0.46	14.35		2.13		3.06	3.8	1.15		3.15	4.65	0
[10203] PARASKEVOPOULOS G. M (1958)	samp. 102	36.59	27.17	36.59	27.17	AEGEAN ARC / SOUTH AEGEAN VOLCANIC ARC / NISYROS / NISYROS / AEGEAN SEA	VOLCANIC ROCK			WHOLE ROCK	67.48	0.49	15.04		2.09		1.46	3.92	1.66		2.91	4.78
[10203] PARASKEVOPOULOS G. M (1958)	samp. 103	36.59	27.17	36.59	27.17	AEGEAN ARC / SOUTH AEGEAN VOLCANIC ARC / NISYROS / NISYROS / AEGEAN SEA	VOLCANIC ROCK			WHOLE ROCK	68.32	0.36	14.54		3.93		1.96	3.44	0.69		2.68	4.22
[10203] PARASKEVOPOULOS G. M (1958)	samp. 104	36.59	27.17	36.59	27.17	AEGEAN ARC / SOUTH AEGEAN VOLCANIC ARC / NISYROS / NISYROS / AEGEAN SEA	VOLCANIC ROCK			WHOLE ROCK	76.73		12.24		1.38		0.76	1.46	0.22		4.17	3.32
[10203] PARASKEVOPOULOS G. M (1958)	samp. 105	36.59	27.17	36.59	27.17	AEGEAN ARC / SOUTH AEGEAN VOLCANIC ARC / NISYROS / NISYROS / AEGEAN SEA	VOLCANIC ROCK			WHOLE ROCK	75.43		11.91		1.53		0.32	1.42	0.32		2.92	3.87
[10203] PARASKEVOPOULOS G. M (1958)	samp. 106	36.43	27.37	36.43	27.37	AEGEAN ARC / SOUTH AEGEAN VOLCANIC ARC / TILOS / AEGEAN SEA	VOLCANIC ROCK			WHOLE ROCK	55.28	0.2	19.44		3.76		2.13	9.44	4.28		1.73	3.18
[10203] PARASKEVOPOULOS G. M (1958)	samp. 107	36.43	27.37	36.43	27.37	AEGEAN ARC / SOUTH AEGEAN VOLCANIC ARC / TILOS / AEGEAN SEA	VOLCANIC ROCK			WHOLE ROCK	56.8	0.82	15.96		1.46		4.09	9.35	5.2		1.38	2.89
[10203] PARASKEVOPOULOS G. M (1958)	samp. 108	36.43	27.37	36.43	27.37	AEGEAN ARC / SOUTH AEGEAN VOLCANIC ARC / TILOS / AEGEAN SEA	VOLCANIC ROCK			WHOLE ROCK	58.84	0.36	17.41		1.67		2.77	7.43	4.35	0.18	3.14	3.26	0.22
[10203] PARASKEVOPOULOS G. M (1958)	samp. 109	37.31	26.55	37.31	26.55	AEGEAN ARC / AEGEAN BACK ARC / PATMOS / AEGEAN SEA	VOLCANIC ROCK			WHOLE ROCK	71.4		12.55		1.52		1.29	0.25	1.77		4.3	4.62	1.55
[10203] PARASKEVOPOULOS G. M (1958)	samp. 110	37.31	26.55	37.31	26.55	AEGEAN ARC / AEGEAN BACK ARC / PATMOS / AEGEAN SEA	VOLCANIC ROCK			WHOLE ROCK	74.7		12.38		0.37		0.38	0.86	0.77		3.83	3.85
[10203] PARASKEVOPOULOS G. M (1958)	samp. 111	37.31	26.55	37.31	26.55	AEGEAN ARC / AEGEAN BACK ARC / PATMOS / AEGEAN SEA	VOLCANIC ROCK			WHOLE ROCK	76.83		11.01		0.14		1.12	0.71	0.62		3.79	3.34
[10203] PARASKEVOPOULOS G. M (1958)	samp. 112	38.2	25.7	38.5	26.2	AEGEAN ARC / AEGEAN BACK ARC / CHIOS / AEGEAN SEA	VOLCANIC ROCK			WHOLE ROCK	55.42	0.62	17.07		1.46		4.21	7.58	6.32	0.1	2.27	3.21	0.07
[10203] PARASKEVOPOULOS G. M (1958)	samp. 113	38.2	25.7	38.5	26.2	AEGEAN ARC / AEGEAN BACK ARC / CHIOS / AEGEAN SEA	VOLCANIC ROCK			WHOLE ROCK	55.92	0.62	16.85		1.51		3.08	7.56	3.98	0.2	2.15	2.95	0.37
[10203] PARASKEVOPOULOS G. M (1958)	samp. 114	38.2	25.7	38.5	26.2	AEGEAN ARC / AEGEAN BACK ARC / CHIOS / AEGEAN SEA	VOLCANIC ROCK			WHOLE ROCK	56.02	0.54	17.49		0.26		2.76	6.72	2.52	0.09	2.49	3.25	0.28
[10203] PARASKEVOPOULOS G. M (1958)	samp. 115	38.2	25.7	38.5	26.2	AEGEAN ARC / AEGEAN BACK ARC / CHIOS / AEGEAN SEA	VOLCANIC ROCK			WHOLE ROCK	72.8	0.08	15.78		0.1		0.72	0.86		0.2	4.1	4.69
[10203] PARASKEVOPOULOS G. M (1958)	samp. 116	38.2	25.7	38.5	26.2	AEGEAN ARC / AEGEAN BACK ARC / CHIOS / AEGEAN SEA	VOLCANIC ROCK			WHOLE ROCK	73.92	0.1	13.74		0.62		1.37	1.14	0.61	0.06	3.91	3.84
[10203] PARASKEVOPOULOS G. M (1958)	samp. 117	38.5	26.02	38.5	26.02	AEGEAN ARC / AEGEAN BACK ARC / ANTIPSARA / AEGEAN SEA	VOLCANIC ROCK			WHOLE ROCK	72.98		13.37		0.11		0.85	1.4	0.04	0.22	4.51	3.66
[10203] PARASKEVOPOULOS G. M (1958)	samp. 118	39.11	27.19	39.11	27.19	AEGEAN ARC / NORTHEAST AEGEAN VOLCANIC ARC / TURKEY / AEGEAN SEA	VOLCANIC ROCK			WHOLE ROCK	61.93		16.45		4.66		0.4	4.4	2.94		2.2	4.03
[10203] PARASKEVOPOULOS G. M (1958)	samp. 119	39.11	27.19	39.11	27.19	AEGEAN ARC / NORTHEAST AEGEAN VOLCANIC ARC / TURKEY / AEGEAN SEA	VOLCANIC ROCK			WHOLE ROCK	63.17		17.15		2.84		1.31	4.17	2.17		4.19	3.08
[10203] PARASKEVOPOULOS G. M (1958)	samp. 120	39.92	25.25	39.92	25.25	AEGEAN ARC / NORTHEAST AEGEAN VOLCANIC ARC / LIMNOS (LEMNOS) / AEGEAN SEA	VOLCANIC ROCK			WHOLE ROCK	62.68	0.68	14.64		2.65		2.84	4	2.68	0.04	4.62	3.88	0.18
[10203] PARASKEVOPOULOS G. M (1958)	samp. 121	39.92	25.25	39.92	25.25	AEGEAN ARC / NORTHEAST AEGEAN VOLCANIC ARC / LIMNOS (LEMNOS) / AEGEAN SEA	VOLCANIC ROCK			WHOLE ROCK	65.4	0.56	13.8		1.7		2.3	3.46	2	0.03	4.26	3.4	0.14
[10203] PARASKEVOPOULOS G. M (1958)	samp. 122	40.48	25.52	40.48	25.52	AEGEAN ARC / NORTHEAST AEGEAN VOLCANIC ARC / SAMOTHRAKI / AEGEAN SEA	VOLCANIC ROCK			WHOLE ROCK	55.62	0.54	14.85		2.55		3.47	7.13	2.45	0.1	3.44	3.35	0.02
[10203] PARASKEVOPOULOS G. M (1958)	samp. 123	40.48	25.52	40.48	25.52	AEGEAN ARC / NORTHEAST AEGEAN VOLCANIC ARC / SAMOTHRAKI / AEGEAN SEA	VOLCANIC ROCK			WHOLE ROCK	61.85	0.56	16.4		0.47		3.76	4.16	0.24	0.09	3.54	4.1	0.08
[10203] PARASKEVOPOULOS G. M (1958)	samp. 124	40.48	25.52	40.48	25.52	AEGEAN ARC / NORTHEAST AEGEAN VOLCANIC ARC / SAMOTHRAKI / AEGEAN SEA	VOLCANIC ROCK			WHOLE ROCK	63.5	0.44	15.42		0.95		2.46	3.7	1.6	0.08	3.72	4.65	0.22
[10203] PARASKEVOPOULOS G. M (1958)	samp. 125	40.8	25.4	41.2	26.3	AEGEAN ARC / NORTHEAST AEGEAN VOLCANIC ARC / TURKEY / AEGEAN SEA	VOLCANIC ROCK			WHOLE ROCK	53.05	0.68	13.1		5.23		5.15	9.5	3.05	0.1	3.1	3.35	0.05
[10203] PARASKEVOPOULOS G. M (1958)	samp. 126	40.8	25.4	41.2	26.3	AEGEAN ARC / NORTHEAST AEGEAN VOLCANIC ARC / TURKEY / KILA VOLCANIC FIELD / AEGEAN SEA	VOLCANIC ROCK			WHOLE ROCK	54.1	0.9	18.65		4.75		2.9	5.5	6.95	0.06	0.8	2.35	0.08
[10203] PARASKEVOPOULOS G. M (1958)	samp. 127	40.8	25.4	41.2	26.3	AEGEAN ARC / NORTHEAST AEGEAN VOLCANIC ARC / TURKEY / KIPOS VOLCANIC FIELD / AEGEAN SEA	VOLCANIC ROCK			WHOLE ROCK	55.6	0.79	16.9		5.45		2.37	7.2	3.4	0.14	2.8	3.15	0.04
[10203] PARASKEVOPOULOS G. M (1958)	samp. 128	40.8	25.4	41.2	26.3	AEGEAN ARC / NORTHEAST AEGEAN VOLCANIC ARC / TURKEY / AEGEAN SEA	VOLCANIC ROCK			WHOLE ROCK	57.55	0.68	17.43		1.87		4.5	6.54	5.19	0.03	1.4	2.17	0.04
[10203] PARASKEVOPOULOS G. M (1958)	samp. 129	40.8	25.4	41.2	26.3	AEGEAN ARC / NORTHEAST AEGEAN VOLCANIC ARC / TURKEY / KILA VOLCANIC FIELD / AEGEAN SEA	VOLCANIC ROCK			WHOLE ROCK	59.5	0.48	15		3.25		2.72	6.85	3.75	0.12	2.25	3.75	0.07
[10203] PARASKEVOPOULOS G. M (1958)	samp. 130	40.8	25.4	41.2	26.3	AEGEAN ARC / NORTHEAST AEGEAN VOLCANIC ARC / TURKEY / AEGEAN SEA	VOLCANIC ROCK			WHOLE ROCK	59.25	0.6	13.8		3.2		4.6	6.52	2.95	0.02	2.8	4.15	0.06
[10203] PARASKEVOPOULOS G. M (1958)	samp. 131	40.8	25.4	41.2	26.3	AEGEAN ARC / NORTHEAST AEGEAN VOLCANIC ARC / TURKEY / AEGEAN SEA	VOLCANIC ROCK			WHOLE ROCK	59.46	0.52	16.59		2.83		3.6	6.4	3.1	0.13	2.2	3.13	0.03
[10203] PARASKEVOPOULOS G. M (1958)	samp. 132	40.8	25.4	41.2	26.3	AEGEAN ARC / NORTHEAST AEGEAN VOLCANIC ARC / TURKEY / AEGEAN SEA	VOLCANIC ROCK			WHOLE ROCK	59.01	0.65	16.96		2.25		3.7	5.1	3.7	0.11	2.35	3.5	0.07
[10203] PARASKEVOPOULOS G. M (1958)	samp. 133	40.8	25.4	41.2	26.3	AEGEAN ARC / NORTHEAST AEGEAN VOLCANIC ARC / TURKEY / AEGEAN SEA	VOLCANIC ROCK			WHOLE ROCK	62.4	0.48	16.4		2.4		3.3	6	2.5	0.14	2.05	3.2	0.05
[10203] PARASKEVOPOULOS G. M (1958)	samp. 134	40.8	25.4	41.2	26.3	AEGEAN ARC / NORTHEAST AEGEAN VOLCANIC ARC / TURKEY / AEGEAN SEA	VOLCANIC ROCK			WHOLE ROCK	65.4	0.6	14.2		0.9		4.05	3.57	2.1	0.11	3.58	2.68	0.38
[10203] PARASKEVOPOULOS G. M (1958)	samp. 135	40.8	25.4	41.2	26.3	AEGEAN ARC / NORTHEAST AEGEAN VOLCANIC ARC / TURKEY / AEGEAN SEA	VOLCANIC ROCK			WHOLE ROCK	68.5	0.6	14		2.22		2.3	4.05	1.4	0.11	3.2	3	0.1
[10203] PARASKEVOPOULOS G. M (1958)	samp. 136	40.8	25.4	41.2	26.3	AEGEAN ARC / NORTHEAST AEGEAN VOLCANIC ARC / TURKEY / AEGEAN SEA	VOLCANIC ROCK			WHOLE ROCK	68.79	0.5	15		0.63		2.12	4.4	1.55	0.13	1.86	3.26	0.02
[10203] PARASKEVOPOULOS G. M (1958)	samp. 137	40.8	25.4	41.2	26.3	AEGEAN ARC / NORTHEAST AEGEAN VOLCANIC ARC / TURKEY / AEGEAN SEA	VOLCANIC ROCK			WHOLE ROCK	68.24	0.2	14.38		0.25		1.7	1.46	0.7	0.07	4.72	4.67	0.08
[10203] PARASKEVOPOULOS G. M (1958)	samp. 138	40.8	25.4	41.2	26.3	AEGEAN ARC / NORTHEAST AEGEAN VOLCANIC ARC / TURKEY / AEGEAN SEA	VOLCANIC ROCK			WHOLE ROCK	72.71	0.2	10.37		2.5		0.78	1.95	1	0.03	4.5	2.65	0.05
[10203] PARASKEVOPOULOS G. M (1958)	samp. 139	40.8	25.4	41.2	26.3	AEGEAN ARC / NORTHEAST AEGEAN VOLCANIC ARC / TURKEY / AEGEAN SEA	VOLCANIC ROCK			WHOLE ROCK	76.49	0.11	9.6		2.57		0.25	1.8	0.6	0.06	4.95	2.5	0.07
[10203] PARASKEVOPOULOS G. M (1958)	samp. 140	40.8	25.4	41.2	26.3	AEGEAN ARC / NORTHEAST AEGEAN VOLCANIC ARC / TURKEY / AEGEAN SEA	VOLCANIC ROCK			WHOLE ROCK	76.09	0.22	12.45		0.77		0.3	0.97	0.21	0.04	3.25	4.25	0.03
[10203] PARASKEVOPOULOS G. M (1958)	samp. 141	40.58	23.5	40.58	23.5	AEGEAN ARC / AEGEAN BACK ARC / CHALKIDIKI PENINSULA / AEGEAN SEA	VOLCANIC ROCK			WHOLE ROCK	59.31		13.12		4.46		2.29	7.75	3.95		1.22	3.02
[10203] PARASKEVOPOULOS G. M (1958)	samp. 142	39.48	24.18	39.48	24.18	AEGEAN ARC / CENTRAL AEGEAN VOLCANIC ARC / PSATHOUROPOULA / AEGEAN SEA	VOLCANIC ROCK			WHOLE ROCK	58.86	1.78	18.32		3.85		4.43	7.76	6.86	0.09	2.26	3.67	0.45
[10203] PARASKEVOPOULOS G. M (1958)	samp. 143	39.5	24.18	39.5	24.18	AEGEAN ARC / CENTRAL AEGEAN VOLCANIC ARC / PSATHOURA / AEGEAN SEA	VOLCANIC ROCK			WHOLE ROCK	49.02	1.76	19.3		3.2		4.43	7.58	6.69	0.11	2.36	3.6	0.46
[10203] PARASKEVOPOULOS G. M (1958)	samp. 144	38.87	24.58	38.87	24.58	AEGEAN ARC / CENTRAL AEGEAN VOLCANIC ARC / SKYROS / AEGEAN SEA	VOLCANIC ROCK			WHOLE ROCK	58.92	0.6	15.51		2.84		2.48	5.08	4.08	0.11	2.14	3.12	0.1
[10203] PARASKEVOPOULOS G. M (1958)	samp. 145	38.5	24	38.5	24	AEGEAN ARC / AEGEAN BACK ARC / EUBOEA / AEGEAN SEA	VOLCANIC ROCK			WHOLE ROCK	56.72	0.56	16.53		3.78		2.43	7.4	5.34	0.11	2.16	3.84	0.26
[10203] PARASKEVOPOULOS G. M (1958)	samp. 146	38.5	24	38.5	24	AEGEAN ARC / AEGEAN BACK ARC / EUBOEA / AEGEAN SEA	VOLCANIC ROCK			WHOLE ROCK	53.84	0.4	13.92		2.67		1.5	12.22	3.06	0.38	2.12	3.15	0.44
[10203] PARASKEVOPOULOS G. M (1958)	samp. 147	38.5	24	38.5	24	AEGEAN ARC / AEGEAN BACK ARC / EUBOEA / AEGEAN SEA	VOLCANIC ROCK			WHOLE ROCK	58.68	0.6	16.16		2.64		2.34	6.9	4.85	0.1	2.09	3.76	0.2
[10203] PARASKEVOPOULOS G. M (1958)	samp. 148	38.5	24	38.5	24	AEGEAN ARC / AEGEAN BACK ARC / EUBOEA / AEGEAN SEA	VOLCANIC ROCK			WHOLE ROCK	58.46	0.61	15.91		4.16		1.75	6.14	3.28	0.08	2.34	2.93	0.28
[10203] PARASKEVOPOULOS G. M (1958)	samp. 149	38.5	24	38.5	24	AEGEAN ARC / AEGEAN BACK ARC / EUBOEA / AEGEAN SEA	VOLCANIC ROCK			WHOLE ROCK	61.66	0.46	16.27		2.12		2.62	5.6	3.63	0.16	2.47	3.39	0.18
[10203] PARASKEVOPOULOS G. M (1958)	samp. 150	38.5	24	38.5	24	AEGEAN ARC / AEGEAN BACK ARC / EUBOEA / AEGEAN SEA	VOLCANIC ROCK			WHOLE ROCK	62.1	0.6	15.4		2.27		2.28	5.36	3.7	0.11	2.49	3.29	0.13
[10203] PARASKEVOPOULOS G. M (1958)	samp. 151	38.5	24	38.5	24	AEGEAN ARC / AEGEAN BACK ARC / EUBOEA / AEGEAN SEA	VOLCANIC ROCK			WHOLE ROCK	62.56	0.68	15.51		2.9		2.03	5.32	2.89	0.14	2.51	3.72	0.16
[10203] PARASKEVOPOULOS G. M (1958)	samp. 152	38.75	22.78	38.75	22.78	AEGEAN ARC / NORTHEAST AEGEAN VOLCANIC ARC / LICHADES ISLANDS / AEGEAN SEA	VOLCANIC ROCK			WHOLE ROCK	56.8	0.88	18.65		0.1		5.1	6.3	4.75	0.12	2.48	3.85	0.07
[10203] PARASKEVOPOULOS G. M (1958)	samp. 153	38.75	22.78	38.75	22.78	AEGEAN ARC / NORTHEAST AEGEAN VOLCANIC ARC / LICHADES ISLANDS / AEGEAN SEA	VOLCANIC ROCK			WHOLE ROCK	56.73	1.12	18.4		0.4		5.22	6.3	4.35	0.13	2.6	3.9	0.13
[10203] PARASKEVOPOULOS G. M (1958)	samp. 154	38.75	22.78	38.75	22.78	AEGEAN ARC / NORTHEAST AEGEAN VOLCANIC ARC / LICHADES ISLANDS / AEGEAN SEA	VOLCANIC ROCK			WHOLE ROCK	57.5	0.72	14.2		4.6		3.85	7.22	4.1	0.13	2.8	4.03	0.05
[10203] PARASKEVOPOULOS G. M (1958)	samp. 155	38.75	22.78	38.75	22.78	AEGEAN ARC / NORTHEAST AEGEAN VOLCANIC ARC / LICHADES ISLANDS / AEGEAN SEA	VOLCANIC ROCK			WHOLE ROCK	57.95	0.74	14.82		2.95		3.7	7.12	3.9	0.14	3.55	4.45	0.03
[10203] PARASKEVOPOULOS G. M (1958)	samp. 156	38.75	22.78	38.75	22.78	AEGEAN ARC / NORTHEAST AEGEAN VOLCANIC ARC / LICHADES ISLANDS / AEGEAN SEA	VOLCANIC ROCK			WHOLE ROCK	58.1	0.97	17.68		5.05		0.87	6.05	4.3	0.1	2.56	3.95	0.25
[10203] PARASKEVOPOULOS G. M (1958)	samp. 157	38.75	22.78	38.75	22.78	AEGEAN ARC / NORTHEAST AEGEAN VOLCANIC ARC / LICHADES ISLANDS / AEGEAN SEA	VOLCANIC ROCK			WHOLE ROCK	58.39	1.1	16.36		0.9		5.2	6.4	4.65	0.11	2.5	3.5	0.09
[10203] PARASKEVOPOULOS G. M (1958)	samp. 158	38.75	22.78	38.75	22.78	AEGEAN ARC / NORTHEAST AEGEAN VOLCANIC ARC / LICHADES ISLANDS / AEGEAN SEA	VOLCANIC ROCK			WHOLE ROCK	58.37	0.9	18.8		0.7		4.6	5.93	3.86	0.12	2.4	4.08	0.06
[10203] PARASKEVOPOULOS G. M (1958)	samp. 159	38.75	22.78	38.75	22.78	AEGEAN ARC / NORTHEAST AEGEAN VOLCANIC ARC / LICHADES ISLANDS / AEGEAN SEA	VOLCANIC ROCK			WHOLE ROCK	58.64	1.15	17.1		1.5		4.65	6.05	4.27	0.12	2.48	3.7	0.12
[10203] PARASKEVOPOULOS G. M (1958)	samp. 160	38.75	22.78	38.75	22.78	AEGEAN ARC / NORTHEAST AEGEAN VOLCANIC ARC / LICHADES ISLANDS / AEGEAN SEA	VOLCANIC ROCK			WHOLE ROCK	59	0.76	13.6		2.88		4.7	6.75	4.1	0.12	3.15	4	0.06
[10203] PARASKEVOPOULOS G. M (1958)	samp. 161	38.75	22.78	38.75	22.78	AEGEAN ARC / NORTHEAST AEGEAN VOLCANIC ARC / LICHADES ISLANDS / AEGEAN SEA	VOLCANIC ROCK			WHOLE ROCK	58.83	1.1	17.7		0.1		5.55	6.15	4.05	0.13	2.1	3.7	0.12
[10203] PARASKEVOPOULOS G. M (1958)	samp. 162	38.75	22.78	38.75	22.78	AEGEAN ARC / NORTHEAST AEGEAN VOLCANIC ARC / LICHADES ISLANDS / AEGEAN SEA	VOLCANIC ROCK			WHOLE ROCK	59.1	0.88	13.8		6.93		0.25	6.65	4.35	0.13	3.2	3.67	0.03
[10203] PARASKEVOPOULOS G. M (1958)	samp. 163	38.75	22.78	38.75	22.78	AEGEAN ARC / NORTHEAST AEGEAN VOLCANIC ARC / LICHADES ISLANDS / AEGEAN SEA	VOLCANIC ROCK			WHOLE ROCK	58.5	1	17.4		6.08		0.65	5.93	3.9	0.08	2.3	3.5	0.1
[10203] PARASKEVOPOULOS G. M (1958)	samp. 164	38.75	22.78	38.75	22.78	AEGEAN ARC / NORTHEAST AEGEAN VOLCANIC ARC / LICHADES ISLANDS / AEGEAN SEA	VOLCANIC ROCK			WHOLE ROCK	58.68	0.78	17.3		0.82		4.6	5.85	3.82	0.1	2.85	3.57	0.08
[10203] PARASKEVOPOULOS G. M (1958)	samp. 165	38.75	22.78	38.75	22.78	AEGEAN ARC / NORTHEAST AEGEAN VOLCANIC ARC / LICHADES ISLANDS / AEGEAN SEA	VOLCANIC ROCK			WHOLE ROCK	59.05	1.07	17.53		1.05		4.65	6.2	3.26	0.12	2.82	3.68	0.11
[10203] PARASKEVOPOULOS G. M (1958)	samp. 166	38.75	22.78	38.75	22.78	AEGEAN ARC / NORTHEAST AEGEAN VOLCANIC ARC / LICHADES ISLANDS / AEGEAN SEA	VOLCANIC ROCK			WHOLE ROCK	59.45	1.04	17.5		1		4.35	6.05	4.05	0.13	2.45	3.48	0.07
[10203] PARASKEVOPOULOS G. M (1958)	samp. 167	38.75	22.78	38.75	22.78	AEGEAN ARC / NORTHEAST AEGEAN VOLCANIC ARC / LICHADES ISLANDS / AEGEAN SEA	VOLCANIC ROCK			WHOLE ROCK	59.38	1	17.5		0.43		5.06	6.13	3.1	0.12	2.46	4.2	0.29
[10203] PARASKEVOPOULOS G. M (1958)	samp. 168	38.75	22.78	38.75	22.78	AEGEAN ARC / NORTHEAST AEGEAN VOLCANIC ARC / LICHADES ISLANDS / AEGEAN SEA	VOLCANIC ROCK			WHOLE ROCK	59.65	0.8	17.75		1.75		4.5	5.35	3.6	0.11	2.5	3.3	0.09
[10203] PARASKEVOPOULOS G. M (1958)	samp. 169	38.75	22.78	38.75	22.78	AEGEAN ARC / NORTHEAST AEGEAN VOLCANIC ARC / LICHADES ISLANDS / AEGEAN SEA	VOLCANIC ROCK			WHOLE ROCK	59.76	1.13	17		1.55		4.1	5.9	3.05	0.13	3.1	3.5	0.1
[10203] PARASKEVOPOULOS G. M (1958)	samp. 170	38.75	22.78	38.75	22.78	AEGEAN ARC / NORTHEAST AEGEAN VOLCANIC ARC / LICHADES ISLANDS / AEGEAN SEA	VOLCANIC ROCK			WHOLE ROCK	60.32	1.05	16.95		0.67		4.8	5.57	3.8	0.11	2.25	3.7	0.08
[10203] PARASKEVOPOULOS G. M (1958)	samp. 171	38.75	22.78	38.75	22.78	AEGEAN ARC / NORTHEAST AEGEAN VOLCANIC ARC / LOKRIS / HAGIOS IOANNIS / AEGEAN SEA	VOLCANIC ROCK			WHOLE ROCK	62.8	0.56	16.1		2.95		4.02	5.8	1.7	0.13	2.05	3.15	0.06
[10203] PARASKEVOPOULOS G. M (1958)	samp. 172	37.73	26.83	37.73	26.83	AEGEAN ARC / CENTRAL AEGEAN VOLCANIC ARC / ANTIPAROS / AEGEAN SEA	VOLCANIC ROCK			WHOLE ROCK	75.18	0.06	12.41		0.8		0.64	0.48	0.07	0.12	4.63	5.27	0
[10203] PARASKEVOPOULOS G. M (1958)	samp. 173	37.73	26.83	37.73	26.83	AEGEAN ARC / CENTRAL AEGEAN VOLCANIC ARC / ANTIPAROS / AEGEAN SEA	VOLCANIC ROCK			WHOLE ROCK	75.64	0	13.07		0.53		0.52	0.46	0.04	0.17	4.8	4.41	0
[10203] PARASKEVOPOULOS G. M (1958)	samp. 174	37.73	26.83	37.73	26.83	AEGEAN ARC / CENTRAL AEGEAN VOLCANIC ARC / ANTIPAROS / AEGEAN SEA	VOLCANIC ROCK			WHOLE ROCK	75.94	0	11.99		0.64		0.85	0.78	0.05	0.05	5.93	3.03	0
[10203] PARASKEVOPOULOS G. M (1958)	samp. 175	37.73	26.83	37.73	26.83	AEGEAN ARC / CENTRAL AEGEAN VOLCANIC ARC / ANTIPAROS / AEGEAN SEA	VOLCANIC ROCK			WHOLE ROCK	74.08	0	11.87		0.16		1.11	0.64	0.08	0.04	3.72	3.26	0
[10203] PARASKEVOPOULOS G. M (1958)	samp. 176	36.82	27.11	36.82	27.11	AEGEAN ARC / EASTERN AEGEAN VOLCANIC ARC / KOS / AEGEAN SEA	VOLCANIC ROCK			WHOLE ROCK	47.03	1.92	16.22		5.53		6.07	8.08	4	0.1	1.54	4.5	0.24
[10203] PARASKEVOPOULOS G. M (1958)	samp. 177	36.82	27.11	36.82	27.11	AEGEAN ARC / SOUTH AEGEAN VOLCANIC ARC / EASTERN / AEGEAN SEA	VOLCANIC ROCK			WHOLE ROCK	54.05	0.48	18.08		5.4		3.39	6.6	3.07	0.16	3.29	4.2	0.16
[10203] PARASKEVOPOULOS G. M (1958)	samp. 178	36.82	27.11	36.82	27.11	AEGEAN ARC / EASTERN AEGEAN VOLCANIC ARC / KOS / AEGEAN SEA	VOLCANIC ROCK			WHOLE ROCK	55.73	0.55	16.63		2.46		4.34	7.9	2.87		3.23	4.48	0
[10203] PARASKEVOPOULOS G. M (1958)	samp. 179	36.82	27.11	36.82	27.11	AEGEAN ARC / SOUTH AEGEAN VOLCANIC ARC / EASTERN / AEGEAN SEA	VOLCANIC ROCK			WHOLE ROCK	54.65	0.14	19.45		3.19		2.68	5.95	2.53	0.1	4.8	3.84	0.18
[10203] PARASKEVOPOULOS G. M (1958)	samp. 180	36.82	27.11	36.82	27.11	AEGEAN ARC / EASTERN AEGEAN VOLCANIC ARC / KOS / AEGEAN SEA	VOLCANIC ROCK			WHOLE ROCK	58.06	0.48	19.09		1.29		2.71	7.6	2.79	0.11	2.78	3.9
[10203] PARASKEVOPOULOS G. M (1958)	samp. 181	36.82	27.11	36.82	27.11	AEGEAN ARC / EASTERN AEGEAN VOLCANIC ARC / KOS / AEGEAN SEA	VOLCANIC ROCK			WHOLE ROCK	58.8	0.37	18.13		1.66		2.25	5.85	2.44		4.1	4.02	0.15
[10203] PARASKEVOPOULOS G. M (1958)	samp. 182	36.82	27.11	36.82	27.11	AEGEAN ARC / EASTERN AEGEAN VOLCANIC ARC / KOS / AEGEAN SEA	VOLCANIC ROCK			WHOLE ROCK	59.6	0.22	18.78		2.49		1.98	6.72	2.92	0.13	2.55	4.11
[10203] PARASKEVOPOULOS G. M (1958)	samp. 183	36.82	27.11	36.82	27.11	AEGEAN ARC / EASTERN AEGEAN VOLCANIC ARC / KOS / AEGEAN SEA	VOLCANIC ROCK			WHOLE ROCK	59.57	0.68	16.4		5.08		1.53	6.49	2.11	0	3.61	3.75	0.14
[10203] PARASKEVOPOULOS G. M (1958)	samp. 184	36.82	27.11	36.82	27.11	AEGEAN ARC / EASTERN AEGEAN VOLCANIC ARC / KOS / AEGEAN SEA	VOLCANIC ROCK			WHOLE ROCK	58.34	0.35	17.76		3.2		1.82	4.87	2.06		3.9	5.09	0
[10203] PARASKEVOPOULOS G. M (1958)	samp. 185	36.82	27.11	36.82	27.11	AEGEAN ARC / EASTERN AEGEAN VOLCANIC ARC / KOS / AEGEAN SEA	VOLCANIC ROCK			WHOLE ROCK	59.37	0.4	18.31		3.59		1.57	3.81	1.36		5.44	4.98	0.22
[10203] PARASKEVOPOULOS G. M (1958)	samp. 186	36.82	27.11	36.82	27.11	AEGEAN ARC / EASTERN AEGEAN VOLCANIC ARC / KOS / AEGEAN SEA	VOLCANIC ROCK			WHOLE ROCK	61.64	0.31	16.73		2.2		1.74	4.01	1.7	0.07	5.16	4.55	0
[10203] PARASKEVOPOULOS G. M (1958)	samp. 187	36.724	26.956	36.726	26.957	AEGEAN ARC / EASTERN AEGEAN VOLCANIC ARC / KOS / AEGEAN SEA	VOLCANIC ROCK			WHOLE ROCK	62.36	0.28	16.58		2.21		2.04	4.52	2.35		3.82	4.14	0.13
[10203] PARASKEVOPOULOS G. M (1958)	samp. 188	36.82	27.11	36.82	27.11	AEGEAN ARC / EASTERN AEGEAN VOLCANIC ARC / KOS / AEGEAN SEA	VOLCANIC ROCK			WHOLE ROCK	67.27	0.4	16.31		3.13		1.15	3.48	0.84	0	2.91	3.61	0
[10203] PARASKEVOPOULOS G. M (1958)	samp. 189	36.82	27.11	36.82	27.11	AEGEAN ARC / EASTERN AEGEAN VOLCANIC ARC / KOS / AEGEAN SEA	VOLCANIC ROCK			WHOLE ROCK	74.45		12.35		0.92		1.05	1.09	0.28	0.04	5.43	3.4
[10203] PARASKEVOPOULOS G. M (1958)	samp. 190	36.82	27.11	36.82	27.11	AEGEAN ARC / EASTERN AEGEAN VOLCANIC ARC / KOS / AEGEAN SEA	VOLCANIC ROCK			WHOLE ROCK	74.96	0	12.45		1.6		0.97	0.76	0.38	0.14	5.03	3.42	0
[10203] PARASKEVOPOULOS G. M (1958)	samp. 191	36.82	27.11	36.82	27.11	AEGEAN ARC / EASTERN AEGEAN VOLCANIC ARC / KOS / AEGEAN SEA	VOLCANIC ROCK			WHOLE ROCK	75.1	0	13.08		0.88		0.71	0.96	0.21	0.18	5.48	3.12	0
[10203] PARASKEVOPOULOS G. M (1958)	samp. 192	36.82	27.11	36.82	27.11	AEGEAN ARC / EASTERN AEGEAN VOLCANIC ARC / KOS / AEGEAN SEA	VOLCANIC ROCK			WHOLE ROCK	70.08	0.14	12.63		0.42		0.96	1.38	0.43	0.06	4.26	3.28	0
[10203] PARASKEVOPOULOS G. M (1958)	samp. 193	36.82	27.11	36.82	27.11	AEGEAN ARC / EASTERN AEGEAN VOLCANIC ARC / KOS / AEGEAN SEA	VOLCANIC ROCK			WHOLE ROCK	74.98	0	11.51		0.37		0.8	0.3	0.86		3.79	4.03	0.12
[10203] PARASKEVOPOULOS G. M (1958)	samp. 194	36.82	27.11	36.82	27.11	AEGEAN ARC / EASTERN AEGEAN VOLCANIC ARC / KOS / AEGEAN SEA	VOLCANIC ROCK			WHOLE ROCK	81.72	0	8.51		1.07		0.41	0.38	0.36		2.79	2.88	0.1
[10203] PARASKEVOPOULOS G. M (1958)	samp. 195	37.73	26.83	37.73	26.83	AEGEAN ARC / AEGEAN BACK ARC / SAMOS / AEGEAN SEA	VOLCANIC ROCK			WHOLE ROCK	46.42	1.58	15.28		2.22		5.93	11.48	7.06	0.17	1.61	3.49	0.78
[10203] PARASKEVOPOULOS G. M (1958)	samp. 196	37.73	26.83	37.73	26.83	AEGEAN ARC / AEGEAN BACK ARC / SAMOS / AEGEAN SEA	VOLCANIC ROCK			WHOLE ROCK	59.11	0.7	15.2		1.7		3.6	6.4	0.8	0.06	1.85	4.95	0.21
[10203] PARASKEVOPOULOS G. M (1958)	samp. 197	37.73	26.83	37.73	26.83	AEGEAN ARC / AEGEAN BACK ARC / SAMOS / AEGEAN SEA	VOLCANIC ROCK			WHOLE ROCK	77.12	0.55	11.5		0.35		1.8	0.08	0.12	0.05	2.95	4.65	0.03
[10203] PARASKEVOPOULOS G. M (1958)	samp. 198	37.73	26.83	37.73	26.83	AEGEAN ARC / AEGEAN BACK ARC / SAMOS / AEGEAN SEA	VOLCANIC ROCK			WHOLE ROCK	78.23	0.57	11.17		0.26		1.63	0.23	0.15	0.04	2.74	4.12	0.06
[10203] PARASKEVOPOULOS G. M (1958)	samp. 199	37.73	26.83	37.73	26.83	AEGEAN ARC / AEGEAN BACK ARC / SAMOS / AEGEAN SEA	VOLCANIC ROCK			WHOLE ROCK	78.54	0.62	10.7		0.4		1.9	0.1	0.13	0.05	2.6	4.2	0.08
[10203] PARASKEVOPOULOS G. M (1958)	samp. 209	39.22	23	39.22	23	AEGEAN ARC / NORTHWEST AEGEAN VOLCANIC ARC / AEGEAN SEA	VOLCANIC ROCK			WHOLE ROCK	52.62	1.06	17.65		2.22		4.53	7.94	6.91	0.12	2.74	3.57	0.58
[10203] PARASKEVOPOULOS G. M (1958)	samp. 210	39.22	23	39.22	23	AEGEAN ARC / NORTHWEST AEGEAN VOLCANIC ARC / AEGEAN SEA	VOLCANIC ROCK			WHOLE ROCK	52.78	0.79	17.77		2.34		4.37	6.94	7.05	0.12	2.82	3.53	0.4
[10203] PARASKEVOPOULOS G. M (1958)	samp. 211	39.22	23	39.22	23	AEGEAN ARC / NORTHWEST AEGEAN VOLCANIC ARC / AEGEAN SEA	VOLCANIC ROCK			WHOLE ROCK	53.61	0.34	16.11		3.05		4.45	7	6.8	0.14	3.08	3.95
[10203] PARASKEVOPOULOS G. M (1958)	samp. 212	39.22	23	39.22	23	AEGEAN ARC / NORTHWEST AEGEAN VOLCANIC ARC / AEGEAN SEA	VOLCANIC ROCK			WHOLE ROCK	55.34	0.68	16.3		3.2		4.46	4.6	4.5	0.15	3.14	5.28	0.52
[10203] PARASKEVOPOULOS G. M (1958)	samp. 213	36.93	27.13	36.93	27.13	AEGEAN ARC / SOUTH AEGEAN VOLCANIC ARC / PSERIMOS / AEGEAN SEA	VOLCANIC ROCK			WHOLE ROCK	57.66	0.81	16.34		2.35		1.67	5.33	2.74		6.31	3.4	0.2
[10203] PARASKEVOPOULOS G. M (1958)	samp. 214	37.31	26.55	37.31	26.55	AEGEAN ARC / AEGEAN BACK ARC / PATMOS / AEGEAN SEA	VOLCANIC ROCK			WHOLE ROCK	58.76	0.4	16.23		3.39		1.9	4.72	2.57	0.1	3.51	4.77
[10203] PARASKEVOPOULOS G. M (1958)	samp. 215	37.31	26.55	37.31	26.55	AEGEAN ARC / AEGEAN BACK ARC / PATMOS / AEGEAN SEA	VOLCANIC ROCK			WHOLE ROCK	60.03	0.6	17.04		1.42		2.81	4.79	3.18		4.73	3.12	0.15
[10203] PARASKEVOPOULOS G. M (1958)	samp. 216	37.31	26.55	37.31	26.55	AEGEAN ARC / AEGEAN BACK ARC / PATMOS / AEGEAN SEA	VOLCANIC ROCK			WHOLE ROCK	61.46	0.32	17.88		2.48		1.91	2.3	1.36	0.14	6.77	4.01
[10203] PARASKEVOPOULOS G. M (1958)	samp. 217	37.31	26.55	37.31	26.55	AEGEAN ARC / AEGEAN BACK ARC / PATMOS / AEGEAN SEA	VOLCANIC ROCK			WHOLE ROCK	62.63	0.85	17.45		2.28		1.3	3.93	0.85		5.31	4.11	0.22
[10203] PARASKEVOPOULOS G. M (1958)	samp. 218	37.31	26.55	37.31	26.55	AEGEAN ARC / AEGEAN BACK ARC / PATMOS / AEGEAN SEA	VOLCANIC ROCK			WHOLE ROCK	64.23		17.96		2.36		0.94	3.56	0.73		5.82	3.81
[10203] PARASKEVOPOULOS G. M (1958)	samp. 219	37.31	26.55	37.31	26.55	AEGEAN ARC / AEGEAN BACK ARC / PATMOS / AEGEAN SEA	VOLCANIC ROCK			WHOLE ROCK	65.65	0	16.66		2.22		1.29	1.93	0.6		6.4	4.13	0
[10203] PARASKEVOPOULOS G. M (1958)	samp. 220	37.31	26.55	37.31	26.55	AEGEAN ARC / AEGEAN BACK ARC / PATMOS / AEGEAN SEA	VOLCANIC ROCK			WHOLE ROCK	65.08	0.22	14.24		4.8		1.29	2.59	0.66		4.57	3.8	0
[10203] PARASKEVOPOULOS G. M (1958)	samp. 225	39.12	26.33	39.17	26.53	AEGEAN ARC / NORTHEAST AEGEAN VOLCANIC ARC / LESBOS / AEGEAN SEA	VOLCANIC ROCK			WHOLE ROCK	50.12	0.65	17.5		0.6		7.24	8.5	4.16	0.11	5.49	2.23	0.22
[10203] PARASKEVOPOULOS G. M (1958)	samp. 226	39.12	26.33	39.17	26.53	AEGEAN ARC / NORTHEAST AEGEAN VOLCANIC ARC / LESBOS / AEGEAN SEA	VOLCANIC ROCK			WHOLE ROCK	52.44	0.78	13.9		2.25		4.83	7.48	7.95	0.09	3.46	2.6	0.5
[10203] PARASKEVOPOULOS G. M (1958)	samp. 227	39.12	26.33	39.17	26.53	AEGEAN ARC / NORTHEAST AEGEAN VOLCANIC ARC / LESBOS / AEGEAN SEA	VOLCANIC ROCK			WHOLE ROCK	53.58	1	15.89		1.26		4.91	10.16	4.95	0.13	2.01	2.61	0.17
[10203] PARASKEVOPOULOS G. M (1958)	samp. 228	39.12	26.33	39.17	26.53	AEGEAN ARC / NORTHEAST AEGEAN VOLCANIC ARC / LESBOS / AEGEAN SEA	VOLCANIC ROCK			WHOLE ROCK	53.85	0.85	15		5.45		2.3	8.57	4.9	0.08	2.78	3	0.12
[10203] PARASKEVOPOULOS G. M (1958)	samp. 229	39.12	26.33	39.17	26.53	AEGEAN ARC / NORTHEAST AEGEAN VOLCANIC ARC / LESBOS / AEGEAN SEA	VOLCANIC ROCK			WHOLE ROCK	54	0.85	17.1		2.86		3.6	5.2	4.9	0.28	3.85	3.76	0.58
[10203] PARASKEVOPOULOS G. M (1958)	samp. 230	39.12	26.33	39.17	26.53	AEGEAN ARC / NORTHEAST AEGEAN VOLCANIC ARC / LESBOS / AEGEAN SEA	VOLCANIC ROCK			WHOLE ROCK	55.94	0.6	17.3		3.5		1.7	8.5	3.24	0.2	2.06	3.3	0.03
[10203] PARASKEVOPOULOS G. M (1958)	samp. 231	39.12	26.33	39.17	26.53	AEGEAN ARC / NORTHEAST AEGEAN VOLCANIC ARC / LESBOS / AEGEAN SEA	VOLCANIC ROCK			WHOLE ROCK	56.58	0.77	14.88		2.31		3.04	8.69	3.76	0.16	2.18	3.36	0.15
[10203] PARASKEVOPOULOS G. M (1958)	samp. 232	39.12	26.33	39.17	26.53	AEGEAN ARC / NORTHEAST AEGEAN VOLCANIC ARC / LESBOS / AEGEAN SEA	VOLCANIC ROCK			WHOLE ROCK	58.34	0.96	15.78		2.87		2.99	6.52	3.7	0.13	2.99	3.56	0.26
[10203] PARASKEVOPOULOS G. M (1958)	samp. 233	39.12	26.33	39.17	26.53	AEGEAN ARC / NORTHEAST AEGEAN VOLCANIC ARC / LESBOS / AEGEAN SEA	VOLCANIC ROCK			WHOLE ROCK	55.61	0.84	16.29		2.63		3.38	5.94	2.9	0.12	2	3.96	0.31
[10203] PARASKEVOPOULOS G. M (1958)	samp. 234	39.12	26.33	39.17	26.53	AEGEAN ARC / NORTHEAST AEGEAN VOLCANIC ARC / LESBOS / AEGEAN SEA	VOLCANIC ROCK			WHOLE ROCK	55.94	0.82	16.54		0.96		5.47	5.98	1.93	0.25	3.55	3.66	0.47
[10203] PARASKEVOPOULOS G. M (1958)	samp. 235	39.12	26.33	39.17	26.53	AEGEAN ARC / NORTHEAST AEGEAN VOLCANIC ARC / LESBOS / AEGEAN SEA	VOLCANIC ROCK			WHOLE ROCK	58.4	0.8	16.68		2.17		3.62	6.3	3.12	0.09	2.96	3.46	0.23
[10203] PARASKEVOPOULOS G. M (1958)	samp. 236	39.12	26.33	39.17	26.53	AEGEAN ARC / NORTHEAST AEGEAN VOLCANIC ARC / LESBOS / AEGEAN SEA	VOLCANIC ROCK			WHOLE ROCK	58.92	0.82	16.1		2.6		3	6.1	3.6	0.09	3.47	3.23	0.22
[10203] PARASKEVOPOULOS G. M (1958)	samp. 237	39.12	26.33	39.17	26.53	AEGEAN ARC / NORTHEAST AEGEAN VOLCANIC ARC / LESBOS / AEGEAN SEA	VOLCANIC ROCK			WHOLE ROCK	57.76	0.82	17.3		1.64		3.38	5.86	2.82	0.08	2.29	3.57	0.24
[10203] PARASKEVOPOULOS G. M (1958)	samp. 238	39.12	26.33	39.17	26.53	AEGEAN ARC / NORTHEAST AEGEAN VOLCANIC ARC / LESBOS / AEGEAN SEA	VOLCANIC ROCK			WHOLE ROCK	59.1	0.68	18.37		2.6		3.2	4.8	3	0.1	1.7	3.47	0.22
[10203] PARASKEVOPOULOS G. M (1958)	samp. 239	39.12	26.33	39.17	26.53	AEGEAN ARC / NORTHEAST AEGEAN VOLCANIC ARC / LESBOS / AEGEAN SEA	VOLCANIC ROCK			WHOLE ROCK	60.48	0.8	17.2		4.25		0.85	4.3	2.58	0.15	3.98	3.96	0.31
[10203] PARASKEVOPOULOS G. M (1958)	samp. 240	39.12	26.33	39.17	26.53	AEGEAN ARC / NORTHEAST AEGEAN VOLCANIC ARC / LESBOS / AEGEAN SEA	VOLCANIC ROCK			WHOLE ROCK	62.46	0.67	16.07		1.84		3.35	5.4	2.5	0.09	2.7	3.4	0.25
[10203] PARASKEVOPOULOS G. M (1958)	samp. 241	39.12	26.33	39.17	26.53	AEGEAN ARC / NORTHEAST AEGEAN VOLCANIC ARC / LESBOS / AEGEAN SEA	VOLCANIC ROCK			WHOLE ROCK	62.3	0.6	16.65		3.65		1.51	5.35	1.76	0.09	2.9	3.97	0.2
[10203] PARASKEVOPOULOS G. M (1958)	samp. 242	39.12	26.33	39.17	26.53	AEGEAN ARC / NORTHEAST AEGEAN VOLCANIC ARC / LESBOS / AEGEAN SEA	VOLCANIC ROCK			WHOLE ROCK	61.57	0.68	16.77		3.06		2.15	5.55	1.44	0.06	2.59	3.85	0.09
[10203] PARASKEVOPOULOS G. M (1958)	samp. 243	39.12	26.33	39.17	26.53	AEGEAN ARC / NORTHEAST AEGEAN VOLCANIC ARC / LESBOS / AEGEAN SEA	VOLCANIC ROCK			WHOLE ROCK	63.63	0.64	16.46		2.36		1.75	4.6	2.4	0.08	2.84	3.2	0.2
[10203] PARASKEVOPOULOS G. M (1958)	samp. 244	39.12	26.33	39.17	26.53	AEGEAN ARC / NORTHEAST AEGEAN VOLCANIC ARC / LESBOS / AEGEAN SEA	VOLCANIC ROCK			WHOLE ROCK	62.98	0.78	16.9		2.3		1.85	5.8	0.9	0.08	1.9	3	0.25
[10203] PARASKEVOPOULOS G. M (1958)	samp. 245	39.12	26.33	39.17	26.53	AEGEAN ARC / NORTHEAST AEGEAN VOLCANIC ARC / LESBOS / AEGEAN SEA	VOLCANIC ROCK			WHOLE ROCK	63.98	0.3	16.7		1.76		0.57	2.8	1.44	0.11	4.5	2.72	0.2
[10203] PARASKEVOPOULOS G. M (1958)	samp. 246	39.12	26.33	39.17	26.53	AEGEAN ARC / NORTHEAST AEGEAN VOLCANIC ARC / LESBOS / AEGEAN SEA	VOLCANIC ROCK			WHOLE ROCK	66.03	0.4	14.8		0.95		1.45	2.63	0.3	0.15	4.9	3.7	0.08
[10203] PARASKEVOPOULOS G. M (1958)	samp. 247	39.12	26.33	39.17	26.53	AEGEAN ARC / NORTHEAST AEGEAN VOLCANIC ARC / LESBOS / AEGEAN SEA	VOLCANIC ROCK			WHOLE ROCK	67.65	0.45	15.9		1.4		1.6	2.13	0.85	0.1	4.4	2.1	0.05
[10203] PARASKEVOPOULOS G. M (1958)	samp. 248	39.12	26.33	39.17	26.53	AEGEAN ARC / NORTHEAST AEGEAN VOLCANIC ARC / LESBOS / AEGEAN SEA	VOLCANIC ROCK			WHOLE ROCK	69.31	0.37	13.62		0.62		2.08	2.45	0.47	0.07	4.53	3.43	0.18
[10203] PARASKEVOPOULOS G. M (1958)	samp. 249	39.12	26.33	39.17	26.53	AEGEAN ARC / NORTHEAST AEGEAN VOLCANIC ARC / LESBOS / AEGEAN SEA	VOLCANIC ROCK			WHOLE ROCK	75.42	0.22	12		0.83		0.7	1.3	0.1	0.04	5.4	1.85	0.03
[10203] PARASKEVOPOULOS G. M (1958)	samp. 250	39.51	25	39.51	25	AEGEAN ARC / NORTHEAST AEGEAN VOLCANIC ARC / AGIOS EFSTRATIOS (HAGIOS EUSTRATIOS) / AEGEAN SEA	VOLCANIC ROCK			WHOLE ROCK	48.84	1.22	13.78		3.23		4.35	9.52	8.74	0.18	3.62	3.88	0.93
[10203] PARASKEVOPOULOS G. M (1958)	samp. 251	39.51	25	39.51	25	AEGEAN ARC / NORTHEAST AEGEAN VOLCANIC ARC / AGIOS EFSTRATIOS (HAGIOS EUSTRATIOS) / AEGEAN SEA	VOLCANIC ROCK			WHOLE ROCK	52.44	0.99	16.95		4.59		3.13	8.3	3.88	0.18	2.61	3.96	0.91
[10203] PARASKEVOPOULOS G. M (1958)	samp. 252	39.51	25	39.51	25	AEGEAN ARC / NORTHEAST AEGEAN VOLCANIC ARC / AGIOS EFSTRATIOS (HAGIOS EUSTRATIOS) / AEGEAN SEA	VOLCANIC ROCK			WHOLE ROCK	56.68	1.01	15.44		3.03		2.95	6.88	4.28	0.15	3.72	3.43	0.51
[10203] PARASKEVOPOULOS G. M (1958)	samp. 253	39.51	25	39.51	25	AEGEAN ARC / NORTHEAST AEGEAN VOLCANIC ARC / AGIOS EFSTRATIOS (HAGIOS EUSTRATIOS) / AEGEAN SEA	VOLCANIC ROCK			WHOLE ROCK	54.96	0.76	17.39		3.16		1.99	6.06	3.24	0.13	2.44	3.63	0.63
[10203] PARASKEVOPOULOS G. M (1958)	samp. 254	39.51	25	39.51	25	AEGEAN ARC / NORTHEAST AEGEAN VOLCANIC ARC / AGIOS EFSTRATIOS (HAGIOS EUSTRATIOS) / AEGEAN SEA	VOLCANIC ROCK			WHOLE ROCK	57.82	0.62	17.54		2.95		2	6.2	3.36	0.15	3.21	3.97	0.43
[10203] PARASKEVOPOULOS G. M (1958)	samp. 255	39.51	25	39.51	25	AEGEAN ARC / NORTHEAST AEGEAN VOLCANIC ARC / AGIOS EFSTRATIOS (HAGIOS EUSTRATIOS) / AEGEAN SEA	VOLCANIC ROCK			WHOLE ROCK	58.76	0.81	16.61		2.44		2.57	6.28	3.45	0.2	3.22	3.75	0.41
[10203] PARASKEVOPOULOS G. M (1958)	samp. 256	39.51	25	39.51	25	AEGEAN ARC / NORTHEAST AEGEAN VOLCANIC ARC / AGIOS EFSTRATIOS (HAGIOS EUSTRATIOS) / AEGEAN SEA	VOLCANIC ROCK			WHOLE ROCK	63.32	0.79	15.91		3.64		1.31	5.02	0.77	0.09	2.89	3.56	0.39
[10203] PARASKEVOPOULOS G. M (1958)	samp. 258	40.16	25.83	40.16	25.83	AEGEAN ARC / NORTHEAST AEGEAN VOLCANIC ARC / IMVROS (IMBROS) / AEGEAN SEA	VOLCANIC ROCK			WHOLE ROCK	56.92	0.8	16		3.84		4.36	8.4	2.6	0.1	2.55	2.9	0.18
[10203] PARASKEVOPOULOS G. M (1958)	samp. 259	40.16	25.83	40.16	25.83	AEGEAN ARC / NORTHEAST AEGEAN VOLCANIC ARC / IMVROS (IMBROS) / AEGEAN SEA	VOLCANIC ROCK			WHOLE ROCK	57.92	0.93	15.3		4.64		3.75	6.6	2.8	0.09	3.3	2.8	0.2
[10203] PARASKEVOPOULOS G. M (1958)	samp. 260	40.16	25.83	40.16	25.83	AEGEAN ARC / NORTHEAST AEGEAN VOLCANIC ARC / IMVROS (IMBROS) / AEGEAN SEA	VOLCANIC ROCK			WHOLE ROCK	57.8	0.53	18.7		1.43		3.18	6.3	3.05	0.12	3.06	3.26	0.07
[10203] PARASKEVOPOULOS G. M (1958)	samp. 261	40.16	25.83	40.16	25.83	AEGEAN ARC / NORTHEAST AEGEAN VOLCANIC ARC / IMVROS (IMBROS) / AEGEAN SEA	VOLCANIC ROCK			WHOLE ROCK	58.9	0.7	16.8		2.8		3	6.5	2.7	0.13	3.46	4	0.21
[10203] PARASKEVOPOULOS G. M (1958)	samp. 262	40.16	25.83	40.16	25.83	AEGEAN ARC / NORTHEAST AEGEAN VOLCANIC ARC / IMVROS (IMBROS) / AEGEAN SEA	VOLCANIC ROCK			WHOLE ROCK	60.33	0.5	17.6		3.38		2	4.3	2.75	0.21	2.96	3.5	0.26
[10203] PARASKEVOPOULOS G. M (1958)	samp. 263	40.16	25.83	40.16	25.83	AEGEAN ARC / NORTHEAST AEGEAN VOLCANIC ARC / IMVROS (IMBROS) / AEGEAN SEA	VOLCANIC ROCK			WHOLE ROCK	61.3	0.49	14.92		2.34		3.76	5.61	2.73	0.09	2.84	3.42	0.06
[10203] PARASKEVOPOULOS G. M (1958)	samp. 264	40.16	25.83	40.16	25.83	AEGEAN ARC / NORTHEAST AEGEAN VOLCANIC ARC / IMVROS (IMBROS) / AEGEAN SEA	VOLCANIC ROCK			WHOLE ROCK	61.92	0.5	15.7		4.04		2.32	5.05	2.53	0.12	2.96	3.4	0.1
[10203] PARASKEVOPOULOS G. M (1958)	samp. 265	40.16	25.83	40.16	25.83	AEGEAN ARC / NORTHEAST AEGEAN VOLCANIC ARC / IMVROS (IMBROS) / AEGEAN SEA	VOLCANIC ROCK			WHOLE ROCK	62.1	0.45	16.75		1		3.9	5	1.2	0.1	4.05	3.8	0.25
[5059] SENDO T. (1958)	samp. 2	36.5	140	37.5	141	HONSHU ARC / NORTHEASTERN HONSHU ARC / HONSHU / PACIFIC OCEAN	PLUTONIC ROCK			WHOLE ROCK	60.12	0.66	17.12		1.35		4.69	6.66	3.35	0.05	2.24	2.51	0.21
[5059] SENDO T. (1958)	samp. 3	36.5	140	37.5	141	HONSHU ARC / NORTHEASTERN HONSHU ARC / HONSHU / PACIFIC OCEAN	PLUTONIC ROCK			WHOLE ROCK	61	0.91	17.01		1.35		4.45	5.14	3.09	0.05	2.26	3.09	0.35
[5059] SENDO T. (1958)	samp. 4	36.5	140	37.5	141	HONSHU ARC / NORTHEASTERN HONSHU ARC / HONSHU / PACIFIC OCEAN	PLUTONIC ROCK			WHOLE ROCK	67.44	0.54	13.5		1.93		2.3	3.01	2.04	0.11	3.35	4.79	0.22
[5059] SENDO T. (1958)	samp. 5	36.5	140	37.5	141	HONSHU ARC / NORTHEASTERN HONSHU ARC / HONSHU / PACIFIC OCEAN	PLUTONIC ROCK			WHOLE ROCK	67.56	0.51	15.22		1.09		3.07	3.28	2.12	0.03	3.12	3.29	0.22
[5059] SENDO T. (1958)	samp. 6	36.5	140	37.5	141	HONSHU ARC / NORTHEASTERN HONSHU ARC / HONSHU / PACIFIC OCEAN	PLUTONIC ROCK			WHOLE ROCK	66.8	0.5	15.84		0.89		3.3	4.08	1.83	0.06	2.59	2.87	0.12
[5059] SENDO T. (1958)	samp. 7	36.5	140	37.5	141	HONSHU ARC / NORTHEASTERN HONSHU ARC / HONSHU / PACIFIC OCEAN	PLUTONIC ROCK			WHOLE ROCK	62.56	0.75	16.92		2.44		3.06	5.46	2.53	0.09	1.28	3.85	0.14
[5059] SENDO T. (1958)	samp. 8	36.5	140	37.5	141	HONSHU ARC / NORTHEASTERN HONSHU ARC / HONSHU / PACIFIC OCEAN	PLUTONIC ROCK			WHOLE ROCK	63.3	0.62	16.32		1.93		4.74	4.2	1.35	0.16	2.04	3.94	0.21
[5059] SENDO T. (1958)	samp. 9	36.5	140	37.5	141	HONSHU ARC / NORTHEASTERN HONSHU ARC / HONSHU / PACIFIC OCEAN	PLUTONIC ROCK			WHOLE ROCK	60.82	0.67	17.4		2.06		3.33	5.52	3.3	0.11	2.22	3.23	0.21
[5059] SENDO T. (1958)	samp. 10	36.5	140	37.5	141	HONSHU ARC / NORTHEASTERN HONSHU ARC / HONSHU / PACIFIC OCEAN	PLUTONIC ROCK			WHOLE ROCK	66.48	0.7	15.95		1.52		2.96	4.44	1.9	0.07	1.42	3.56	0.18
[5059] SENDO T. (1958)	samp. 11	36.5	140	37.5	141	HONSHU ARC / NORTHEASTERN HONSHU ARC / HONSHU / PACIFIC OCEAN	PLUTONIC ROCK			WHOLE ROCK	65.46	0.73	16.03		1.6		3.25	4.45	2.2	0.08	1.93	2.86	0.18
[5059] SENDO T. (1958)	samp. 12	36.5	140	37.5	141	HONSHU ARC / NORTHEASTERN HONSHU ARC / HONSHU / PACIFIC OCEAN	PLUTONIC ROCK			WHOLE ROCK	70.02	0.44	15.39		1.03		2.46	3.45	1.09	0.06	0.21	4.12	0.14
[5059] SENDO T. (1958)	samp. 13	36.5	140	37.5	141	HONSHU ARC / NORTHEASTERN HONSHU ARC / HONSHU / PACIFIC OCEAN	PLUTONIC ROCK			WHOLE ROCK	67.46	0.51	15.84		0.88		3.11	3.87	1.15	0.07	2.14	4.02	0.14
[5059] SENDO T. (1958)	samp. 15	36.5	140	37.5	141	HONSHU ARC / NORTHEASTERN HONSHU ARC / HONSHU / PACIFIC OCEAN	PLUTONIC ROCK			WHOLE ROCK	49.7	1.8	19.8		3.78		5.56	8.46	4.07	0.12	1.29	3.21	0.71
[5059] SENDO T. (1958)	samp. 16	36.5	140	37.5	141	HONSHU ARC / NORTHEASTERN HONSHU ARC / HONSHU / PACIFIC OCEAN	PLUTONIC ROCK			WHOLE ROCK	54.18	0.98	16.75		3.1		6.63	6.27	4.71	0.21	1.6	4.22	0.21
[5059] SENDO T. (1958)	samp. 17	36.5	140	37.5	141	HONSHU ARC / NORTHEASTERN HONSHU ARC / HONSHU / PACIFIC OCEAN	PLUTONIC ROCK			WHOLE ROCK	54.24	1.42	18.95		2.26		6.73	7.48	2.8	0.15	1.09	2.75	0.27
[5059] SENDO T. (1958)	samp. 18	36.5	140	37.5	141	HONSHU ARC / NORTHEASTERN HONSHU ARC / HONSHU / PACIFIC OCEAN	PLUTONIC ROCK			WHOLE ROCK	62.5	1	17.34		1.46		3.92	5.24	2.07	0.09	1.23	3.7	0.23
[5059] SENDO T. (1958)	samp. 19	36.5	140	37.5	141	HONSHU ARC / NORTHEASTERN HONSHU ARC / HONSHU / PACIFIC OCEAN	PLUTONIC ROCK			WHOLE ROCK	45.05	0.98	16.59		2.69		6.96	13.67	10.78	0.08	0.56	1.87	0.17
[5059] SENDO T. (1958)	samp. 26	36.5	140	37.5	141	HONSHU ARC / NORTHEASTERN HONSHU ARC / HONSHU / PACIFIC OCEAN	PLUTONIC ROCK			WHOLE ROCK	61.44	0.9	16.98		2.16		2.87	5.46	2.41	0.25	2.45	3.32	0.22
[5059] SENDO T. (1958)	samp. 27	36.5	140	37.5	141	HONSHU ARC / NORTHEASTERN HONSHU ARC / HONSHU / PACIFIC OCEAN	PLUTONIC ROCK			WHOLE ROCK	61.3	0.74	17.03		1.89		4.3	5.7	2.72	0.08	1.9	3.07	0.23
[5059] SENDO T. (1958)	samp. 28	36.5	140	37.5	141	HONSHU ARC / NORTHEASTERN HONSHU ARC / HONSHU / PACIFIC OCEAN	PLUTONIC ROCK			WHOLE ROCK	67.85	0.45	16.29		0.96		2.8	3.63	0.93	0.06	2.31	3.7	0.14
[5059] SENDO T. (1958)	samp. 30	36.5	140	37.5	141	HONSHU ARC / NORTHEASTERN HONSHU ARC / HONSHU / PACIFIC OCEAN	PLUTONIC ROCK			WHOLE ROCK	67.02	0.5	15.23		1.46		2.92	4.14	1.81	0.08	2.5	3.31	0.11
[5059] SENDO T. (1958)	samp. 31	36.5	140	37.5	141	HONSHU ARC / NORTHEASTERN HONSHU ARC / HONSHU / PACIFIC OCEAN	PLUTONIC ROCK			WHOLE ROCK	65.82	0.56	16.21		1.28		3.18	4.17	1.94	0.11	2.53	3.39	0.16
[5059] SENDO T. (1958)	samp. 32	36.5	140	37.5	141	HONSHU ARC / NORTHEASTERN HONSHU ARC / HONSHU / PACIFIC OCEAN	PLUTONIC ROCK			WHOLE ROCK	68.82	0.27	16.44		0.35		2.46	3.02	1.04	0.09	3.13	4.26	0.11
[5059] SENDO T. (1958)	samp. 33	36.5	140	37.5	141	HONSHU ARC / NORTHEASTERN HONSHU ARC / HONSHU / PACIFIC OCEAN	PLUTONIC ROCK			WHOLE ROCK	55.42	0.88	16.34		2.18		5.95	7.63	4.83	0.18	1.5	2.95	0.11
[5059] SENDO T. (1958)	samp. 36	36.5	140	37.5	141	HONSHU ARC / NORTHEASTERN HONSHU ARC / HONSHU / PACIFIC OCEAN	PLUTONIC ROCK			WHOLE ROCK	70.2	0.24	15.8		0.5		1.86	2.47	1.1	0.04	3.86	3.46	0.15
[5059] SENDO T. (1958)	samp. 37	36.5	140	37.5	141	HONSHU ARC / NORTHEASTERN HONSHU ARC / HONSHU / PACIFIC OCEAN	PLUTONIC ROCK			WHOLE ROCK	70.38	0.32	14.7		0.82		2.18	3.72	1.47	0.04	2.12	3.89	0.15
[5059] SENDO T. (1958)	samp. 38	36.5	140	37.5	141	HONSHU ARC / NORTHEASTERN HONSHU ARC / HONSHU / PACIFIC OCEAN	PLUTONIC ROCK			WHOLE ROCK	71.1	0.22	15.62		1.32		1.34	2.41	0.59	0.04	3.01	3.56	0.07
[5059] SENDO T. (1958)	samp. 39	36.5	140	37.5	141	HONSHU ARC / NORTHEASTERN HONSHU ARC / HONSHU / PACIFIC OCEAN	PLUTONIC ROCK			WHOLE ROCK	71.82	0.4	14.75		0.95		2.17	3.09	0.91	0.04	1.33	3.66	0.11
[5059] SENDO T. (1958)	samp. 40	36.5	140	37.5	141	HONSHU ARC / NORTHEASTERN HONSHU ARC / HONSHU / PACIFIC OCEAN	PLUTONIC ROCK			WHOLE ROCK	63.64	0.44	18.27		1.46		3.21	4.66	1.62	0.07	1.26	4.3	0.18
[5059] SENDO T. (1958)	samp. 41	36.5	140	37.5	141	HONSHU ARC / NORTHEASTERN HONSHU ARC / HONSHU / PACIFIC OCEAN	PLUTONIC ROCK			WHOLE ROCK	73.94	0.2	14.15		0.89		1.1	1.63	0.3	0.03	3.48	3.35	0.05
[5059] SENDO T. (1958)	samp. 42	36.5	140	37.5	141	HONSHU ARC / NORTHEASTERN HONSHU ARC / HONSHU / PACIFIC OCEAN	PLUTONIC ROCK			WHOLE ROCK	60.72	0.61	17.85		1.71		4.1	4.65	2.64	0.14	1.96	3.8	0.23
[5059] SENDO T. (1958)	samp. 43	36.5	140	37.5	141	HONSHU ARC / NORTHEASTERN HONSHU ARC / HONSHU / PACIFIC OCEAN	PLUTONIC ROCK			WHOLE ROCK	72.96	0.17	14.58		0.84		0.87	1.28	0.43	0.04	4.31	2.73	0.05
[5511] SHIDO F. (1958)	samp. FS54D1	36.5	140	37.5	141	HONSHU ARC / NORTHEASTERN HONSHU ARC / HONSHU / TABITO IGNEOUS COMPLEX / PACIFIC OCEAN	PLUTONIC ROCK			WHOLE ROCK	47.68	0.55	17.49		2.92		7.93	9.54	10.59	0.22	0.47	1.42	0.06
[5511] SHIDO F. (1958)	samp. FS54C3	36.5	140	37.5	141	HONSHU ARC / NORTHEASTERN HONSHU ARC / HONSHU / TABITO IGNEOUS COMPLEX / PACIFIC OCEAN	PLUTONIC ROCK			WHOLE ROCK	46.82	1.57	18.21		2.54		9.82	10.37	6.8	0.24	0.28	2.17	0.59
[5511] SHIDO F. (1958)	samp. FS56113010	36.5	140	37.5	141	HONSHU ARC / NORTHEASTERN HONSHU ARC / HONSHU / TABITO IGNEOUS COMPLEX / PACIFIC OCEAN	PLUTONIC ROCK			WHOLE ROCK	49.58	0.99	20.17		3.56		5.19	12.45	4.8	0.13	0.3	2.43	0.22
[5511] SHIDO F. (1958)	samp. FS56112834	36.5	140	37.5	141	HONSHU ARC / NORTHEASTERN HONSHU ARC / HONSHU / TABITO IGNEOUS COMPLEX / PACIFIC OCEAN	PLUTONIC ROCK			WHOLE ROCK	52.52	0.83	17.07		2.25		7.34	8.2	5.21	0.18	1.34	2.9	0.28
[5511] SHIDO F. (1958)	samp. FS56112814	36.5	140	37.5	141	HONSHU ARC / NORTHEASTERN HONSHU ARC / HONSHU / TABITO IGNEOUS COMPLEX / PACIFIC OCEAN	PLUTONIC ROCK			WHOLE ROCK	63.69	0.28	17.48		1.4		3.72	4.31	1.63	0.07	2.36	3.63	0.23
[5511] SHIDO F. (1958)	samp. FS56113023	36.5	140	37.5	141	HONSHU ARC / NORTHEASTERN HONSHU ARC / HONSHU / TABITO IGNEOUS COMPLEX / PACIFIC OCEAN	PLUTONIC ROCK			WHOLE ROCK	62.8	0.26	18.91		1.64		3.93	3.16	1.36	0.06	2.58	4	0.1
[11156] SHIBATA H. (1958)	samp. 1A	33.3	129.8	33.8	130.5	HONSHU ARC / SOUTHWESTERN HONSHU ARC / KYUSHU / PACIFIC OCEAN	PLUTONIC ROCK			WHOLE ROCK	58.89	0.82	17.36		2.02		4.61	6.18	3.2		1.94	2.94
[11156] SHIBATA H. (1958)	samp. 1B	33.3	129.8	33.8	130.5	HONSHU ARC / SOUTHWESTERN HONSHU ARC / KYUSHU / PACIFIC OCEAN	PLUTONIC ROCK			WHOLE ROCK	59.37	0.89	16.61		1.53		4.89	6.24	3.2		2.56	3.6
[11156] SHIBATA H. (1958)	samp. 1C	33.3	129.8	33.8	130.5	HONSHU ARC / SOUTHWESTERN HONSHU ARC / KYUSHU / PACIFIC OCEAN	PLUTONIC ROCK			WHOLE ROCK	60.95	0.87	17.13		1.54		3.57	5.27	3.25		2.56	3.9
[11156] SHIBATA H. (1958)	samp. 1D	33.3	129.8	33.8	130.5	HONSHU ARC / SOUTHWESTERN HONSHU ARC / KYUSHU / PACIFIC OCEAN	PLUTONIC ROCK			WHOLE ROCK	62.96	0.92	16.99		1		4.43	5.09	2.24		2.2	3.28
[11156] SHIBATA H. (1958)	samp. 1E	33.3	129.8	33.8	130.5	HONSHU ARC / SOUTHWESTERN HONSHU ARC / KYUSHU / PACIFIC OCEAN	PLUTONIC ROCK			WHOLE ROCK	64.81	0.86	16.31		1.71		2.98	4.63	1.11		3.18	3.1	0.1
[11156] SHIBATA H. (1958)	samp. 1F	33.3	129.8	33.8	130.5	HONSHU ARC / SOUTHWESTERN HONSHU ARC / KYUSHU / PACIFIC OCEAN	PLUTONIC ROCK			WHOLE ROCK	64.98	0.81	16.85		1.55		2.65	4.49	1.87		1.64	4.16
[11156] SHIBATA H. (1958)	samp. 1G	33.3	129.8	33.8	141	HONSHU ARC / SOUTHWESTERN HONSHU ARC / KYUSHU / PACIFIC OCEAN	PLUTONIC ROCK			WHOLE ROCK	65.07	0.76	16.45		1.84		3.22	4.27	0.94		3.38	3.08	0.09
[11156] SHIBATA H. (1958)	samp. 2A	33.3	130.3	33.8	131	HONSHU ARC / SOUTHWESTERN HONSHU ARC / KYUSHU / PACIFIC OCEAN	PLUTONIC ROCK			WHOLE ROCK	62.08	1.29	16.35		1.73		4.01	5.04	2.81		2.94	3.24
[11156] SHIBATA H. (1958)	samp. 2B	33.3	130.3	33.8	131	HONSHU ARC / SOUTHWESTERN HONSHU ARC / KYUSHU / PACIFIC OCEAN	PLUTONIC ROCK			WHOLE ROCK	62.48	0.7	17.45		1.5		3.28	5.3	2.36		2.2	3.64
[11156] SHIBATA H. (1958)	samp. 2C	33.3	130.3	33.8	131	HONSHU ARC / SOUTHWESTERN HONSHU ARC / KYUSHU / PACIFIC OCEAN	PLUTONIC ROCK			WHOLE ROCK	68.19	1.01	15.18		0.81		2.55	4.35	1.72		2.4	3.76
[11156] SHIBATA H. (1958)	samp. 3A	33.3	129.2	34	131.2	HONSHU ARC / SOUTHWESTERN HONSHU ARC / KYUSHU / PACIFIC OCEAN	PLUTONIC ROCK			WHOLE ROCK	55.27	0.91	15.8		1.72		5.93	7.27	4.47		1.52	3.71
[11156] SHIBATA H. (1958)	samp. 3B	33.3	129.2	34	131.2	HONSHU ARC / SOUTHWESTERN HONSHU ARC / KYUSHU / PACIFIC OCEAN	PLUTONIC ROCK			WHOLE ROCK	57.54	0.87	15.9		1.81		4.89	6.81	3.82		2	3.2
[11156] SHIBATA H. (1958)	samp. 3C	33.3	129.2	34	131.2	HONSHU ARC / SOUTHWESTERN HONSHU ARC / KYUSHU / PACIFIC OCEAN	PLUTONIC ROCK			WHOLE ROCK	64.91	0.38	15.04		1.14		2.93	4.37	2.33		2.76	3.68
[11156] SHIBATA H. (1958)	samp. 3D	33.3	129.2	34	131.2	HONSHU ARC / SOUTHWESTERN HONSHU ARC / KYUSHU / HIRAO-GRANODIORITE / PACIFIC OCEAN	PLUTONIC ROCK			WHOLE ROCK	64.99	0.65	16.48		1.38		3.42	4.53	1.94		2.6	3.6
[11156] SHIBATA H. (1958)	samp. 3E	33.3	129.2	34	131.2	HONSHU ARC / SOUTHWESTERN HONSHU ARC / KYUSHU / HIRAO-GRANODIORITE / PACIFIC OCEAN	PLUTONIC ROCK			WHOLE ROCK	65.67	0.57	16.02		1.48		2.6	4.11	1.82		3.28	3.28
[11156] SHIBATA H. (1958)	samp. 3F	33.3	129.2	34	131.2	HONSHU ARC / SOUTHWESTERN HONSHU ARC / KYUSHU / HIRAO-GRANODIORITE / PACIFIC OCEAN	PLUTONIC ROCK			WHOLE ROCK	70.17	0.47	15.13		1.13		2.43	3.01	0.94		2.5	3.36
[11156] SHIBATA H. (1958)	samp. 3G	33.3	129.2	34	131.2	HONSHU ARC / SOUTHWESTERN HONSHU ARC / KYUSHU / FUKAS GRANODIORITE / PACIFIC OCEAN	PLUTONIC ROCK			WHOLE ROCK	65.71	0.42	17.25		1.94		2.66	4.47	1.47		1.88	3.95
[11156] SHIBATA H. (1958)	samp. 3H	33.3	129.2	34	131.2	HONSHU ARC / SOUTHWESTERN HONSHU ARC / KYUSHU / FUKAS GRANODIORITE / PACIFIC OCEAN	PLUTONIC ROCK			WHOLE ROCK	69.24	0.3	15.55		1.38		1.81	3.39	1.04		3.24	3.55
[11156] SHIBATA H. (1958)	samp. 3I	33.3	129.2	34	131.2	HONSHU ARC / SOUTHWESTERN HONSHU ARC / KYUSHU / KURATE GRANODIORITE / PACIFIC OCEAN	PLUTONIC ROCK			WHOLE ROCK	67.78	0.44	16.42		0.33		3.35	3.81	1.04		2.32	3.98
[11156] SHIBATA H. (1958)	samp. 3J, MA32A	33.3	129.2	34	131.2	HONSHU ARC / SOUTHWESTERN HONSHU ARC / KYUSHU / MAZAKI GRANITE / PACIFIC OCEAN	PLUTONIC ROCK			WHOLE ROCK	70.09	0.32	14.83		1.14		2.44	2.97	1.08		3.2	3.8
[11156] SHIBATA H. (1958)	samp. 3K	33.3	129.2	34	131.2	HONSHU ARC / SOUTHWESTERN HONSHU ARC / KYUSHU / MAZAKI GRANITE / PACIFIC OCEAN	PLUTONIC ROCK			WHOLE ROCK	70.28	0.65	14.65		1.02		2.25	2.96	0.84		3.15	3.97
[11156] SHIBATA H. (1958)	samp. 3L	33.3	129.2	34	131.2	HONSHU ARC / SOUTHWESTERN HONSHU ARC / KYUSHU / SAGA GRANITE / PACIFIC OCEAN	PLUTONIC ROCK			WHOLE ROCK	67.13	0.42	15.22		0.76		2.56	4.07	1.54		2.44	4.55
[11156] SHIBATA H. (1958)	samp. 3M	33.3	129.2	34	131.2	HONSHU ARC / SOUTHWESTERN HONSHU ARC / KYUSHU / SAGA GRANITE / PACIFIC OCEAN	PLUTONIC ROCK			WHOLE ROCK	71.47	0.32	16.11		0.78		1.34	2.44	0.93		2.44	4.37
[11156] SHIBATA H. (1958)	samp. 3N	33.3	129.2	34	131.2	HONSHU ARC / SOUTHWESTERN HONSHU ARC / KYUSHU / SAGA GRANITE / PACIFIC OCEAN	PLUTONIC ROCK			WHOLE ROCK	71.97	0.22	15.83		0.95		1.47	2.74	0.56		2.18	4.4
[11156] SHIBATA H. (1958)	samp. 3O	33.3	129.2	34	131.2	HONSHU ARC / SOUTHWESTERN HONSHU ARC / KYUSHU / KATSUYAMA GRANITE / PACIFIC OCEAN	PLUTONIC ROCK			WHOLE ROCK	71.94	0.1	15.53		0.61		1.6	2.05	0.82		4.28	3.36
[11156] SHIBATA H. (1958)	samp. 3P	33.3	129.2	34	131.2	HONSHU ARC / SOUTHWESTERN HONSHU ARC / KYUSHU / KATSUYAMA GRANITE / PACIFIC OCEAN	PLUTONIC ROCK			WHOLE ROCK	72.79	0.09	15.36		0.61		1.54	2.09	0.77		3.56	3.64
[11156] SHIBATA H. (1958)	samp. 3Q	33.3	129.2	34	131.2	HONSHU ARC / SOUTHWESTERN HONSHU ARC / KYUSHU / KATSUYAMA GRANITE / PACIFIC OCEAN	PLUTONIC ROCK			WHOLE ROCK	74.11	0.15	14.56		0.66		0.9	1.32	0.44		4.4	3.68
[11156] SHIBATA H. (1958)	samp. 3R	33.3	129.2	34	131.2	HONSHU ARC / SOUTHWESTERN HONSHU ARC / KYUSHU / SAWARA GRANITE / PACIFIC OCEAN	PLUTONIC ROCK			WHOLE ROCK	72.05	0.34	14.12		1.06		1.33	2.12	0.61		3.38	3.68
[11156] SHIBATA H. (1958)	samp. 3S	33.3	129.2	34	131.2	HONSHU ARC / SOUTHWESTERN HONSHU ARC / KYUSHU / SAWARA GRANITE / PACIFIC OCEAN	PLUTONIC ROCK			WHOLE ROCK	72.12	0.3	13.78		0.85		1.49	2.24	0.55		3.36	3.8
[11156] SHIBATA H. (1958)	samp. 3T	33.3	129.2	34	131.2	HONSHU ARC / SOUTHWESTERN HONSHU ARC / KYUSHU / SAWARA GRANITE / PACIFIC OCEAN	PLUTONIC ROCK			WHOLE ROCK	72.59	0.29	14.17		0.37		1.12	2.45	0.54		2.84	4.12
[11156] SHIBATA H. (1958)	samp. 5C	34	131	35.5	135	HONSHU ARC / SOUTHWESTERN HONSHU ARC / HONSHU / PACIFIC OCEAN	PLUTONIC ROCK			WHOLE ROCK	69.99	0.33	14.81		0.96		2.55	2.67	0.95	0	3	4.31	0.02
[11156] SHIBATA H. (1958)	samp. 5D	34	131	35.5	135	HONSHU ARC / SOUTHWESTERN HONSHU ARC / HONSHU / PACIFIC OCEAN	PLUTONIC ROCK			WHOLE ROCK	75.49	0.36	12.77		0.19		0.75	0.92	0.4	0	4.27	3.41	0.06
[11156] SHIBATA H. (1958)	samp. 6A	34	131.5	35.5	135	HONSHU ARC / SOUTHWESTERN HONSHU ARC / HONSHU / PACIFIC OCEAN	PLUTONIC ROCK			WHOLE ROCK	62.77	0.53	16.78		1.82		3.35	5.28	2.38	0	1.87	3.04	0.02
[11156] SHIBATA H. (1958)	samp. 6B	34	131.5	35.5	135	HONSHU ARC / SOUTHWESTERN HONSHU ARC / HONSHU / PACIFIC OCEAN	PLUTONIC ROCK			WHOLE ROCK	72.78	0.36	13.69		0.89		2	2.18	0.5	0.01	3.98	3.33	0.02
[11156] SHIBATA H. (1958)	samp. 6C	34	131.5	35.5	135	HONSHU ARC / SOUTHWESTERN HONSHU ARC / HONSHU / PACIFIC OCEAN	PLUTONIC ROCK			WHOLE ROCK	70.01	0.6	15.08		0.85		2.61	2.33	0.77		3.4	4.12
[11156] SHIBATA H. (1958)	samp. 6D	34	131.5	35.5	135	HONSHU ARC / SOUTHWESTERN HONSHU ARC / HONSHU / PACIFIC OCEAN	PLUTONIC ROCK			WHOLE ROCK	75.2	0.19	12.69		0.18		1.18	1.35	0.43	0	4.06	3.97	0.02
[11156] SHIBATA H. (1958)	samp. 6E	34	131.5	35.5	135	HONSHU ARC / SOUTHWESTERN HONSHU ARC / HONSHU / PACIFIC OCEAN	PLUTONIC ROCK			WHOLE ROCK	76.7	0.15	13.21		0.34		0.95	1.19	0.57	0	3	3.12	0.02
[11156] SHIBATA H. (1958)	samp. 6F	34	131.5	35.5	135	HONSHU ARC / SOUTHWESTERN HONSHU ARC / HONSHU / PACIFIC OCEAN	PLUTONIC ROCK			WHOLE ROCK	72.52	0.22	15.06		0.65		1.7	1.32	0.37		4.16	3.88
[11156] SHIBATA H. (1958)	samp. 6G	34	131.5	35.5	135	HONSHU ARC / SOUTHWESTERN HONSHU ARC / HONSHU / PACIFIC OCEAN	PLUTONIC ROCK			WHOLE ROCK	73.55	0.13	12.8		0.41		1.74	1.39	0.59	0	4.61	4.23	0.01
[11156] SHIBATA H. (1958)	samp. 6H	34	131.5	35.5	135	HONSHU ARC / SOUTHWESTERN HONSHU ARC / HONSHU / PACIFIC OCEAN	PLUTONIC ROCK			WHOLE ROCK	74.91	0.04	13.87		0.68		1.42	0.94	0.28	0.05	4.05	2.1	0.1
[11156] SHIBATA H. (1958)	samp. 6I	34	131.5	35.5	135	HONSHU ARC / SOUTHWESTERN HONSHU ARC / HONSHU / PACIFIC OCEAN	PLUTONIC ROCK			WHOLE ROCK	74.43	0.24	12.29		0.67		1.48	1.35	0.39	0	4.73	4.12	0.02
[11156] SHIBATA H. (1958)	samp. 6J	34	131.5	35.5	135	HONSHU ARC / SOUTHWESTERN HONSHU ARC / HONSHU / PACIFIC OCEAN	PLUTONIC ROCK			WHOLE ROCK	76.5	0.11	12.92		0.57		0.78	0.83	0.32	0	3.81	3.61
[11156] SHIBATA H. (1958)	samp. 7A	32.4	132.3	32.8	133.1	HONSHU ARC / SOUTHWESTERN HONSHU ARC / SHIKOKU/SIKOKU / PACIFIC OCEAN	PLUTONIC ROCK			WHOLE ROCK	58.88	0.7	16.24		1.23		4.74	5.7	3.73		1.62	4.48	0.12
[11156] SHIBATA H. (1958)	samp. 7B	32.4	132.3	32.8	133.1	HONSHU ARC / SOUTHWESTERN HONSHU ARC / SHIKOKU/SIKOKU / PACIFIC OCEAN	PLUTONIC ROCK			WHOLE ROCK	64.54	0.64	15.94		1.01		3.44	4.11	2.51		2.86	4.18	0.09
[11156] SHIBATA H. (1958)	samp. 7C	32.4	132.3	32.8	133.1	HONSHU ARC / SOUTHWESTERN HONSHU ARC / SHIKOKU/SIKOKU / PACIFIC OCEAN	PLUTONIC ROCK			WHOLE ROCK	62.87	0.5	16.63		0.73		3.34	1.74	0.26		5.32	5.96
[11156] SHIBATA H. (1958)	samp. 7D	32.4	132.3	32.8	133.1	HONSHU ARC / SOUTHWESTERN HONSHU ARC / SHIKOKU/SIKOKU / PACIFIC OCEAN	PLUTONIC ROCK			WHOLE ROCK	65.72	0.35	16.41		0.87		4.12	3.4	2.01	0.04	3.17	3.37	0.04
[11156] SHIBATA H. (1958)	samp. 7E	32.4	132.3	32.8	133.1	HONSHU ARC / SOUTHWESTERN HONSHU ARC / SHIKOKU/SIKOKU / PACIFIC OCEAN	PLUTONIC ROCK			WHOLE ROCK	74.85	0.24	13.09		0.41		1.23	0.82	0.5	0	4.13	3.27
[11156] SHIBATA H. (1958)	samp. 7F	32.4	132.3	32.8	133.1	HONSHU ARC / SOUTHWESTERN HONSHU ARC / SHIKOKU/SIKOKU / PACIFIC OCEAN	PLUTONIC ROCK			WHOLE ROCK	73.65	0.45	13.44		0.79		1.77	1.38	0.62		4.38	3.86
[11156] SHIBATA H. (1958)	samp. 8A	35	136.5	37	138	HONSHU ARC / CENTRAL HONSHU / HONSHU / PACIFIC OCEAN	PLUTONIC ROCK			WHOLE ROCK	58.25	0.69	17.74		3.01		4.05	5.64	2.69		2.56	3.4
[11156] SHIBATA H. (1958)	samp. 9A	35.5	138	36.5	139	HONSHU ARC / CENTRAL HONSHU / HONSHU / PACIFIC OCEAN	PLUTONIC ROCK			WHOLE ROCK	60.35	0.34	17.13		1.78		5.57	6.6	3.21		1.35	2.46	0.21
[11156] SHIBATA H. (1958)	samp. 9B	35.5	138	36.5	139	HONSHU ARC / CENTRAL HONSHU / HONSHU / PACIFIC OCEAN	PLUTONIC ROCK			WHOLE ROCK	65.3	0.67	15.26		1.85		3.46	5.08	2.18		1.76	3	0.45
[11156] SHIBATA H. (1958)	samp. 9C	35.5	138	36.5	139	HONSHU ARC / CENTRAL HONSHU / HONSHU / PACIFIC OCEAN	PLUTONIC ROCK			WHOLE ROCK	65.8	0.43	15.94		2.05		3.22	4.61	1.93		2.08	3.08	0.2
[11156] SHIBATA H. (1958)	samp. 9D	35.5	138	36.5	139	HONSHU ARC / CENTRAL HONSHU / HONSHU / PACIFIC OCEAN	PLUTONIC ROCK			WHOLE ROCK	65.81	0.69	15.72		1.9		3.12	4.59	2.09		2.49	3.2	0.09
[11156] SHIBATA H. (1958)	samp. 9E	35.5	138	36.5	139	HONSHU ARC / CENTRAL HONSHU / HONSHU / PACIFIC OCEAN	PLUTONIC ROCK			WHOLE ROCK	67.38	0.52	15.74		2.15		2.64	3.88	1.72		2.08	3.4	0.25
[11156] SHIBATA H. (1958)	samp. 9F	35.5	138	36.5	139	HONSHU ARC / CENTRAL HONSHU / HONSHU / PACIFIC OCEAN	PLUTONIC ROCK			WHOLE ROCK	71.49	0.51	14.24		1.48		1.81	2.88	1.07		3.16	3.32	0.29
[11156] SHIBATA H. (1958)	samp. 10A	35	137	36	138	HONSHU ARC / CENTRAL HONSHU / HONSHU / PACIFIC OCEAN	PLUTONIC ROCK			WHOLE ROCK	67.23	0.35	16.65		0.67		3.1	3.52	1.15		2.44	3.2
[11156] SHIBATA H. (1958)	samp. 10B	35	137	36	138	HONSHU ARC / CENTRAL HONSHU / HONSHU / PACIFIC OCEAN	PLUTONIC ROCK			WHOLE ROCK	67.76	1.13	15.7		0.81		3.15	3.59	1.01		2.38	3.04
[11156] SHIBATA H. (1958)	samp. 10C	35	137	36	138	HONSHU ARC / CENTRAL HONSHU / HONSHU / PACIFIC OCEAN	PLUTONIC ROCK			WHOLE ROCK	66.44	0.74	16.38		1.61		3.09	4.35	1.22	0.02	1.76	3.6	0.34
[11156] SHIBATA H. (1958)	samp. 10D	35	137	36	138	HONSHU ARC / CENTRAL HONSHU / HONSHU / PACIFIC OCEAN	PLUTONIC ROCK			WHOLE ROCK	66.8	0.88	14.4		0.75		3.66	4.44	2.31		2.04	3.72
[11156] SHIBATA H. (1958)	samp. 10E	35	137	36	138	HONSHU ARC / CENTRAL HONSHU / HONSHU / PACIFIC OCEAN	PLUTONIC ROCK			WHOLE ROCK	72.28	0.17	14.6		0.69		1.42	1.56	0.6	0.03	4.44	3.56	0.38
[11156] SHIBATA H. (1958)	samp. 11A	35.5	138	36.5	139	HONSHU ARC / CENTRAL HONSHU / HONSHU / PACIFIC OCEAN	PLUTONIC ROCK			WHOLE ROCK	64.77	0.49	16.17		2.13		3.37	5.02	2.29		1.76	3.48
[11156] SHIBATA H. (1958)	samp. 11B	35.5	138	36.5	139	HONSHU ARC / CENTRAL HONSHU / HONSHU / PACIFIC OCEAN	PLUTONIC ROCK			WHOLE ROCK	64.82	0.79	15.02		0.96		3.86	5.2	2.72	0.04	2.64	3.01	0.61
[11156] SHIBATA H. (1958)	samp. 12A	38.3	141.5	40.3	142	HONSHU ARC / NORTHEASTERN HONSHU ARC / HONSHU / PACIFIC OCEAN	PLUTONIC ROCK			WHOLE ROCK	57.04	1.19	16.9		2.11		5.24	7.46	3.48		1.96	3.08
[11156] SHIBATA H. (1958)	samp. 12B	38.3	141.5	40.3	142	HONSHU ARC / NORTHEASTERN HONSHU ARC / HONSHU / PACIFIC OCEAN	PLUTONIC ROCK			WHOLE ROCK	61.5	0.66	17.24		1.27		4.21	5.74	2.55		1.81	3.42
[11156] SHIBATA H. (1958)	samp. 12C	38.3	141.5	40.3	142	HONSHU ARC / NORTHEASTERN HONSHU ARC / HONSHU / PACIFIC OCEAN	PLUTONIC ROCK			WHOLE ROCK	61.43	0.72	17.29		1.75		3.61	5.87	2.71		1.32	3.76
[11156] SHIBATA H. (1958)	samp. 12D	38.3	141.5	40.3	142	HONSHU ARC / NORTHEASTERN HONSHU ARC / HONSHU / PACIFIC OCEAN	PLUTONIC ROCK			WHOLE ROCK	65.83	0.66	17.06		1.16		3.21	4.35	1.74		2.08	3.44
[11156] SHIBATA H. (1958)	samp. 12E	38.3	141.5	40.3	142	HONSHU ARC / NORTHEASTERN HONSHU ARC / HONSHU / PACIFIC OCEAN	PLUTONIC ROCK			WHOLE ROCK	68.91	1.02	14.65		0.18		3.24	3.98	1.34	0	2.65	3.2	0.13
[11156] SHIBATA H. (1958)	samp. 13A	38.3	141.5	40.3	142	HONSHU ARC / NORTHEASTERN HONSHU ARC / HONSHU / TANOHATA BODY / PACIFIC OCEAN	PLUTONIC ROCK			WHOLE ROCK	64.07	0.53	17.64		2.08		2.22	6.44	1.84		1.86	3
[11156] SHIBATA H. (1958)	samp. 13B	38.3	141.5	40.3	142	HONSHU ARC / NORTHEASTERN HONSHU ARC / HONSHU / TANOHATA BODY / PACIFIC OCEAN	PLUTONIC ROCK			WHOLE ROCK	65.13	0.54	18.59		0.96		2.24	5.17	1.39		1.3	3.46	0.2
[11156] SHIBATA H. (1958)	samp. 13C	38.3	141.5	40.3	142	HONSHU ARC / NORTHEASTERN HONSHU ARC / HONSHU / TANOHATA BODY / PACIFIC OCEAN	PLUTONIC ROCK			WHOLE ROCK	67	0.35	17.68		1.68		2.31	4.66	1.37		1.73	2.76
[11156] SHIBATA H. (1958)	samp. 13D	38.3	141.5	40.3	142	HONSHU ARC / NORTHEASTERN HONSHU ARC / HONSHU / TANOHATA BODY / PACIFIC OCEAN	PLUTONIC ROCK			WHOLE ROCK	69	0.29	17.16		1.53		1.52	4.08	0.9		0.74	4.28
[11156] SHIBATA H. (1958)	samp. 13E	38.3	141.5	40.3	142	HONSHU ARC / NORTHEASTERN HONSHU ARC / HONSHU / TANOHATA BODY / PACIFIC OCEAN	PLUTONIC ROCK			WHOLE ROCK	71.31	0.2	15.81		1.61		1.06	2.96	0.64		1.9	3.28
[11156] SHIBATA H. (1958)	samp. 13F	38.3	141.5	40.3	142	HONSHU ARC / NORTHEASTERN HONSHU ARC / HONSHU / TANOHATA BODY / PACIFIC OCEAN	PLUTONIC ROCK			WHOLE ROCK	67.84	0.36	17.27		1.5		2.75	3.68	1.02		1.29	3.34
[11156] SHIBATA H. (1958)	samp. 13G	38.3	141.5	40.3	142	HONSHU ARC / NORTHEASTERN HONSHU ARC / HONSHU / TANOHATA BODY / PACIFIC OCEAN	PLUTONIC ROCK			WHOLE ROCK	67.24	0.39	17.83		1.33		1.73	4.25	1.2		1.22	3.57
[11156] SHIBATA H. (1958)	samp. 13H	38.3	141.5	40.3	142	HONSHU ARC / NORTHEASTERN HONSHU ARC / HONSHU / MIYAKO BODY / PACIFIC OCEAN	PLUTONIC ROCK			WHOLE ROCK	65.66	0.71	17.17		2.27		1.86	4.63	1.66		1.32	3.42
[11156] SHIBATA H. (1958)	samp. 13I	38.3	141.5	40.3	142	HONSHU ARC / NORTHEASTERN HONSHU ARC / HONSHU / MIYAKO BODY / PACIFIC OCEAN	PLUTONIC ROCK			WHOLE ROCK	62.88	0.68	17.07		2.55		2.99	5.33	2.89		2.06	2.55
[11156] SHIBATA H. (1958)	samp. 13J	38.3	141.5	40.3	142	HONSHU ARC / NORTHEASTERN HONSHU ARC / HONSHU / MIYAKO BODY / PACIFIC OCEAN	PLUTONIC ROCK			WHOLE ROCK	64.39	0.7	17.85		2.37		1.88	5.43	1.29		0.94	3.69
[11156] SHIBATA H. (1958)	samp. 13K	38.3	141.5	40.3	142	HONSHU ARC / NORTHEASTERN HONSHU ARC / HONSHU / YAMADA BODY / PACIFIC OCEAN	PLUTONIC ROCK			WHOLE ROCK	65.06	0.68	16.51		1.82		2.87	5.3	2.33		2.23	3.07
[11156] SHIBATA H. (1958)	samp. 13L	38.3	141.5	40.3	142	HONSHU ARC / NORTHEASTERN HONSHU ARC / HONSHU / YAMADA BODY / PACIFIC OCEAN	PLUTONIC ROCK			WHOLE ROCK	67.56	0.52	18.29		1.41		1.28	4.15	0.97		1.38	4.24
[11156] SHIBATA H. (1958)	samp. 13M	38.3	141.5	40.3	142	HONSHU ARC / NORTHEASTERN HONSHU ARC / HONSHU / YAMADA BODY / PACIFIC OCEAN	PLUTONIC ROCK			WHOLE ROCK	68.52	0.5	17.75		1.46		1.44	4.08	1		1.6
[3600] YAMAGUCHI M. (1958)	samp. SD25A	34.45	134.17	34.45	134.17	HONSHU ARC / SOUTHWESTERN HONSHU ARC / SHODO-SHIMA / OTO-ZAN FLOW / PACIFIC OCEAN	VOLCANIC ROCK			WHOLE ROCK	57.59	0.88	16.7		1.56		4.18	7.01	6.53	0.08	1.82	3.44	0.17
[3600] YAMAGUCHI M. (1958)	samp. SD283	34.45	134.17	34.45	134.17	HONSHU ARC / SOUTHWESTERN HONSHU ARC / SHODO-SHIMA / OTO-ZAN FLOW / PACIFIC OCEAN	VOLCANIC ROCK			WHOLE ROCK	57.68	0.56	17.73		1.56		4.1	6.41	6.18	0.12	1.54	3.29	0.16
[3600] YAMAGUCHI M. (1958)	samp. SD25	34.45	134.17	34.45	134.17	HONSHU ARC / SOUTHWESTERN HONSHU ARC / SHODO-SHIMA / OTO-ZAN FLOW / PACIFIC OCEAN	VOLCANIC ROCK			WHOLE ROCK	57.11	0.54	17.58		2.16		3.32	6.51	6.1	0.12	1.72	3.64	0.18
[3600] YAMAGUCHI M. (1958)	samp. SD26A	34.45	134.17	34.45	134.17	HONSHU ARC / SOUTHWESTERN HONSHU ARC / SHODO-SHIMA / OTO-ZAN FLOW / PACIFIC OCEAN	VOLCANIC ROCK			WHOLE ROCK	58.18	0.54	17.81		2.07		2.98	6.06	6.08	0.12	1.84	3.32	0.17
[3600] YAMAGUCHI M. (1958)	samp. SD26D	34.45	134.17	34.45	134.17	HONSHU ARC / SOUTHWESTERN HONSHU ARC / SHODO-SHIMA / OTO-ZAN FLOW / PACIFIC OCEAN	VOLCANIC ROCK			WHOLE ROCK	58.83	0.46	17.66		2.19		2.77	5.19	5.46	0.06	1.85	3.57	0.16
[3600] YAMAGUCHI M. (1958)	samp. SD26F	34.45	134.17	34.45	134.17	HONSHU ARC / SOUTHWESTERN HONSHU ARC / SHODO-SHIMA / OTO-ZAN FLOW / PACIFIC OCEAN	VOLCANIC ROCK			WHOLE ROCK	59.45		17.72	5.05
[3600] YAMAGUCHI M. (1958)	samp. SD27A	34.45	134.17	34.45	134.17	HONSHU ARC / SOUTHWESTERN HONSHU ARC / SHODO-SHIMA / OTO-ZAN FLOW / PACIFIC OCEAN	VOLCANIC ROCK			WHOLE ROCK	60.77	0.51	17.58		1.68		2.32	4.9	4.59	0.11	1.76	4.13	0.18
[3600] YAMAGUCHI M. (1958)	samp. SD28	34.45	134.17	34.45	134.17	HONSHU ARC / SOUTHWESTERN HONSHU ARC / SHODO-SHIMA / OTO-ZAN FLOW / PACIFIC OCEAN	VOLCANIC ROCK			WHOLE ROCK	61.32		17.52	4.25
[3600] YAMAGUCHI M. (1958)	samp. SD30	34.45	134.17	34.45	134.17	HONSHU ARC / SOUTHWESTERN HONSHU ARC / SHODO-SHIMA / OTO-ZAN FLOW / PACIFIC OCEAN	VOLCANIC ROCK			WHOLE ROCK	61.29	0.46	17.24		1.86		2.68	5.21	4.33	0.11	1.79	4.15	0.14
[3600] YAMAGUCHI M. (1958)	samp. SD29	34.45	134.17	34.45	134.17	HONSHU ARC / SOUTHWESTERN HONSHU ARC / SHODO-SHIMA / OTO-ZAN FLOW / PACIFIC OCEAN	VOLCANIC ROCK			WHOLE ROCK	62.24	0.56	17.36		1.99		2.48	5.05	4.24	0.12	1.83	4.11	0.12
[3600] YAMAGUCHI M. (1958)	samp. 10	32.5	132	34.5	135	HONSHU ARC / SOUTHWESTERN HONSHU ARC / AWAJI-SHIMA / PACIFIC OCEAN	VOLCANIC ROCK			WHOLE ROCK	63.93	0.5	16.46		2.45		2.35	4.66	2.58	0.18	2.71	4.15	0.1
[5059] SENDO T. (1958)	samp. 20	36.5	140	37.5	141	HONSHU ARC / NORTHEASTERN HONSHU ARC / HONSHU / PACIFIC OCEAN	VOLCANIC ROCK			WHOLE ROCK	47.34	1.04	20.16		3		8.46	10.24	4.76	0.11	1.24	2.83	0.23
[4613] ISSHIKI N. (1958)	samp. NI55071903	33.13	139.77	33.13	139.77	IZU-BONIN ARC / IZU ARC / HACHIJOJIMA/HATIZYO-ZIMA / HACHIJOJIMA NISHIYAMA/HATIZYO-ZIMA NISI-YAMA / PACIFIC OCEAN	PLUTONIC ROCK			WHOLE ROCK	48.18	1.47	20.02		5.21		6.58	12.46	3.84	0.16	0.02	1.95	0
[4613] ISSHIKI N. (1958)	samp. NI55071101D	33.13	139.77	33.13	139.77	IZU-BONIN ARC / IZU ARC / HACHIJOJIMA/HATIZYO-ZIMA / HACHIJOJIMA NISHIYAMA/HATIZYO-ZIMA NISI-YAMA / PACIFIC OCEAN	PLUTONIC ROCK			WHOLE ROCK	49.45	1.08	20.9		6.35		4.48	11.44	2.87	0.18	0.25	2.24	0.14
[4613] ISSHIKI N. (1958)	samp. NI55072003	33.13	139.77	33.13	139.77	IZU-BONIN ARC / IZU ARC / HACHIJOJIMA/HATIZYO-ZIMA / HACHIJOJIMA NISHIYAMA/HATIZYO-ZIMA NISI-YAMA / PACIFIC OCEAN	VOLCANIC ROCK			WHOLE ROCK	49.97	1.14	18.8		2.16		9.68	10.99	3.83	0.28	0.41	2.53	0.2
[4613] ISSHIKI N. (1958)	samp. NI54071803(7)	33.13	139.77	33.13	139.77	IZU-BONIN ARC / IZU ARC / HACHIJOJIMA/HATIZYO-ZIMA / HACHIJOJIMA NISHIYAMA/HATIZYO-ZIMA NISI-YAMA / PACIFIC OCEAN	VOLCANIC ROCK			WHOLE ROCK	61.72	2.04	12.7		4.2		7.89	5.83	2.13	0.28	1.08	1.99	0.07
[6696] YAGI K. (1958)	samp. 3	43.38	145.82	43.38	145.82	KURILE ARC / KURILE ARC / HOKKAIDO / NEMURO GROUP / PACIFIC OCEAN	PLUTONIC ROCK			WHOLE ROCK	51.35	0.62	16.86		5.36		3.27	9.11	3.27	0.12	4.02	3.8	0.18
[6696] YAGI K. (1958)	samp. 4	43.38	145.82	43.38	145.82	KURILE ARC / KURILE ARC / HOKKAIDO / NEMURO GROUP / PACIFIC OCEAN	PLUTONIC ROCK			WHOLE ROCK	51.98	0.85	18.39		4.45		2.27	6.69	2.77	0.12	4.52	2.99	0.88
[6696] YAGI K. (1958)	samp. 6	43.28	145.58	43.28	145.58	KURILE ARC / KURILE ARC / HOKKAIDO/BENTENJIMA / NEMURO GROUP / PACIFIC OCEAN	PLUTONIC ROCK			WHOLE ROCK	51.05	0.59	16.43		2.81		5.18	7.67	6.18	0.17	3.38	3.45	0.42
[6696] YAGI K. (1958)	samp. 48090204A	43.2	145.5	43.4	145.9	KURILE ARC / KURILE ARC / HOKKAIDO/BENTENJIMA / NEMURO GROUP / PACIFIC OCEAN	VOLCANIC ROCK			WHOLE ROCK	52.4	0.8	17.92		3.87		4.74	7.4	3.82	0.12	4.16	3.35	0.22
[6696] YAGI K. (1958)	samp. 48090204B	43.2	145.5	43.4	145.9	KURILE ARC / KURILE ARC / HOKKAIDO/BENTENJIMA / NEMURO GROUP / PACIFIC OCEAN	VOLCANIC ROCK			WHOLE ROCK	52.3	0.76	16.9		4.38		4.14	6.84	3.91	0.36	4.42	3.33	0.22
[6696] YAGI K. (1958)	samp. 48090204C	43.2	145.5	43.4	145.9	KURILE ARC / KURILE ARC / HOKKAIDO/BENTENJIMA / NEMURO GROUP / PACIFIC OCEAN	VOLCANIC ROCK			WHOLE ROCK	50.74	0.98	16.16		4.26		4.52	8.4	3.59	0.12	3.48	3.81	0.22
[6696] YAGI K. (1958)	samp. 48090204E	43.2	145.5	43.4	145.9	KURILE ARC / KURILE ARC / HOKKAIDO/BENTENJIMA / NEMURO GROUP / PACIFIC OCEAN	VOLCANIC ROCK			WHOLE ROCK	52.58	1	16.39		3.76		4.23	8.98	3.63	0.15	3.92	2.26	0.06
[6696] YAGI K. (1958)	samp. 48090204F	43.2	145.5	43.4	145.9	KURILE ARC / KURILE ARC / HOKKAIDO/BENTENJIMA / NEMURO GROUP / PACIFIC OCEAN	VOLCANIC ROCK			WHOLE ROCK	42.93	0.82	17.25		5.21		4.17	8.63	3.99	0.13	1.13	1.96	0.65
[6696] YAGI K. (1958)	samp. 6	43.2	145.5	43.4	145.9	KURILE ARC / KURILE ARC / HOKKAIDO/BENTENJIMA / NEMURO GROUP / PACIFIC OCEAN	VOLCANIC ROCK			WHOLE ROCK	49.76	0.54	19.38		2.66		2.31	11.27	1.77	0.17	3.66	2.9	0.08
[6696] YAGI K. (1958)	samp. 1	43.38	145.82	43.38	145.82	KURILE ARC / KURILE ARC / HOKKAIDO / NEMURO GROUP / PACIFIC OCEAN	VOLCANIC ROCK			WHOLE ROCK	45.58	0.8	10.57		5.66		5.56	11.93	10.86	0.16	1.91	1.6	0.18
[6696] YAGI K. (1958)	samp. 2	43.38	145.82	43.38	145.82	KURILE ARC / KURILE ARC / HOKKAIDO / NEMURO GROUP / PACIFIC OCEAN	VOLCANIC ROCK			WHOLE ROCK	50.16	0.7	15.82		4.2		4.81	9.88	6.14	0.28	2.92	2.49	0.19
[6492] STEINER A. (1958)	samp. 49	-39.13	175.642	-39.13	175.642	NEW ZEALAND / COROMANDEL-TAUPO / TAUPO VOLCANIC ZONE / TONGARIRO VOLCANIC CENTER - NGAURUHOE / PACIFIC OCEAN	PLUTONIC ROCK			WHOLE ROCK	60.2	0.27	18.4		0.6		6.3	7.7	2.3	0.13	0.5	3.3	0.12
[6492] STEINER A. (1958)	samp. 50	-38.65	176.12	-38.65	176.12	NEW ZEALAND / COROMANDEL-TAUPO / TAUPO VOLCANIC ZONE / PACIFIC OCEAN	PLUTONIC ROCK			WHOLE ROCK	72.2	0.21	13.9		0.95		1.95	2.7	0.75	0.06	2.8	4	0.08
[6492] STEINER A. (1958)	samp. 1	-39.13	175.642	-39.13	175.642	NEW ZEALAND / COROMANDEL-TAUPO / TAUPO VOLCANIC ZONE / TONGARIRO VOLCANIC CENTER - NGAURUHOE / PACIFIC OCEAN	VOLCANIC ROCK			WHOLE ROCK	49.52	1.15	17.32		3.81		7.03	11.41	6.01	0.19	0.33	2.5	0.19
[6492] STEINER A. (1958)	samp. 2	-39.13	175.642	-39.13	175.642	NEW ZEALAND / COROMANDEL-TAUPO / TAUPO VOLCANIC ZONE / TONGARIRO VOLCANIC CENTER - NGAURUHOE / PACIFIC OCEAN	VOLCANIC ROCK			WHOLE ROCK	51.16	0.8	17.12		2.4		7.25	11.41	6.12	0.18	0.54	2.28	0.13
[6492] STEINER A. (1958)	samp. 3	-39.13	175.642	-39.13	175.642	NEW ZEALAND / COROMANDEL-TAUPO / TAUPO VOLCANIC ZONE / TONGARIRO VOLCANIC CENTER - NGAURUHOE / PACIFIC OCEAN	VOLCANIC ROCK			WHOLE ROCK	51.46	0.81	17.07		2.05		6.82	11.43	6.04	0.18	0.64	2.4	0.1
[6492] STEINER A. (1958)	samp. 4	-39.13	175.642	-39.13	175.642	NEW ZEALAND / COROMANDEL-TAUPO / TAUPO VOLCANIC ZONE / TONGARIRO VOLCANIC CENTER - NGAURUHOE / PACIFIC OCEAN	VOLCANIC ROCK			WHOLE ROCK	53.7	0.71	15.1		2.5		6.65	10.5	7.6	0.16	0.6	2.4	0.12
[6492] STEINER A. (1958)	samp. 5	-39.13	175.642	-39.13	175.642	NEW ZEALAND / COROMANDEL-TAUPO / TAUPO VOLCANIC ZONE / TONGARIRO VOLCANIC CENTER - NGAURUHOE / PACIFIC OCEAN	VOLCANIC ROCK			WHOLE ROCK	54.91	0.48	12.73		1.02		6.41	8.34	11.29	0.17	0.67	1.88	0.1
[6492] STEINER A. (1958)	samp. 6	-39.13	175.642	-39.13	175.642	NEW ZEALAND / COROMANDEL-TAUPO / TAUPO VOLCANIC ZONE / TONGARIRO VOLCANIC CENTER - NGAURUHOE / PACIFIC OCEAN	VOLCANIC ROCK			WHOLE ROCK	55.9	0.76	16.9		2.1		6.3	8.4	5.2	0.15	1	2.6	0.1
[6492] STEINER A. (1958)	samp. 7	-39.13	175.642	-39.13	175.642	NEW ZEALAND / COROMANDEL-TAUPO / TAUPO VOLCANIC ZONE / TONGARIRO VOLCANIC CENTER - NGAURUHOE / PACIFIC OCEAN	VOLCANIC ROCK			WHOLE ROCK	55.73	0.59	13.25		2.08		5.13	9.91	8.88	0.14	0.76	2.32	0.13
[6492] STEINER A. (1958)	samp. 8	-39.13	175.642	-39.13	175.642	NEW ZEALAND / COROMANDEL-TAUPO / TAUPO VOLCANIC ZONE / TONGARIRO VOLCANIC CENTER - NGAURUHOE / PACIFIC OCEAN	VOLCANIC ROCK			WHOLE ROCK	56.63	0.81	16.71		1.16		7	8.16	4.85	0.16	1.61	2.85	0.16
[6492] STEINER A. (1958)	samp. 9	-39.13	175.642	-39.13	175.642	NEW ZEALAND / COROMANDEL-TAUPO / TAUPO VOLCANIC ZONE / TONGARIRO VOLCANIC CENTER - NGAURUHOE / PACIFIC OCEAN	VOLCANIC ROCK			WHOLE ROCK	57.24	0.81	16.75		1.54		6.44	7.95	4.58	0.12	1.49	2.74	0.17
[6492] STEINER A. (1958)	samp. 10	-39.13	175.642	-39.13	175.642	NEW ZEALAND / COROMANDEL-TAUPO / TAUPO VOLCANIC ZONE / TONGARIRO VOLCANIC CENTER - NGAURUHOE / PACIFIC OCEAN	VOLCANIC ROCK			WHOLE ROCK	56.22	0.7	17.41		8.6			7.15	4.17		1.66	2.25
[6492] STEINER A. (1958)	samp. 11	-39.13	175.642	-39.13	175.642	NEW ZEALAND / COROMANDEL-TAUPO / TAUPO VOLCANIC ZONE / TONGARIRO VOLCANIC CENTER - NGAURUHOE / PACIFIC OCEAN	VOLCANIC ROCK			WHOLE ROCK	56.9	0.52	14.5		2.55		5.4	8.9	7.2	0.13	0.6	2.45	0.08
[6492] STEINER A. (1958)	samp. 12	-39.13	175.642	-39.13	175.642	NEW ZEALAND / COROMANDEL-TAUPO / TAUPO VOLCANIC ZONE / TONGARIRO VOLCANIC CENTER - NGAURUHOE / PACIFIC OCEAN	VOLCANIC ROCK			WHOLE ROCK	56.44	0.71	14.44		1.09		5.78	7.17	8.35	0.16	1.39	2.72	0.15
[6492] STEINER A. (1958)	samp. 13	-39.13	175.642	-39.13	175.642	NEW ZEALAND / COROMANDEL-TAUPO / TAUPO VOLCANIC ZONE / TONGARIRO VOLCANIC CENTER - NGAURUHOE / PACIFIC OCEAN	VOLCANIC ROCK			WHOLE ROCK	57.8	0.59	14.1		1.6		5.95	9.4	6.9	0.14	0.8	2.4	0.1
[6492] STEINER A. (1958)	samp. 14	-39.13	175.642	-39.13	175.642	NEW ZEALAND / COROMANDEL-TAUPO / TAUPO VOLCANIC ZONE / TONGARIRO VOLCANIC CENTER - NGAURUHOE / PACIFIC OCEAN	VOLCANIC ROCK			WHOLE ROCK	57.7	0.73	16.81		1.4		5.71	7.68	4.3	0.16	1.14	2.9	0.16
[6492] STEINER A. (1958)	samp. 15	-39.13	175.642	-39.13	175.642	NEW ZEALAND / COROMANDEL-TAUPO / TAUPO VOLCANIC ZONE / TONGARIRO VOLCANIC CENTER - NGAURUHOE / PACIFIC OCEAN	VOLCANIC ROCK			WHOLE ROCK	58.57	0.72	16.45		1.67		5.34	7.22	4.67	0.17	1.5	3.04	0.15
[6492] STEINER A. (1958)	samp. 16	-39.13	175.642	-39.13	175.642	NEW ZEALAND / COROMANDEL-TAUPO / TAUPO VOLCANIC ZONE / TONGARIRO VOLCANIC CENTER - NGAURUHOE / PACIFIC OCEAN	VOLCANIC ROCK			WHOLE ROCK	59.64	0.71	16.09		0.88		5.54	7.05	4.67	0.17	1.47	3	0.15
[6492] STEINER A. (1958)	samp. 17	-39.13	175.642	-39.13	175.642	NEW ZEALAND / COROMANDEL-TAUPO / TAUPO VOLCANIC ZONE / TONGARIRO VOLCANIC CENTER - NGAURUHOE / PACIFIC OCEAN	VOLCANIC ROCK			WHOLE ROCK	60.09	0.7	16.42		1.69		4.58	6.82	4.03	0.1	1.83	3.4	0.24
[6492] STEINER A. (1958)	samp. 18	-39.13	175.642	-39.13	175.642	NEW ZEALAND / COROMANDEL-TAUPO / TAUPO VOLCANIC ZONE / TONGARIRO VOLCANIC CENTER - NGAURUHOE / PACIFIC OCEAN	VOLCANIC ROCK			WHOLE ROCK	60.16	0.7	16.35		1.23		4.89	6.82	4.03	0.1	1.81	3.37	0.24
[6492] STEINER A. (1958)	samp. 19	-39.13	175.642	-39.13	175.642	NEW ZEALAND / COROMANDEL-TAUPO / TAUPO VOLCANIC ZONE / TONGARIRO VOLCANIC CENTER - NGAURUHOE / PACIFIC OCEAN	VOLCANIC ROCK			WHOLE ROCK	62.57	0.69	16.19		2.75		3.19	6.14	2.68	0.12	1.77	3.02	0.14
[6492] STEINER A. (1958)	samp. 20	-39.13	175.642	-39.13	175.642	NEW ZEALAND / COROMANDEL-TAUPO / TAUPO VOLCANIC ZONE / TONGARIRO VOLCANIC CENTER - NGAURUHOE / PACIFIC OCEAN	VOLCANIC ROCK			WHOLE ROCK	62.16	0.71	14.32		1.64		4.33	5.89	3.97	0.15	2.37	2.49	0.12
[6492] STEINER A. (1958)	samp. 21	-39.13	175.642	-39.13	175.642	NEW ZEALAND / COROMANDEL-TAUPO / TAUPO VOLCANIC ZONE / TONGARIRO VOLCANIC CENTER - NGAURUHOE / PACIFIC OCEAN	VOLCANIC ROCK			WHOLE ROCK	62.5	0.79	14.45		2.2		3.81	5.51	3.69	0.09	2.43	2.84	0.15
[6492] STEINER A. (1958)	samp. 22	-39.13	175.642	-39.13	175.642	NEW ZEALAND / COROMANDEL-TAUPO / TAUPO VOLCANIC ZONE / TONGARIRO VOLCANIC CENTER - NGAURUHOE / PACIFIC OCEAN	VOLCANIC ROCK			WHOLE ROCK	67.2	0.55	15.9		2.65		1.5	3.5	1.2	0.1	2.4	3.6	0.18
[6492] STEINER A. (1958)	samp. 23	-39.13	175.642	-39.13	175.642	NEW ZEALAND / COROMANDEL-TAUPO / TAUPO VOLCANIC ZONE / TONGARIRO VOLCANIC CENTER - NGAURUHOE / PACIFIC OCEAN	VOLCANIC ROCK			WHOLE ROCK	67.23	0.34	15.12		3.33		0.5	4.25	2.02	0.09	2.2	3.55	0.11
[6492] STEINER A. (1958)	samp. 24	-39.13	175.642	-39.13	175.642	NEW ZEALAND / COROMANDEL-TAUPO / TAUPO VOLCANIC ZONE / TONGARIRO VOLCANIC CENTER - NGAURUHOE / PACIFIC OCEAN	VOLCANIC ROCK			WHOLE ROCK	71.55	0.4	14.37		1.61		1.27	2.86	0.71	0.07	2.79	4.12	0.11
[6492] STEINER A. (1958)	samp. 25	-39.13	175.642	-39.13	175.642	NEW ZEALAND / COROMANDEL-TAUPO / TAUPO VOLCANIC ZONE / TONGARIRO VOLCANIC CENTER - NGAURUHOE / PACIFIC OCEAN	VOLCANIC ROCK			WHOLE ROCK	68.48	0.29	14.14		2.39		0.72	2.28	0.25	0.05	3.23	3.42	0.03
[6492] STEINER A. (1958)	samp. 26	-39.13	175.642	-39.13	175.642	NEW ZEALAND / COROMANDEL-TAUPO / TAUPO VOLCANIC ZONE / TONGARIRO VOLCANIC CENTER - NGAURUHOE / PACIFIC OCEAN	VOLCANIC ROCK			WHOLE ROCK	72.57	0.3	14.04		1.63		0.86	2.25	0.48	0.1	3.41	3.69	0.09
[6492] STEINER A. (1958)	samp. 27	-39.13	175.642	-39.13	175.642	NEW ZEALAND / COROMANDEL-TAUPO / TAUPO VOLCANIC ZONE / TONGARIRO VOLCANIC CENTER - NGAURUHOE / PACIFIC OCEAN	VOLCANIC ROCK			WHOLE ROCK	72.41	0.3	13.91		1.53		0.86	1.73	0.19	0.08	3.23	4.51	0.08
[6492] STEINER A. (1958)	samp. 28	-39.13	175.642	-39.13	175.642	NEW ZEALAND / COROMANDEL-TAUPO / TAUPO VOLCANIC ZONE / TONGARIRO VOLCANIC CENTER - NGAURUHOE / PACIFIC OCEAN	VOLCANIC ROCK			WHOLE ROCK	73.26	0.31	13.74		1.45		0.9	1.85	0.5	0.07	3.73	3.8	0.04
[6492] STEINER A. (1958)	samp. 29	-39.13	175.642	-39.13	175.642	NEW ZEALAND / COROMANDEL-TAUPO / TAUPO VOLCANIC ZONE / TONGARIRO VOLCANIC CENTER - NGAURUHOE / PACIFIC OCEAN	VOLCANIC ROCK			WHOLE ROCK	72.15	0.29	14.3		1.72		0.65	1.34	0.24	0.09	2.94	4.24	0.09
[6492] STEINER A. (1958)	samp. 30	-39.13	175.642	-39.13	175.642	NEW ZEALAND / COROMANDEL-TAUPO / TAUPO VOLCANIC ZONE / TONGARIRO VOLCANIC CENTER - NGAURUHOE / PACIFIC OCEAN	VOLCANIC ROCK			WHOLE ROCK	72.86	0.26	13.58		1.3		0.91	1.95	0.53	0.09	3.71	3.53	0.09
[6492] STEINER A. (1958)	samp. 31	-39.13	175.642	-39.13	175.642	NEW ZEALAND / COROMANDEL-TAUPO / TAUPO VOLCANIC ZONE / TONGARIRO VOLCANIC CENTER - NGAURUHOE / PACIFIC OCEAN	VOLCANIC ROCK			WHOLE ROCK	71.91	0.29	13.76		0.69		1.32	2.14	0.53	0.07	2.78	3.96	0.03
[6492] STEINER A. (1958)	samp. 32	-39.13	175.642	-39.13	175.642	NEW ZEALAND / COROMANDEL-TAUPO / TAUPO VOLCANIC ZONE / TONGARIRO VOLCANIC CENTER - NGAURUHOE / PACIFIC OCEAN	VOLCANIC ROCK			WHOLE ROCK	71.56	0.3	12.97		0.85		1.27	1.61	0.5	0.08	3.92	3.34	0.09
[6492] STEINER A. (1958)	samp. 33	-39.13	175.642	-39.13	175.642	NEW ZEALAND / COROMANDEL-TAUPO / TAUPO VOLCANIC ZONE / TONGARIRO VOLCANIC CENTER - NGAURUHOE / PACIFIC OCEAN	VOLCANIC ROCK			WHOLE ROCK	72.09	0.25	13.27		1.63		0.76	1.46	0.32	0.07	3.5	3.54	0.03
[6492] STEINER A. (1958)	samp. 34	-39.13	175.642	-39.13	175.642	NEW ZEALAND / COROMANDEL-TAUPO / TAUPO VOLCANIC ZONE / TONGARIRO VOLCANIC CENTER - NGAURUHOE / PACIFIC OCEAN	VOLCANIC ROCK			WHOLE ROCK	73.43	0.3	13.53		1.12		1.01	1.68	0.43	0.07	3.38	3.45	0.03
[6492] STEINER A. (1958)	samp. 35	-39.13	175.642	-39.13	175.642	NEW ZEALAND / COROMANDEL-TAUPO / TAUPO VOLCANIC ZONE / TONGARIRO VOLCANIC CENTER - NGAURUHOE / PACIFIC OCEAN	VOLCANIC ROCK			WHOLE ROCK	74.29	0.25	13.56		0.92		0.62	1.71	0.35	0.03	4.12	3.54	0.08
[6492] STEINER A. (1958)	samp. 36	-39.13	175.642	-39.13	175.642	NEW ZEALAND / COROMANDEL-TAUPO / TAUPO VOLCANIC ZONE / TONGARIRO VOLCANIC CENTER - NGAURUHOE / PACIFIC OCEAN	VOLCANIC ROCK			WHOLE ROCK	72.81	0.31	12.83		0.47		1.31	1.58	0.39	0.06	4.09	3.46	0.07
[6492] STEINER A. (1958)	samp. 37	-39.13	175.642	-39.13	175.642	NEW ZEALAND / COROMANDEL-TAUPO / TAUPO VOLCANIC ZONE / TONGARIRO VOLCANIC CENTER - NGAURUHOE / PACIFIC OCEAN	VOLCANIC ROCK			WHOLE ROCK	74.37	0.22	13.46		1.13		0.76	1.96	0.39	0.04	3.18	3.86	0.04
[6492] STEINER A. (1958)	samp. 38	-39.13	175.642	-39.13	175.642	NEW ZEALAND / COROMANDEL-TAUPO / TAUPO VOLCANIC ZONE / TONGARIRO VOLCANIC CENTER - NGAURUHOE / PACIFIC OCEAN	VOLCANIC ROCK			WHOLE ROCK	74.53	0.22	13.06		0.5		1.25	1.52	0.38	0.07	4.23	3.56	0.09
[6492] STEINER A. (1958)	samp. 39	-39.13	175.642	-39.13	175.642	NEW ZEALAND / COROMANDEL-TAUPO / TAUPO VOLCANIC ZONE / TONGARIRO VOLCANIC CENTER - NGAURUHOE / PACIFIC OCEAN	VOLCANIC ROCK			WHOLE ROCK	71.75	0.26	12.62		0.74		1.04	1.55	0.4	0.07	4.07	3.11	0.09
[6492] STEINER A. (1958)	samp. 40	-39.13	175.642	-39.13	175.642	NEW ZEALAND / COROMANDEL-TAUPO / TAUPO VOLCANIC ZONE / TONGARIRO VOLCANIC CENTER - NGAURUHOE / PACIFIC OCEAN	VOLCANIC ROCK			WHOLE ROCK	75.08	0.26	13.05		0.61		0.72	1.44	0.36	0.04	4.27	3.69	0.07
[6492] STEINER A. (1958)	samp. 41	-39.13	175.642	-39.13	175.642	NEW ZEALAND / COROMANDEL-TAUPO / TAUPO VOLCANIC ZONE / TONGARIRO VOLCANIC CENTER - NGAURUHOE / PACIFIC OCEAN	VOLCANIC ROCK			WHOLE ROCK	74.74	0.2	13.1		1.31		0.35	1.26	0.11	0.05	3.2	4.47	0.02
[6492] STEINER A. (1958)	samp. 42	-39.13	175.642	-39.13	175.642	NEW ZEALAND / COROMANDEL-TAUPO / TAUPO VOLCANIC ZONE / TONGARIRO VOLCANIC CENTER - NGAURUHOE / PACIFIC OCEAN	VOLCANIC ROCK			WHOLE ROCK	75.55	0.21	12.78		0.34		1.07	1.45	0.22	0.05	3.64	3.98	0.02
[6492] STEINER A. (1958)	samp. 43	-39.13	175.642	-39.13	175.642	NEW ZEALAND / COROMANDEL-TAUPO / TAUPO VOLCANIC ZONE / TONGARIRO VOLCANIC CENTER - NGAURUHOE / PACIFIC OCEAN	VOLCANIC ROCK			WHOLE ROCK	75.76	0.19	12.87		0.29		0.89	1.29	0.16	0.07	3.11	4.38	0.03
[6492] STEINER A. (1958)	samp. 44	-39.13	175.642	-39.13	175.642	NEW ZEALAND / COROMANDEL-TAUPO / TAUPO VOLCANIC ZONE / TONGARIRO VOLCANIC CENTER - NGAURUHOE / PACIFIC OCEAN	VOLCANIC ROCK			WHOLE ROCK	76.52	0.12	12.48		1.13		0.3	1.03	0.13	0.02	3.88	3.52	0.07
[6492] STEINER A. (1958)	samp. 45	-39.13	175.642	-39.13	175.642	NEW ZEALAND / COROMANDEL-TAUPO / TAUPO VOLCANIC ZONE / TONGARIRO VOLCANIC CENTER - NGAURUHOE / PACIFIC OCEAN	VOLCANIC ROCK			WHOLE ROCK	75.39	0.14	12.89		1.24		0.26	0.91	0.16	0.03	3.69	2.94	0.07
[2613] COATS R. R. (1959)	samp. 51N23	51.9472	177.37	51.9472	177.37	ALEUTIAN ARC / CENTRAL ALEUTIAN ARC / RAT ISLANDS / KISKA / VEGA BAY FORMATION / PACIFIC OCEAN	PLUTONIC ROCK			WHOLE ROCK	48.54	0.78	20.16		4.67		5.16	11.64	4.31	0.16	0.45	2.49	0.06		10														3
[2612] COATS R. R. (1959)	samp. ID-20750	52	179.67	52	179.67	ALEUTIAN ARC / CENTRAL ALEUTIAN ARC / RAT ISLANDS / SEMISOPOCHNOI / PACIFIC OCEAN	VOLCANIC ROCK			WHOLE ROCK	49.7	1.14	18.81		3.12		6.61	10.45	5.63	0.18	0.99	2.98	0.32
[2612] COATS R. R. (1959)	samp. ID-19750	52	179.67	52	179.67	ALEUTIAN ARC / CENTRAL ALEUTIAN ARC / RAT ISLANDS / SEMISOPOCHNOI / PACIFIC OCEAN	VOLCANIC ROCK			WHOLE ROCK	50.4	0.87	19.92		3.28		6.32	9.71	4.49	0.16	0.87	2.98	0.26
[2612] COATS R. R. (1959)	samp. ID-20550	52	179.67	52	179.67	ALEUTIAN ARC / CENTRAL ALEUTIAN ARC / RAT ISLANDS / SEMISOPOCHNOI / PACIFIC OCEAN	VOLCANIC ROCK			WHOLE ROCK	51.62	1.02	19.09		3.34		6.44	9.28	4.17	0.2	1.14	3.85	0.28
[2612] COATS R. R. (1959)	samp. ID-19850	52	179.67	52	179.67	ALEUTIAN ARC / CENTRAL ALEUTIAN ARC / RAT ISLANDS / SEMISOPOCHNOI / PACIFIC OCEAN	VOLCANIC ROCK			WHOLE ROCK	52.06	0.87	21.33		3.21		4.68	9.87	2.89	0.19	1.09	3.32	0.16
[2612] COATS R. R. (1959)	samp. ID-19250	52	179.67	52	179.67	ALEUTIAN ARC / CENTRAL ALEUTIAN ARC / RAT ISLANDS / SEMISOPOCHNOI / PACIFIC OCEAN	VOLCANIC ROCK			WHOLE ROCK	52.35	1.04	19.26		2.18		7.34	8.41	3.65	0.23	1.24	3.64	0.31
[2612] COATS R. R. (1959)	samp. ID-20650	52	179.67	52	179.67	ALEUTIAN ARC / CENTRAL ALEUTIAN ARC / RAT ISLANDS / SEMISOPOCHNOI / PACIFIC OCEAN	VOLCANIC ROCK			WHOLE ROCK	53.36	0.9	18.39		2.24		6.49	9	4.41	0.18	1.18	3.22	0.22
[2612] COATS R. R. (1959)	samp. ID-20450	52	179.67	52	179.67	ALEUTIAN ARC / CENTRAL ALEUTIAN ARC / RAT ISLANDS / SEMISOPOCHNOI / PACIFIC OCEAN	VOLCANIC ROCK			WHOLE ROCK	55.38	1.02	18.52		2.5		5.93	7.95	2.8	0.19	1.02	3.85	0.24
[2612] COATS R. R. (1959)	samp. ID-19350	52	179.67	52	179.67	ALEUTIAN ARC / CENTRAL ALEUTIAN ARC / RAT ISLANDS / SEMISOPOCHNOI / PACIFIC OCEAN	VOLCANIC ROCK			WHOLE ROCK	55.88	0.79	19.55		2.43		4.83	8.08	2.25	0.2	1.63	3.75	0.33
[2612] COATS R. R. (1959)	samp. ID-20250	52	179.67	52	179.67	ALEUTIAN ARC / CENTRAL ALEUTIAN ARC / RAT ISLANDS / SEMISOPOCHNOI / PACIFIC OCEAN	VOLCANIC ROCK			WHOLE ROCK	58.55	1.02	16.94		2.09		5.85	6.21	2.62	0.2	1.79	4.33	0.38
[2612] COATS R. R. (1959)	samp. ID-20350	52	179.67	52	179.67	ALEUTIAN ARC / CENTRAL ALEUTIAN ARC / RAT ISLANDS / SEMISOPOCHNOI / PACIFIC OCEAN	VOLCANIC ROCK			WHOLE ROCK	59.95	0.99	16.49		3.66		3.68	4.93	2.1	0.18	2.38	4.26	0.55
[2612] COATS R. R. (1959)	samp. ID-19550	52	179.67	52	179.67	ALEUTIAN ARC / CENTRAL ALEUTIAN ARC / RAT ISLANDS / SEMISOPOCHNOI / PACIFIC OCEAN	VOLCANIC ROCK			WHOLE ROCK	60.22	0.74	17.31		1.9		3.6	4.28	1.7	0.17	2.41	4.34	0.26
[2612] COATS R. R. (1959)	samp. ID-19950	52	179.67	52	179.67	ALEUTIAN ARC / CENTRAL ALEUTIAN ARC / RAT ISLANDS / SEMISOPOCHNOI / PACIFIC OCEAN	VOLCANIC ROCK			WHOLE ROCK	60.98	0.9	16.59		1.41		4.89	4.45	1.83	0.19	2.58	4.63	0.47
[2612] COATS R. R. (1959)	samp. ID-20150	52	179.67	52	179.67	ALEUTIAN ARC / CENTRAL ALEUTIAN ARC / RAT ISLANDS / SEMISOPOCHNOI / PACIFIC OCEAN	VOLCANIC ROCK			WHOLE ROCK	61.03	0.7	16.63		1.73		3.58	4.43	1.75	0.16	2.47	4.52	0.24
[2612] COATS R. R. (1959)	samp. ID-20050	52	179.67	52	179.67	ALEUTIAN ARC / CENTRAL ALEUTIAN ARC / RAT ISLANDS / SEMISOPOCHNOI / PACIFIC OCEAN	VOLCANIC ROCK			WHOLE ROCK	62.53	0.81	16.29		1.26		4.85	4.16	1.65	0.18	2.79	4.67	0.43
[2612] COATS R. R. (1959)	samp. ID-19450	52	179.67	52	179.67	ALEUTIAN ARC / CENTRAL ALEUTIAN ARC / RAT ISLANDS / SEMISOPOCHNOI / PACIFIC OCEAN	VOLCANIC ROCK			WHOLE ROCK	65.3	0.69	16.08		1.17		3.81	2.92	0.99	0.18	3.4	4.84	0.22
[2613] COATS R. R. (1959)	samp. 51P65	51.9643	177.423	51.9643	177.423	ALEUTIAN ARC / CENTRAL ALEUTIAN ARC / RAT ISLANDS / KISKA / VEGA BAY FORMATION / PACIFIC OCEAN	VOLCANIC ROCK			WHOLE ROCK	49.29	0.82	15.64		2.37		6.92	9.93	10.7	0.15	0.44	2.61	0.11		40														3
[2613] COATS R. R. (1959)	samp. 51P54	51.9938	177.527	51.9938	177.527	ALEUTIAN ARC / CENTRAL ALEUTIAN ARC / RAT ISLANDS / KISKA / KISKA HARBOR FORMATION / PACIFIC OCEAN	VOLCANIC ROCK			WHOLE ROCK	51.65	0.89	19.89		3.02		5.38	9.47	4.23	0.16	0.86	3.13	0.16		60														4
[2613] COATS R. R. (1959)	samp. 51N6	51.9708	177.638	51.9708	177.638	ALEUTIAN ARC / CENTRAL ALEUTIAN ARC / RAT ISLANDS / KISKA / KISKA HARBOR FORMATION / PACIFIC OCEAN	VOLCANIC ROCK			WHOLE ROCK	57.87	0.65	18.34		3.31		3.97	7.39	3.13	0.15	1.34	3.64	0.17		100														4
[2613] COATS R. R. (1959)	samp. 51L10	52.0064	177.589	52.0064	177.589	ALEUTIAN ARC / CENTRAL ALEUTIAN ARC / RAT ISLANDS / KISKA / PACIFIC OCEAN	VOLCANIC ROCK			WHOLE ROCK	57.62	1.03	17.36		2.46		5.12	6.26	2.7	0.19	1.48	4.38	0.27		100														5
[2613] COATS R. R. (1959)	samp. 51L22	52.0875	177.553	52.0875	177.553	ALEUTIAN ARC / CENTRAL ALEUTIAN ARC / RAT ISLANDS / KISKA / PACIFIC OCEAN	VOLCANIC ROCK			WHOLE ROCK	57.9	0.69	17.76		2.55		4.32	7.74	3.58	0.14	1.35	3.44	0.17		100														3
[2613] COATS R. R. (1959)	samp. 47AC75	52.1203	177.65	52.1203	177.65	ALEUTIAN ARC / CENTRAL ALEUTIAN ARC / RAT ISLANDS / KISKA / PACIFIC OCEAN	VOLCANIC ROCK			WHOLE ROCK	56.66	0.78	18.22		2.65		4.82	8.25	3.69	0.15	1.55	3.07	0.14		100														4
[2613] COATS R. R. (1959)	samp. 47AC76	52.1153	177.667	52.1153	177.667	ALEUTIAN ARC / CENTRAL ALEUTIAN ARC / RAT ISLANDS / KISKA / PACIFIC OCEAN	VOLCANIC ROCK			WHOLE ROCK	58.24	0.74	17.87		2.85		4.18	7.62	3.33	0.14	1.5	3.34	0.14		100														4
[2613] COATS R. R. (1959)	samp. 47AC74	52.1372	177.605	52.1372	177.605	ALEUTIAN ARC / CENTRAL ALEUTIAN ARC / RAT ISLANDS / KISKA / PACIFIC OCEAN	VOLCANIC ROCK			WHOLE ROCK	57.12	0.78	17.92		2.81		4.73	7.8	3.69	0.16	1.84	3.02	0.15		100														4
[2617] NELSON W. H. (1959)	samp. 1	52.04	-178.12	52.04	-178.12	ALEUTIAN ARC / CENTRAL ALEUTIAN ARC / RAT ISLANDS / SEGULA / PACIFIC OCEAN	VOLCANIC ROCK			WHOLE ROCK	62.64	0.88	16.22		2.29		4.33	4.62	1.72	0.18	1.86	4.86	0.34
[2617] NELSON W. H. (1959)	samp. 2	52.046	-178.117	52.046	-178.117	ALEUTIAN ARC / CENTRAL ALEUTIAN ARC / RAT ISLANDS / SEGULA / PACIFIC OCEAN	VOLCANIC ROCK			WHOLE ROCK	51.21	0.6	18.91		2.7		6.21	11.24	5.81	0.17	0.66	2.57	0.14
[2619] SNYDER G. L. (1959)	samp. 1	51.97	178.5	51.97	178.5	ALEUTIAN ARC / CENTRAL ALEUTIAN ARC / RAT ISLANDS / LITTLE SITKIN / PACIFIC OCEAN	VOLCANIC ROCK			WHOLE ROCK	52.74	0.57	11.99		1.9		6.72	12.49	11.02	0.17	0.64	1.78	0.11
[2619] SNYDER G. L. (1959)	samp. 2	51.97	178.5	51.97	178.5	ALEUTIAN ARC / CENTRAL ALEUTIAN ARC / RAT ISLANDS / LITTLE SITKIN / PACIFIC OCEAN	VOLCANIC ROCK			WHOLE ROCK	55.02	0.85	17.91		4.45		4.23	8.58	3.92	0.15	1.09	3.11	0.15
[2619] SNYDER G. L. (1959)	samp. 3	51.97	178.5	51.97	178.5	ALEUTIAN ARC / CENTRAL ALEUTIAN ARC / RAT ISLANDS / LITTLE SITKIN / PACIFIC OCEAN	VOLCANIC ROCK			WHOLE ROCK	55.35	0.89	17.72		3.04		5.45	8.77	4.03	0.17	1	3.28	0.17
[2619] SNYDER G. L. (1959)	samp. 4	51.97	178.5	51.97	178.5	ALEUTIAN ARC / CENTRAL ALEUTIAN ARC / RAT ISLANDS / LITTLE SITKIN / PACIFIC OCEAN	VOLCANIC ROCK			WHOLE ROCK	55.37	0.87	18.02		2.91		5.45	8.7	4.24	0.16	0.91	3.03	0.16
[2619] SNYDER G. L. (1959)	samp. 5	51.97	178.5	51.97	178.5	ALEUTIAN ARC / CENTRAL ALEUTIAN ARC / RAT ISLANDS / LITTLE SITKIN / PACIFIC OCEAN	VOLCANIC ROCK			WHOLE ROCK	58.47	0.77	16.91		5.71		1.89	7.32	3.37	0.15	1.23	3.4	0.19
[2619] SNYDER G. L. (1959)	samp. 6	51.97	178.5	51.97	178.5	ALEUTIAN ARC / CENTRAL ALEUTIAN ARC / RAT ISLANDS / LITTLE SITKIN / PACIFIC OCEAN	VOLCANIC ROCK			WHOLE ROCK	58.63	0.75	17.04		2.5		4.5	7.15	3.19	0.15	1.33	3.37	0.15
[2619] SNYDER G. L. (1959)	samp. 7	51.97	178.5	51.97	178.5	ALEUTIAN ARC / CENTRAL ALEUTIAN ARC / RAT ISLANDS / LITTLE SITKIN / PACIFIC OCEAN	VOLCANIC ROCK			WHOLE ROCK	59.21	0.72	16.85		2.98		4.09	7.25	3.25	0.15	1.31	3.49	0.15
[2619] SNYDER G. L. (1959)	samp. 8	51.97	178.5	51.97	178.5	ALEUTIAN ARC / CENTRAL ALEUTIAN ARC / RAT ISLANDS / LITTLE SITKIN / PACIFIC OCEAN	VOLCANIC ROCK			WHOLE ROCK	59.94	0.77	16.79		2.25		4.77	6.89	3.07	0.15	1.46	3.49	0.15
[2619] SNYDER G. L. (1959)	samp. 9	51.97	178.5	51.97	178.5	ALEUTIAN ARC / CENTRAL ALEUTIAN ARC / RAT ISLANDS / LITTLE SITKIN / PACIFIC OCEAN	VOLCANIC ROCK			WHOLE ROCK	60.36	0.72	16.93		2.53		3.42	6.08	2.7	0.13	1.42	3.72	0.16
[2619] SNYDER G. L. (1959)	samp. 10	51.97	178.5	51.97	178.5	ALEUTIAN ARC / CENTRAL ALEUTIAN ARC / RAT ISLANDS / LITTLE SITKIN / PACIFIC OCEAN	VOLCANIC ROCK			WHOLE ROCK	64.74	0.53	16.25		1.72		3.17	5.07	1.97	0.13	1.71	4.13	0.15
[2619] SNYDER G. L. (1959)	samp. 11	51.97	178.5	51.97	178.5	ALEUTIAN ARC / CENTRAL ALEUTIAN ARC / RAT ISLANDS / LITTLE SITKIN / PACIFIC OCEAN	VOLCANIC ROCK			WHOLE ROCK	65.04	0.52	16.47		2.38		2.39	6.13	2.05	0.12	1.68	4.06	0.13
[2619] SNYDER G. L. (1959)	samp. 12	51.97	178.5	51.97	178.5	ALEUTIAN ARC / CENTRAL ALEUTIAN ARC / RAT ISLANDS / LITTLE SITKIN / PACIFIC OCEAN	VOLCANIC ROCK			WHOLE ROCK	68.79	0.38	15		1.52		2.27	3.44	1.15	0.12	2.05	4.3	0.11
[2619] SNYDER G. L. (1959)	samp. 13	51.97	178.5	51.97	178.5	ALEUTIAN ARC / CENTRAL ALEUTIAN ARC / RAT ISLANDS / LITTLE SITKIN / PACIFIC OCEAN	VOLCANIC ROCK			WHOLE ROCK	69.43	0.33	15.17		1.34		1.99	3.41	0.94	0.11	2	4.46	0.13
[8970] MARINELLI G. (1959)	samp. 10	42.77	10.17	42.77	10.17	APENNINIC-MAGHREBIDES CHAIN / APENNINE / TUSCAN VOLCANIC PROVINCE / ELBA	PLUTONIC ROCK			WHOLE ROCK	67.54	0.25	16.74		0.84		2.35	2.86	1.05	0.03	4.96	2.86	0.02
[8970] MARINELLI G. (1959)	samp. 14	42.77	10.17	42.77	10.17	APENNINIC-MAGHREBIDES CHAIN / APENNINE / TUSCAN VOLCANIC PROVINCE / ELBA	PLUTONIC ROCK			WHOLE ROCK	67.61	0	16.6		1.12		2.26	2.61	1.55		4.01	4.14	0.17	0.88
[8970] MARINELLI G. (1959)	samp. 15	42.77	10.17	42.77	10.17	APENNINIC-MAGHREBIDES CHAIN / APENNINE / TUSCAN VOLCANIC PROVINCE / ELBA	PLUTONIC ROCK			WHOLE ROCK	66.59	0.13	17.29		0.44		2.66	2.86	1.7	0.06	4.33	3.38
[8970] MARINELLI G. (1959)	samp. 23	42.77	10.17	42.77	10.17	APENNINIC-MAGHREBIDES CHAIN / APENNINE / TUSCAN VOLCANIC PROVINCE / ELBA	PLUTONIC ROCK			WHOLE ROCK	71.69	0.91	13		0.98		2.27	1.75	1.17	0.03	4.12	3.24	0.16
[8970] MARINELLI G. (1959)	samp. 19	42.77	10.17	42.77	10.17	APENNINIC-MAGHREBIDES CHAIN / APENNINE / TUSCAN VOLCANIC PROVINCE / ELBA	PLUTONIC ROCK			WHOLE ROCK	62.41	1.18	16.57		1.16		4.32	3.65	2.53	0.08	2.61	3.7	0.25
[8970] MARINELLI G. (1959)	samp. 22	42.77	10.17	42.77	10.17	APENNINIC-MAGHREBIDES CHAIN / APENNINE / TUSCAN VOLCANIC PROVINCE / ELBA	PLUTONIC ROCK			WHOLE ROCK	70.21		15.72		5.03			2.11	1.07	0	3.25	3.66	0.29
[8970] MARINELLI G. (1959)	samp. 21	42.77	10.17	42.77	10.17	APENNINIC-MAGHREBIDES CHAIN / APENNINE / TUSCAN VOLCANIC PROVINCE / ELBA	PLUTONIC ROCK			WHOLE ROCK	64.4	1.84	17.72		0.04		3.12	3.44	1.22		3.69	2.79	0.4	1.02
[8970] MARINELLI G. (1959)	samp. 20	42.77	10.17	42.77	10.17	APENNINIC-MAGHREBIDES CHAIN / APENNINE / TUSCAN VOLCANIC PROVINCE / ELBA	PLUTONIC ROCK			WHOLE ROCK	66.82	0.55	16.92		0.85		2.52	3.41	1.77	0.05	3.25	3.05	0.13
[8970] MARINELLI G. (1959)	samp. 29	42.77	10.17	42.77	10.17	APENNINIC-MAGHREBIDES CHAIN / APENNINE / TUSCAN VOLCANIC PROVINCE / ELBA	PLUTONIC ROCK			WHOLE ROCK	75.17		14.05		0.21			0.32	0.16		4.57	5
[8970] MARINELLI G. (1959)	samp. 26	42.77	10.17	42.77	10.17	APENNINIC-MAGHREBIDES CHAIN / APENNINE / TUSCAN VOLCANIC PROVINCE / ELBA	PLUTONIC ROCK			WHOLE ROCK	75.25	0.11	13.56		0.47		0.52	0.88	0.07	0	5.16	3.11	0.01
[8970] MARINELLI G. (1959)	samp. 30	42.77	10.17	42.77	10.17	APENNINIC-MAGHREBIDES CHAIN / APENNINE / TUSCAN VOLCANIC PROVINCE / ELBA	PLUTONIC ROCK			WHOLE ROCK	67.56	0.67	15.98		0.32		3.04	1.7	1.45	0.04	4.32	3.28	0.18
[8970] MARINELLI G. (1959)	samp. 31	42.77	10.17	42.77	10.17	APENNINIC-MAGHREBIDES CHAIN / APENNINE / TUSCAN VOLCANIC PROVINCE / ELBA	PLUTONIC ROCK			WHOLE ROCK	71.19	0.41	13.98		1.27		2.08	1.94	0.88	0.04	3.95	3.48	0.1
[8970] MARINELLI G. (1959)	samp. 32	42.77	10.17	42.77	10.17	APENNINIC-MAGHREBIDES CHAIN / APENNINE / TUSCAN VOLCANIC PROVINCE / ELBA	PLUTONIC ROCK			WHOLE ROCK	71.81	0.37	15.09		0.63		1.77	1.9	0.89	0.02	3.32	3.27	0.13
[8970] MARINELLI G. (1959)	samp. 34	42.77	10.17	42.77	10.17	APENNINIC-MAGHREBIDES CHAIN / APENNINE / TUSCAN VOLCANIC PROVINCE / ELBA	PLUTONIC ROCK			WHOLE ROCK	71.58	0.83	13.01	3.13				1.81	1.14		3.63	3.33		1.07
[8970] MARINELLI G. (1959)	samp. 33	42.77	10.17	42.77	10.17	APENNINIC-MAGHREBIDES CHAIN / APENNINE / TUSCAN VOLCANIC PROVINCE / ELBA	PLUTONIC ROCK			WHOLE ROCK	70.35	0.38	16.59		0.97		2.01	2.14	0.83	0.01	3.3	2.25	0.16
[8970] MARINELLI G. (1959)	samp. 35	42.77	10.17	42.77	10.17	APENNINIC-MAGHREBIDES CHAIN / APENNINE / TUSCAN VOLCANIC PROVINCE / ELBA	PLUTONIC ROCK			WHOLE ROCK	70.25	0.77	13.64		0.34		3.04	2.72	1.21	0.01	3.15	3.11	0.17
[8970] MARINELLI G. (1959)	samp. 37	42.77	10.17	42.77	10.17	APENNINIC-MAGHREBIDES CHAIN / APENNINE / TUSCAN VOLCANIC PROVINCE / ELBA	PLUTONIC ROCK			WHOLE ROCK	74.65	0.25	12.67		0.34		0.99	1.02	0.64	0	5.1	2.84	0.07
[8970] MARINELLI G. (1959)	samp. 41	42.77	10.17	42.77	10.17	APENNINIC-MAGHREBIDES CHAIN / APENNINE / TUSCAN VOLCANIC PROVINCE / ELBA	PLUTONIC ROCK			WHOLE ROCK	46.61	2.26	12.23		2.32		9.79	12.96	8.59	0	1.65	2.31	0.03
[8970] MARINELLI G. (1959)	samp. 1	42.77	10.17	42.77	10.17	APENNINIC-MAGHREBIDES CHAIN / APENNINE / TUSCAN VOLCANIC PROVINCE / ELBA	VOLCANIC ROCK			WHOLE ROCK	66.98	0.59	15.91		0.63		2.86	3.17	1.51	0.03	4.11	3.23	0.15
[8970] MARINELLI G. (1959)	samp. 2	42.77	10.17	42.77	10.17	APENNINIC-MAGHREBIDES CHAIN / APENNINE / TUSCAN VOLCANIC PROVINCE / ELBA	VOLCANIC ROCK			WHOLE ROCK	66.47	0.61	16.18		0.75		2.68	3	1.51	0.03	3.75	3.38	0.17
[8970] MARINELLI G. (1959)	samp. 4	42.77	10.17	42.77	10.17	APENNINIC-MAGHREBIDES CHAIN / APENNINE / TUSCAN VOLCANIC PROVINCE / ELBA	VOLCANIC ROCK			WHOLE ROCK	68.03	0.57	16.56		0.44		2.24	2.85	1.21	0.04	3.96	3.28	0.15
[8970] MARINELLI G. (1959)	samp. 5	42.77	10.17	42.77	10.17	APENNINIC-MAGHREBIDES CHAIN / APENNINE / TUSCAN VOLCANIC PROVINCE / ELBA	VOLCANIC ROCK			WHOLE ROCK	66.66	0.7	15.76		1.2		2.57	2.95	0.83	0.05	4.67	3.48	0.16
[8970] MARINELLI G. (1959)	samp. 7	42.77	10.17	42.77	10.17	APENNINIC-MAGHREBIDES CHAIN / APENNINE / TUSCAN VOLCANIC PROVINCE / ELBA	VOLCANIC ROCK			WHOLE ROCK	68.46	0.55	16.69		0.57		2.34	2.91	0.8	0.05	3.74	3.27	0.13
[8970] MARINELLI G. (1959)	samp. 8	42.77	10.17	42.77	10.17	APENNINIC-MAGHREBIDES CHAIN / APENNINE / TUSCAN VOLCANIC PROVINCE / ELBA	VOLCANIC ROCK			WHOLE ROCK	69.2	0.4	16.37		0.31		2.45	2.34	0.99	0.03	3.99	3.32	0.12
[8970] MARINELLI G. (1959)	samp. 9	42.77	10.17	42.77	10.17	APENNINIC-MAGHREBIDES CHAIN / APENNINE / TUSCAN VOLCANIC PROVINCE / ELBA	VOLCANIC ROCK			WHOLE ROCK	68.76	0.46	15.78		0.19		2.63	2.48	0.62	0.04	4.11	3.38	0.17
[4038] KUSHIRO I. (1959)	samp. 1008	38.5	139	39	140	HONSHU ARC / NORTHEASTERN HONSHU ARC / HONSHU / PACIFIC OCEAN	PLUTONIC ROCK			WHOLE ROCK	53.4	1.71	14.61		4.55		3.82	3.9	4.09	0.12	4.13	4.61	0.66
[4038] KUSHIRO I. (1959)	samp. 1228	38.5	139	39	140	HONSHU ARC / NORTHEASTERN HONSHU ARC / HONSHU / PACIFIC OCEAN	PLUTONIC ROCK			WHOLE ROCK	59.27	1.59	18.16		2.29		1.96	2.42	2.23	0.09	0.36	9.75	0.62
[4038] KUSHIRO I. (1959)	samp. 1232	38.5	139	39	140	HONSHU ARC / NORTHEASTERN HONSHU ARC / HONSHU / PACIFIC OCEAN	PLUTONIC ROCK			WHOLE ROCK	64.54	1.15	14.7		2.85		2.31	3.68	2.03	0.12	0.42	6.12	0.34
[4038] KUSHIRO I. (1959)	samp. 1001	38.5	139	39	140	HONSHU ARC / NORTHEASTERN HONSHU ARC / HONSHU / PACIFIC OCEAN	VOLCANIC ROCK			WHOLE ROCK	44.16	0.91	14.16		3.42		7.16	6.95	13.5	0.17	0.67	1.85	0.19
[4038] KUSHIRO I. (1959)	samp. 1003	38.5	139	39	140	HONSHU ARC / NORTHEASTERN HONSHU ARC / HONSHU / PACIFIC OCEAN	VOLCANIC ROCK			WHOLE ROCK	49.03	1.48	17.43		2.89		5.32	6.25	6.07	0.15	1.95	4.45	0.31
[4038] KUSHIRO I. (1959)	samp. 1014	38.5	139	39	140	HONSHU ARC / NORTHEASTERN HONSHU ARC / HONSHU / PACIFIC OCEAN	VOLCANIC ROCK			WHOLE ROCK	45.67	0.69	18.42		3.66		4.65	6.8	7.33	0.17	1.15	3.99	0.22
[4038] KUSHIRO I. (1959)	samp. 1224	38.5	139	39	140	HONSHU ARC / NORTHEASTERN HONSHU ARC / HONSHU / PACIFIC OCEAN	VOLCANIC ROCK			WHOLE ROCK	46.32	0.97	17.34		2.4		5.59	7.85	9.56	0.13	0.65	3.41	0.25
[4038] KUSHIRO I. (1959)	samp. 1206	38.5	139	39	140	HONSHU ARC / NORTHEASTERN HONSHU ARC / HONSHU / PACIFIC OCEAN	VOLCANIC ROCK			WHOLE ROCK	49.55	1.21	18.46		3.07		4.19	9.87	5.46	0.12	1.18	3.03	0.28
[4272] AOKI K.-I. (1959)	samp. 1	33	129.5	34	130	HONSHU ARC / SOUTHWESTERN HONSHU ARC / IKI ISLANDS / PACIFIC OCEAN	VOLCANIC ROCK			WHOLE ROCK	48.96	0.72	17.47		2.27		8.54	11.03	6.72	0.17	0.32	2.12	0.14
[4272] AOKI K.-I. (1959)	samp. 2	33	129.6	34	130	HONSHU ARC / SOUTHWESTERN HONSHU ARC / IKI ISLANDS / PACIFIC OCEAN	VOLCANIC ROCK			WHOLE ROCK	45.96	2.44	18.26		4.95		5.86	8.62	7.03	0.19	2.01	2.61	0.54
[4272] AOKI K.-I. (1959)	samp. 3	33	129.6	34	130	HONSHU ARC / SOUTHWESTERN HONSHU ARC / IKI ISLANDS / PACIFIC OCEAN	VOLCANIC ROCK			WHOLE ROCK	46.18	2.5	19.26		3.61		7.92	8.09	5.83	0.18	1.72	3.07	0.6
[4272] AOKI K.-I. (1959)	samp. 4	33	129.6	34	130	HONSHU ARC / SOUTHWESTERN HONSHU ARC / IKI ISLANDS / PACIFIC OCEAN	VOLCANIC ROCK			WHOLE ROCK	46.58	1.31	12.83		2.85		8.06	10.29	12	0.11	1.27	1.94	0.3
[4272] AOKI K.-I. (1959)	samp. 5	33	129.6	34	130	HONSHU ARC / SOUTHWESTERN HONSHU ARC / IKI ISLANDS / PACIFIC OCEAN	VOLCANIC ROCK			WHOLE ROCK	46.86	2.04	16.99		4.8		6.98	9.39	5.52	0.18	1.54	3.84	0.52
[4272] AOKI K.-I. (1959)	samp. 6	33	129.5	34	130	HONSHU ARC / SOUTHWESTERN HONSHU ARC / IKI ISLANDS / PACIFIC OCEAN	VOLCANIC ROCK			WHOLE ROCK	47	2.24	17.23		2.26		8.51	8.96	6.09	0.16	1.46	3.9	0.4
[4272] AOKI K.-I. (1959)	samp. 7	33	129.5	34	130	HONSHU ARC / SOUTHWESTERN HONSHU ARC / IKI ISLANDS / PACIFIC OCEAN	VOLCANIC ROCK			WHOLE ROCK	47.86	2.43	17.35		5.49		6.99	7.54	5.11	0.08	1.38	3.2	0.41
[4272] AOKI K.-I. (1959)	samp. 8	33	129.5	34	130	HONSHU ARC / SOUTHWESTERN HONSHU ARC / IKI ISLANDS / PACIFIC OCEAN	VOLCANIC ROCK			WHOLE ROCK	48.13	2.15	17.13		3.36		7.76	8.29	5.94	0.2	1.65	3.4	0.42
[4272] AOKI K.-I. (1959)	samp. 9	33	129.5	34	130	HONSHU ARC / SOUTHWESTERN HONSHU ARC / KYUSHU / PACIFIC OCEAN	VOLCANIC ROCK			WHOLE ROCK	48.24	1.96	15.68		5.3		6.36	9.29	6.88	0.13	1.23	3.51	0.66
[4272] AOKI K.-I. (1959)	samp. 10	33	129.5	34	130	HONSHU ARC / SOUTHWESTERN HONSHU ARC / IKI ISLANDS / PACIFIC OCEAN	VOLCANIC ROCK			WHOLE ROCK	48.97	2.4	16.95		3.5		6.23	7.35	5.5	0.16	2.47	3.8	0.75
[4272] AOKI K.-I. (1959)	samp. 11	33	129.5	34	130	HONSHU ARC / SOUTHWESTERN HONSHU ARC / MATSUSHIMA ISLAND/KYUSHU / PACIFIC OCEAN	VOLCANIC ROCK			WHOLE ROCK	49.45	2.41	18.19		4.56		6.17	6.32	3.97	0.18	2.28	4.41	0.6
[4272] AOKI K.-I. (1959)	samp. 12	33	129.5	34	130	HONSHU ARC / SOUTHWESTERN HONSHU ARC / IKI ISLANDS / PACIFIC OCEAN	VOLCANIC ROCK			WHOLE ROCK	49.95	2.43	17.09		2.08		6.73	7.28	4.49	0.26	2.38	3.82	0.55
[4272] AOKI K.-I. (1959)	samp. 13	33	129.5	34	130	HONSHU ARC / SOUTHWESTERN HONSHU ARC / KAKARASHIMA ISLAND/KYUSHU / PACIFIC OCEAN	VOLCANIC ROCK			WHOLE ROCK	50.34	2.48	17.34		4.65		5.4	5.98	3.93	0.23	2.36	4.26	0.64
[4272] AOKI K.-I. (1959)	samp. 14	33	129.5	34	130	HONSHU ARC / SOUTHWESTERN HONSHU ARC / KYUSHU / PACIFIC OCEAN	VOLCANIC ROCK			WHOLE ROCK	50.74	2.16	17.93		2.5		7.88	6.81	4.18	0.51	2	4.48	0.25
[4272] AOKI K.-I. (1959)	samp. 15	33	129.5	34	130	HONSHU ARC / SOUTHWESTERN HONSHU ARC / IKI ISLANDS / PACIFIC OCEAN	VOLCANIC ROCK			WHOLE ROCK	51.19	1.7	17.13		4.4		5.72	6.78	5.81	0.18	1.85	3.81	0.47
[4272] AOKI K.-I. (1959)	samp. 16	33	129.6	34	130	HONSHU ARC / SOUTHWESTERN HONSHU ARC / IKI ISLANDS / PACIFIC OCEAN	VOLCANIC ROCK			WHOLE ROCK	52.26	2.62	16.9		3.84		4.69	6.25	3.15	0.14	3.46	4.87	0.61
[4272] AOKI K.-I. (1959)	samp. 17	33.1	128.9	33.4	129.2	HONSHU ARC / SOUTHWESTERN HONSHU ARC / KYUSHU/MADARA SHIMA / PACIFIC OCEAN	VOLCANIC ROCK			WHOLE ROCK	55.32	1.21	17.55		4.18		3.43	4.62	2.14	0.2	3.37	4.69	0.53
[4272] AOKI K.-I. (1959)	samp. 18	33	129.5	34	130	HONSHU ARC / SOUTHWESTERN HONSHU ARC / KAKARASHIMA ISLAND/KYUSHU / PACIFIC OCEAN	VOLCANIC ROCK			WHOLE ROCK	61.88	0.89	18.16		1.37		2.73	2.6	0.74	0.32	3.55	5.57	0.28
[4272] AOKI K.-I. (1959)	samp. 19	33	129.5	34	130	HONSHU ARC / SOUTHWESTERN HONSHU ARC / KAKARASHIMA ISLAND/KYUSHU / PACIFIC OCEAN	VOLCANIC ROCK			WHOLE ROCK	61.98	0.57	17.15		2.68		2.38	2.17	0.53	0.15	4.65	5.15	0.22
[4272] AOKI K.-I. (1959)	samp. 20	33.1	128.9	33.4	129.2	HONSHU ARC / SOUTHWESTERN HONSHU ARC / KYUSHU/MADARA SHIMA / PACIFIC OCEAN	VOLCANIC ROCK			WHOLE ROCK	62.36	0.66	17.95		1.55		2.62	2.75	0.72	0.48	4.16	5.6	0.29
[4272] AOKI K.-I. (1959)	samp. 21	33	129.5	34	130	HONSHU ARC / SOUTHWESTERN HONSHU ARC / IKI ISLANDS / PACIFIC OCEAN	VOLCANIC ROCK			WHOLE ROCK	63.73	0.78	16.57		3.72		0.75	1.37	0.34	0.08	4.51	5.26	0.19
[4272] AOKI K.-I. (1959)	samp. 22	33	129.5	34	130	HONSHU ARC / SOUTHWESTERN HONSHU ARC / IKI ISLANDS / PACIFIC OCEAN	VOLCANIC ROCK			WHOLE ROCK	64.12	0.35	18.46		2.33		0.33	0.7	0.08	0	5.55	6.19	0
[4272] AOKI K.-I. (1959)	samp. 23	33	129.6	34	130	HONSHU ARC / SOUTHWESTERN HONSHU ARC / IKI ISLANDS / PACIFIC OCEAN	VOLCANIC ROCK			WHOLE ROCK	69.73	0.43	12.98		2.52		1.27	1.23	0.47	0.04	4.44	4.5	0.12
[4272] AOKI K.-I. (1959)	samp. 24	33.1	128.9	33.4	129.2	HONSHU ARC / SOUTHWESTERN HONSHU ARC / KYUSHU/MADARA SHIMA / PACIFIC OCEAN	VOLCANIC ROCK			WHOLE ROCK	70.7	0.16	14.49		2.3		0.74	0.37	0.01	0.2	4.17	6.08	0.16
[4272] AOKI K.-I. (1959)	samp. 25	33	129.5	34	130	HONSHU ARC / SOUTHWESTERN HONSHU ARC / IKI ISLANDS / PACIFIC OCEAN	VOLCANIC ROCK			WHOLE ROCK	70.84	0.08	15.68		2.31		0.21	0.32	0.17	0.02	4.68	4.53	0.04
[4272] AOKI K.-I. (1959)	samp. 26	33	129.5	34	130	HONSHU ARC / SOUTHWESTERN HONSHU ARC / IKI ISLANDS / PACIFIC OCEAN	VOLCANIC ROCK			WHOLE ROCK	50.9	1.3	16.8		3.19		7.09	8.48	7.69	0.2	0.55	2.69	0.23
[4272] AOKI K.-I. (1959)	samp. 27	33	129.5	34	130	HONSHU ARC / SOUTHWESTERN HONSHU ARC / IKI ISLANDS / PACIFIC OCEAN	VOLCANIC ROCK			WHOLE ROCK	52.3	2.15	17.06		3.29		4.18	7.85	4.19	0.25	1.44	3.65	0.36
[4272] AOKI K.-I. (1959)	samp. 28	33	129.5	34	130	HONSHU ARC / SOUTHWESTERN HONSHU ARC / IKI ISLANDS / PACIFIC OCEAN	VOLCANIC ROCK			WHOLE ROCK	53.15	1.31	18.65		3.24		5.02	7.08	3.56	0.14	2.15	3.18	0.47
[4272] AOKI K.-I. (1959)	samp. 29	33	129.5	34	130	HONSHU ARC / SOUTHWESTERN HONSHU ARC / IKI ISLANDS / PACIFIC OCEAN	VOLCANIC ROCK			WHOLE ROCK	54.78	1.09	17.67		3.12		5.09	6.81	4.06	0.12	1.53	3.6	0.25
[4272] AOKI K.-I. (1959)	samp. 30	33	129.5	34	130	HONSHU ARC / SOUTHWESTERN HONSHU ARC / IKI ISLANDS / PACIFIC OCEAN	VOLCANIC ROCK			WHOLE ROCK	55.55	1.15	16.9		3.44		4.65	6.97	3.8	0.12	1.88	2.77	0.17
[4272] AOKI K.-I. (1959)	samp. 31	33	129.5	34	130	HONSHU ARC / SOUTHWESTERN HONSHU ARC / KYUSHU / PACIFIC OCEAN	VOLCANIC ROCK			WHOLE ROCK	53.73	0.89	15.88		2.12		7.92	7.26	4.68	0.14	1.1	2.55	0.14
[4272] AOKI K.-I. (1959)	samp. 32	33	129.5	34	130	HONSHU ARC / SOUTHWESTERN HONSHU ARC / IKI ISLANDS / PACIFIC OCEAN	VOLCANIC ROCK			WHOLE ROCK	59.17	0.72	16.72		2.71		3.61	6.64	3.89	0.21	1.72	3.29	0.17
[4272] AOKI K.-I. (1959)	samp. 33	33	129.5	34	130	HONSHU ARC / SOUTHWESTERN HONSHU ARC / IKI ISLANDS / PACIFIC OCEAN	VOLCANIC ROCK			WHOLE ROCK	64.17	0.47	16.72		2.57		2.78	5.05	1.92	0.16	1.73	3.66	0.15
[4272] AOKI K.-I. (1959)	samp. 34	33	129.5	34	130	HONSHU ARC / SOUTHWESTERN HONSHU ARC / IKI ISLANDS / PACIFIC OCEAN	VOLCANIC ROCK			WHOLE ROCK	76.2	0.41	12.86		0.47		0.66	1.01	0.19	0.06	1.8	4.88	0.07
[6076] KAWANO Y. (1959)	samp. 1	39.7	140.5	40.1	141	HONSHU ARC / NORTHEASTERN HONSHU ARC / HONSHU / KAYODAKE / PACIFIC OCEAN	VOLCANIC ROCK			WHOLE ROCK	47.53	0.71	23.73		5.22		3.93	12.34	2.37	0.15	0.13	1.89	0.07
[6076] KAWANO Y. (1959)	samp. 2	39.7	140.5	40.1	141	HONSHU ARC / NORTHEASTERN HONSHU ARC / HONSHU / KAYODAKE / PACIFIC OCEAN	VOLCANIC ROCK			WHOLE ROCK	50.4	0.78	21.9		4.04		5.19	11.75	2.29	0.11	0.43	2.27	0.1
[6076] KAWANO Y. (1959)	samp. 3	40	140.9	40.5	141.2	HONSHU ARC / NORTHEASTERN HONSHU ARC / HONSHU / TAKAKURAYAMA / PACIFIC OCEAN	VOLCANIC ROCK			WHOLE ROCK	50.96	0.77	19.2		2.53		7.5	10.54	5.03	0.12	0.15	2.06	0.1
[6076] KAWANO Y. (1959)	samp. 5	38	140.5	38.5	141	HONSHU ARC / NORTHEASTERN HONSHU ARC / HONSHU / MITAKI VOLCANICS / PACIFIC OCEAN	VOLCANIC ROCK			WHOLE ROCK	49.71	0.73	21.3		3.3		5.97	12.59	2.8	0.2	0.45	1.58	0.24
[6076] KAWANO Y. (1959)	samp. 6	38	140.5	38.5	141	HONSHU ARC / NORTHEASTERN HONSHU ARC / HONSHU / MITAKI VOLCANICS / PACIFIC OCEAN	VOLCANIC ROCK			WHOLE ROCK	50.14	0.5	19.48		4.34		6.69	10.98	3.83	0.24	0.2	1.46	0.14
[6375] AOKI K.-I. (1959)	samp. 1	33	129.5	34	130	HONSHU ARC / SOUTHWESTERN HONSHU ARC / IKI ISLANDS / PACIFIC OCEAN	VOLCANIC ROCK			WHOLE ROCK	48.97	2.4	16.95		3.5		6.23	7.35	5.5	0.16	2.47	3.8	0.75
[6375] AOKI K.-I. (1959)	samp. 2	33	129.6	34	130	HONSHU ARC / SOUTHWESTERN HONSHU ARC / IKI ISLANDS / PACIFIC OCEAN	VOLCANIC ROCK			WHOLE ROCK	46.18	2.5	19.26		3.61		7.92	8.09	5.83	0.18	1.72	3.07	0.6
[6375] AOKI K.-I. (1959)	samp. 3	33	129.5	34	130	HONSHU ARC / SOUTHWESTERN HONSHU ARC / IKI ISLANDS / PACIFIC OCEAN	VOLCANIC ROCK			WHOLE ROCK	63.73	0.78	16.57		3.72		0.75	1.37	0.34	0.08	4.51	5.26	0.19
[6076] KAWANO Y. (1959)	samp. 4	34.08	139.52	34.08	139.52	IZU-BONIN ARC / IZU ARC / MIYAKEJIMA/MIYAKE-ZIMA / MIYAKEJIMA/MIYAKE-ZIMA / PACIFIC OCEAN	VOLCANIC ROCK			WHOLE ROCK	52.57	1.41	15.76		4.8		7.71	9.36	4.5	0.22	0.51	2.32	0.21
[8403] KUNO H. (1959)	samp. HK 35101901	34.75	139.42	34.75	139.42	IZU-BONIN ARC / IZU ARC / IZU-OSHIMA / OSHIMA / OKATA BASALT / PACIFIC OCEAN	VOLCANIC ROCK			WHOLE ROCK	48.02	0.78	20.48		2.13		7.05	14.14	5.79	0.26	0.3	1.28	0.01
[8403] KUNO H. (1959)	samp. HK 36092301 B	34.75	139.42	34.75	139.42	IZU-BONIN ARC / IZU ARC / IZU-OSHIMA / OSHIMA / PACIFIC OCEAN	VOLCANIC ROCK			WHOLE ROCK	49.52	0.55	16.76		2.93		10.08	12.18	5.82	0.24	0.29	1.63	0.03
[8403] KUNO H. (1959)	samp. HK 36092301 B	34.75	139.42	34.75	139.42	IZU-BONIN ARC / IZU ARC / IZU-OSHIMA / OSHIMA / PACIFIC OCEAN	VOLCANIC ROCK			WHOLE ROCK	51.4	0.26	14.5		3.09		10.06	11.22	7.79	0.25	0.32	1.05	0
[8403] KUNO H. (1959)	samp. HK 36092301 D	34.75	139.42	34.75	139.42	IZU-BONIN ARC / IZU ARC / IZU-OSHIMA / OSHIMA / OKATA BASALT / PACIFIC OCEAN	VOLCANIC ROCK			WHOLE ROCK	48.66	0.2	19.95		2.15		7.89	13.37	5.66	0.19	0.28	1.16	0
[8403] KUNO H. (1959)	samp. HK 36092301 D	34.75	139.42	34.75	139.42	IZU-BONIN ARC / IZU ARC / IZU-OSHIMA / OSHIMA / OKATA BASALT / PACIFIC OCEAN	VOLCANIC ROCK			WHOLE ROCK	51.1	0.63	12.24		5.13		12.66	10.48	4.9	0.14	0.46	1.88	0
[8403] KUNO H. (1959)	samp. HK 33060701	34.75	139.42	34.75	139.42	IZU-BONIN ARC / IZU ARC / IZU-OSHIMA / OSHIMA / OKATA BASALT / PACIFIC OCEAN	VOLCANIC ROCK			WHOLE ROCK	51.25	0.81	14.73		3.82		10.22	11.73	5.47	0.28	0.26	1.85	0.13
[8403] KUNO H. (1959)	samp. 5	34.75	139.42	34.75	139.42	IZU-BONIN ARC / IZU ARC / IZU-OSHIMA / FUDESHIMA BASALT GROUP / PACIFIC OCEAN	VOLCANIC ROCK			WHOLE ROCK	48.27	0.68	21.6		2.31		7.33	12.73	5.29	0.2	0.23	1.14	0.08
[8403] KUNO H. (1959)	samp. HK 35101903	34.75	139.42	34.75	139.42	IZU-BONIN ARC / IZU ARC / IZU-OSHIMA / OSHIMA / SOMMA LAVA / PACIFIC OCEAN	VOLCANIC ROCK			WHOLE ROCK	51.23	0.83	15.24		4.18		8.99	11.14	4.85	0.33	0.54	2.19	0.03
[8403] KUNO H. (1959)	samp. 11	34.75	139.42	34.75	139.42	IZU-BONIN ARC / IZU ARC / IZU-OSHIMA / OSHIMA / SOMMA LAVA / PACIFIC OCEAN	VOLCANIC ROCK			WHOLE ROCK	51.8	0.6	15		3.68		10.14	9.77	5.36	0.2	0.32	1.76	0.31
[8403] KUNO H. (1959)	samp. HK 35101904	34.75	139.42	34.75	139.42	IZU-BONIN ARC / IZU ARC / IZU-OSHIMA / OSHIMA / CENTRAL CONE LAVA / PACIFIC OCEAN	VOLCANIC ROCK			WHOLE ROCK	52.45	1.39	13.48		4.6		10.02	10.23	4.78	0.31	0.52	1.99	0.33
[8962] LEWIS R. Q. (1960)	samp. 1	51.8208	178.311	51.8208	178.311	ALEUTIAN ARC / CENTRAL ALEUTIAN ARC / RAT ISLANDS / RAT FORMATION / PACIFIC OCEAN	VOLCANIC ROCK			WHOLE ROCK	57.81	0.52	18.34		3.8		1.8	6.49	3.81	0.12	1.02	3.61	0.15		60														2
[8241] NOZAWA T. (1960)	samp. 1613	32.3	131.3	32.7	131.7	HONSHU ARC / SOUTHWESTERN HONSHU ARC / KYUSHU / SHISHIGAWA GRANODIORITE / PACIFIC OCEAN	PEGMATITE			WHOLE ROCK	85.18	0.05	9.43		0.52		0.47	0.36	0.11	0.01	1.78	0.23	0.1
[8241] NOZAWA T. (1960)	samp. 1609-D	32.3	131.3	32.7	131.7	HONSHU ARC / SOUTHWESTERN HONSHU ARC / KYUSHU / SHISHIGAWA GRANODIORITE / PACIFIC OCEAN	PLUTONIC ROCK			WHOLE ROCK	61.89	0.43	16.17		1.34		5.61	1.37	2.03	0.11	6.79	2.13	0.1
[8241] NOZAWA T. (1960)	samp. 1801	32.3	131.3	32.7	131.7	HONSHU ARC / SOUTHWESTERN HONSHU ARC / KYUSHU / SHISHIGAWA GRANODIORITE / PACIFIC OCEAN	PLUTONIC ROCK			WHOLE ROCK	65.24	0.65	15.81		1.34		3.62	1.68	1.81	0.06	4.91	2.87	0.15
[8241] NOZAWA T. (1960)	samp. 1611	32.3	131.3	32.7	131.7	HONSHU ARC / SOUTHWESTERN HONSHU ARC / KYUSHU / SHISHIGAWA GRANODIORITE / PACIFIC OCEAN	PLUTONIC ROCK			WHOLE ROCK	68.71	0.39	14.85		0.87		2.59	2.7	1.35	0.09	3.66	3.03	0.15
[8241] NOZAWA T. (1960)	samp. 1612	32.3	131.3	32.7	131.7	HONSHU ARC / SOUTHWESTERN HONSHU ARC / KYUSHU / SHISHIGAWA GRANODIORITE / PACIFIC OCEAN	PLUTONIC ROCK			WHOLE ROCK	68.14	0.48	15.36		0.67		3.02	2.79	1.38	0.08	3.99	3.13	0.14
[8241] NOZAWA T. (1960)	samp. 1803	32.3	131.3	32.7	131.7	HONSHU ARC / SOUTHWESTERN HONSHU ARC / KYUSHU / SHISHIGAWA GRANODIORITE / PACIFIC OCEAN	PLUTONIC ROCK			WHOLE ROCK	67.34	0.41	15.13		1.44		2.93	2.69	1.64	0.09	4.13	3.39	0.08
[8241] NOZAWA T. (1960)	samp. 1804	32.3	131.3	32.7	131.7	HONSHU ARC / SOUTHWESTERN HONSHU ARC / KYUSHU / SHISHIGAWA GRANODIORITE / PACIFIC OCEAN	PLUTONIC ROCK			WHOLE ROCK	65.85	0.38	16.47		0.86		3.46	3.59	1.56	0.06	3.18	3.41	0.1
[8241] NOZAWA T. (1960)	samp. 1806A	32.3	131.3	32.7	131.7	HONSHU ARC / SOUTHWESTERN HONSHU ARC / KYUSHU / SHISHIGAWA GRANODIORITE / PACIFIC OCEAN	PLUTONIC ROCK			WHOLE ROCK	65.4	0.58	16.09		0.86		3.46	3.64	1.57	0.12	3.61	3.43	0.09
[8241] NOZAWA T. (1960)	samp. 1806B	32.3	131.3	32.7	131.7	HONSHU ARC / SOUTHWESTERN HONSHU ARC / KYUSHU / SHISHIGAWA GRANODIORITE / PACIFIC OCEAN	PLUTONIC ROCK			WHOLE ROCK	69.51	0.39	15.03		0.77		2.07	2.92	1.04	0.05	3.9	3.03	0.11
[8241] NOZAWA T. (1960)	samp. 1807B	32.3	131.3	32.7	131.7	HONSHU ARC / SOUTHWESTERN HONSHU ARC / KYUSHU / SHISHIGAWA GRANODIORITE / PACIFIC OCEAN	PLUTONIC ROCK			WHOLE ROCK	64.68	0.43	16.31		1.05		3.63	3.7	1.55	0.06	3.69	3.27	0.12
[8444] SHIBATA H. (1960)	samp. 1	35	136	37.5	138	HONSHU ARC / CENTRAL HONSHU / HONSHU / PACIFIC OCEAN	PLUTONIC ROCK			WHOLE ROCK	62.85	0.63	18.25		2.57		2.62	4.68	1.68		2.29	3.16	0.2
[8444] SHIBATA H. (1960)	samp. 2	35	136	37.5	138	HONSHU ARC / CENTRAL HONSHU / HONSHU / PACIFIC OCEAN	PLUTONIC ROCK			WHOLE ROCK	67.6	0.43	17.25		1.13		1.94	2.85	0.48		2.44	4.11	0.05
[8444] SHIBATA H. (1960)	samp. 3	35	136	37.5	138	HONSHU ARC / CENTRAL HONSHU / HONSHU / PACIFIC OCEAN	PLUTONIC ROCK			WHOLE ROCK	69.91	0.28	16.09		0.88		1.4	2.55	0.31		2.7	4.53	0.02
[8444] SHIBATA H. (1960)	samp. 4	35	136	37.5	138	HONSHU ARC / CENTRAL HONSHU / HONSHU / PACIFIC OCEAN	PLUTONIC ROCK			WHOLE ROCK	76.41	0.11	11.31		2.21		0.65	1.67	0.14		1.41	4.92	0.02
[8444] SHIBATA H. (1960)	samp. 5	35	136	37.5	138	HONSHU ARC / CENTRAL HONSHU / HONSHU / PACIFIC OCEAN	PLUTONIC ROCK			WHOLE ROCK	55.89	0.81	19.95		2.06		4.5	6.4	2.69		1.73	3.3	0.25
[8444] SHIBATA H. (1960)	samp. 6	35	136	37.5	138	HONSHU ARC / CENTRAL HONSHU / HONSHU / PACIFIC OCEAN	PLUTONIC ROCK			WHOLE ROCK	56.76	0.87	20.48		1.8		4.18	6.05	2.85	0.08	1.36	2.86	0.22
[8444] SHIBATA H. (1960)	samp. 7	35	136	37.5	138	HONSHU ARC / CENTRAL HONSHU / HONSHU / PACIFIC OCEAN	PLUTONIC ROCK			WHOLE ROCK	57.13	0.8	20		2.68		3.75	6.67	2.41	0.08	1.54	2.81	0.21
[8444] SHIBATA H. (1960)	samp. 8	35	136	37.5	138	HONSHU ARC / CENTRAL HONSHU / HONSHU / PACIFIC OCEAN	PLUTONIC ROCK			WHOLE ROCK	61.17	0.69	19.8		1.8		2.73	4.77	1.51		1.55	3.19	0.22
[8444] SHIBATA H. (1960)	samp. 9	35	136	37.5	138	HONSHU ARC / CENTRAL HONSHU / HONSHU / PACIFIC OCEAN	PLUTONIC ROCK			WHOLE ROCK	65.08	0.58	18.78		0.23		2.75	4.22	1.52		2.23	4	0.06
[8444] SHIBATA H. (1960)	samp. 10	35	136	37.5	138	HONSHU ARC / CENTRAL HONSHU / HONSHU / PACIFIC OCEAN	PLUTONIC ROCK			WHOLE ROCK	65.88	0.59	17.12		1.9		2.21	4.12	1.3		2.51	3.62	0.02
[8444] SHIBATA H. (1960)	samp. 11	35	136	37.5	138	HONSHU ARC / CENTRAL HONSHU / HONSHU / PACIFIC OCEAN	PLUTONIC ROCK			WHOLE ROCK	69.84	0.28	16.31		0.82		1.1	1.97	0.53		3.17	4.43	0.02
[8444] SHIBATA H. (1960)	samp. 12	35	136	37.5	138	HONSHU ARC / CENTRAL HONSHU / HONSHU / PACIFIC OCEAN	PLUTONIC ROCK			WHOLE ROCK	70.88	0.43	15.52		1.09		0.81	1.41	0.48		3.05	4.77	0.02
[8444] SHIBATA H. (1960)	samp. 13	35	136	37.5	138	HONSHU ARC / CENTRAL HONSHU / HONSHU / PACIFIC OCEAN	PLUTONIC ROCK			WHOLE ROCK	62.83	0.78	17.75		1.56		3.91	5.38	2.19		2.07	3.24	0.04
[8444] SHIBATA H. (1960)	samp. 14	35	136	37.5	138	HONSHU ARC / CENTRAL HONSHU / HONSHU / PACIFIC OCEAN	PLUTONIC ROCK			WHOLE ROCK	65.28	0.54	18.1		1.36		2.65	4.58	2.01		1.5	3.22	0.04
[8444] SHIBATA H. (1960)	samp. 15	35	136	37.5	138	HONSHU ARC / CENTRAL HONSHU / HONSHU / PACIFIC OCEAN	PLUTONIC ROCK			WHOLE ROCK	69.25	0.48	16.34		1.46		1.84	3.24	1.39	0.02	2.96	3.02	0.03
[8444] SHIBATA H. (1960)	samp. 16	35.5	136.5	37	138	HONSHU ARC / CENTRAL HONSHU / HONSHU / PACIFIC OCEAN	PLUTONIC ROCK			WHOLE ROCK	56.4	1.38	16.66		1.78		5.78	7.12	2.93	0.08	0.92	4.67	0.12
[8444] SHIBATA H. (1960)	samp. 33	35	136	37.5	138	HONSHU ARC / CENTRAL HONSHU / HONSHU / PACIFIC OCEAN	PLUTONIC ROCK			WHOLE ROCK	62.54	0.77	15.84		1.33		3.77	3.61	2.31		2.53	4.8	0.02
[8444] SHIBATA H. (1960)	samp. 34	35	136	37.5	138	HONSHU ARC / CENTRAL HONSHU / HONSHU / PACIFIC OCEAN	PLUTONIC ROCK			WHOLE ROCK	68.41	0.46	15.4		0.16		2.78	2.19	0.74		3.22	5.2	0.02
[8444] SHIBATA H. (1960)	samp. 35	35	136	37.5	138	HONSHU ARC / CENTRAL HONSHU / HONSHU / PACIFIC OCEAN	PLUTONIC ROCK			WHOLE ROCK	72.05	0.21	13.55		1.07		1.88	2.1	0.5		3.24	5.3	0.02
[8444] SHIBATA H. (1960)	samp. 36	35	136	37.5	138	HONSHU ARC / CENTRAL HONSHU / HONSHU / PACIFIC OCEAN	PLUTONIC ROCK			WHOLE ROCK	65.01	0.74	16.01		1.3		3.94	4.39	1.71		2.23	4.11	0.06
[8444] SHIBATA H. (1960)	samp. 37	35	136	37.5	138	HONSHU ARC / CENTRAL HONSHU / HONSHU / PACIFIC OCEAN	PLUTONIC ROCK			WHOLE ROCK	71.12	0.24	14.02		0.51		1.6	2.04	0.73		3.64	4.89	0.03
[8444] SHIBATA H. (1960)	samp. 44	35	137	36	138	HONSHU ARC / CENTRAL HONSHU / HONSHU / PACIFIC OCEAN	PLUTONIC ROCK			WHOLE ROCK	73.33	0.22	13.92		0.81		1.61	1.45	0.44	0.01	4.41	2.28	0.02
[8444] SHIBATA H. (1960)	samp. 48	35	137	40	142	HONSHU ARC / NORTHEASTERN HONSHU ARC / HONSHU / PACIFIC OCEAN	PLUTONIC ROCK			WHOLE ROCK	63.26	0.76	15.32		1.07		4.22	5.68	2.62	0.03	2.48	3.63	0
[8444] SHIBATA H. (1960)	samp. 49	35	137	40	142	HONSHU ARC / NORTHEASTERN HONSHU ARC / HONSHU / PACIFIC OCEAN	PLUTONIC ROCK			WHOLE ROCK	63.58	0.39	16.81		0.92		3.53	4.35	1.76	0.01	2.45	3.75	0.19
[8444] SHIBATA H. (1960)	samp. 50	35	137	40	142	HONSHU ARC / NORTHEASTERN HONSHU ARC / HONSHU / PACIFIC OCEAN	PLUTONIC ROCK			WHOLE ROCK	66.78	0.48	16.35		0.96		2.35	4.15	0.91	0.01	2.86	3.07	0.04
[8444] SHIBATA H. (1960)	samp. 51	35	137	40	142	HONSHU ARC / NORTHEASTERN HONSHU ARC / HONSHU / PACIFIC OCEAN	PLUTONIC ROCK			WHOLE ROCK	68.8	0.3	15.25		0.63		3.71	2.97	0.65	0.04	2.37	3.09	0.02
[8444] SHIBATA H. (1960)	samp. 63	36.5	140	38.5	141	HONSHU ARC / NORTHEASTERN HONSHU ARC / HONSHU / PACIFIC OCEAN	PLUTONIC ROCK			WHOLE ROCK	63.92	0.65	17.96		0.96		4.14	4.9	1.89		2.48	2.76
[8444] SHIBATA H. (1960)	samp. 64	36.5	140	38.5	141	HONSHU ARC / NORTHEASTERN HONSHU ARC / HONSHU / PACIFIC OCEAN	PLUTONIC ROCK			WHOLE ROCK	63.21	0.94	17.2		1.42		4.12	5.02	1.58		1.96	3.68
[8444] SHIBATA H. (1960)	samp. 80	36.5	140	38.5	141	HONSHU ARC / NORTHEASTERN HONSHU ARC / HONSHU / PACIFIC OCEAN	PLUTONIC ROCK			WHOLE ROCK	59.79	0.71	19.28		0.13		4.83	5.75	2.5		2.02	3.58	0.15
[8444] SHIBATA H. (1960)	samp. 81	36.5	140	38.5	141	HONSHU ARC / NORTHEASTERN HONSHU ARC / HONSHU / PACIFIC OCEAN	PLUTONIC ROCK			WHOLE ROCK	64.56	0.8	17.1		0.3		2.9	4.51	1.97		3.07	3.51	0.12
[8444] SHIBATA H. (1960)	samp. 82	36.5	140	38.5	141	HONSHU ARC / NORTHEASTERN HONSHU ARC / HONSHU / PACIFIC OCEAN	PLUTONIC ROCK			WHOLE ROCK	68.09	0.56	16.93		0.27		1.94	2.51	0.88		4.31	3.59	0.11
[8444] SHIBATA H. (1960)	samp. 83	35	136	37	138.5	HONSHU ARC / CENTRAL HONSHU / HONSHU / PACIFIC OCEAN	PLUTONIC ROCK			WHOLE ROCK	67.98	0.26	15.34		0.59		2.15	3.8	1.7	0.02	2.5	3.75	0.17
[8444] SHIBATA H. (1960)	samp. 84	35	136	37	138.5	HONSHU ARC / CENTRAL HONSHU / HONSHU / PACIFIC OCEAN	PLUTONIC ROCK			WHOLE ROCK	62.74	0.28	16.45		0.55		5.26	5.12	3.62	0.02	1.55	3.4	0.09
[8444] SHIBATA H. (1960)	samp. 87	35	136	37	138.5	HONSHU ARC / CENTRAL HONSHU / HONSHU / PACIFIC OCEAN	PLUTONIC ROCK			WHOLE ROCK	68.35	0.37	16.98		1.79		1.5	4.17	1.33	0	1.4	2.99
[8444] SHIBATA H. (1960)	samp. 88	35	136	37	138.5	HONSHU ARC / CENTRAL HONSHU / HONSHU / PACIFIC OCEAN	PLUTONIC ROCK			WHOLE ROCK	60.93	0.58	17.74		2.37		3.72	6.48	3.01	0.05	1	2.99
[8444] SHIBATA H. (1960)	samp. 89	35	136	37	138.5	HONSHU ARC / CENTRAL HONSHU / HONSHU / PACIFIC OCEAN	PLUTONIC ROCK			WHOLE ROCK	56.07	0.54	18.73		2.32		5.64	7.19	3.9	0.05	1.45	2.64
[8444] SHIBATA H. (1960)	samp. 91	35	136	37	138.5	HONSHU ARC / CENTRAL HONSHU / HONSHU / PACIFIC OCEAN	PLUTONIC ROCK			WHOLE ROCK	68.5	0.52	15.98		0.87		2.58	4.14	0.53		2.64	3.2
[8444] SHIBATA H. (1960)	samp. 92	35	136	37	138.5	HONSHU ARC / CENTRAL HONSHU / HONSHU / PACIFIC OCEAN	PLUTONIC ROCK			WHOLE ROCK	65.53	0.67	16.48		1.72		3.21	4.43	1.32		2.12	3.01
[8444] SHIBATA H. (1960)	samp. 93	35	136	37	138.5	HONSHU ARC / CENTRAL HONSHU / HONSHU / PACIFIC OCEAN	PLUTONIC ROCK			WHOLE ROCK	57.02	0.72	18.75		2.7		4.91	7.1	1.52	0.07	1.15	2.96	0.07
[8444] SHIBATA H. (1960)	samp. 94	35	136	37	139	HONSHU ARC / CENTRAL HONSHU / HONSHU / PACIFIC OCEAN	PLUTONIC ROCK			WHOLE ROCK	58.74	0.69	17.55		0.92		5.39	7.23	1.94	0.07	1.5	2.94	0.06
[8444] SHIBATA H. (1960)	samp. 95	35	136	37	138.5	HONSHU ARC / CENTRAL HONSHU / HONSHU / PACIFIC OCEAN	PLUTONIC ROCK			WHOLE ROCK	70.78	0.13	16.15		0.45		1.67	2.55	0.66	0	3.4	3.15	0.08
[8444] SHIBATA H. (1960)	samp. 96	35	136	37	138.5	HONSHU ARC / CENTRAL HONSHU / HONSHU / PACIFIC OCEAN	PLUTONIC ROCK			WHOLE ROCK	70.44	0.28	14.8		0.66		1.73	2.95	0.88	0.01	3.9	2.8	0.17
[8444] SHIBATA H. (1960)	samp. 97	35	136	37	138.5	HONSHU ARC / CENTRAL HONSHU / HONSHU / PACIFIC OCEAN	PLUTONIC ROCK			WHOLE ROCK	70.02	0.19	15.05		0.65		2.13	3.5	0.66	0.01	2.85	3.45	0.12
[8444] SHIBATA H. (1960)	samp. 98	35	136	37	138.5	HONSHU ARC / CENTRAL HONSHU / HONSHU / IKUTA GRANITE / PACIFIC OCEAN	PLUTONIC ROCK			WHOLE ROCK	67.19	0.23	16.75		1.2		2.79	3.9	0.78	0.05	2.25	3.31	0.03
[8444] SHIBATA H. (1960)	samp. 99	35	136	37	138.5	HONSHU ARC / CENTRAL HONSHU / HONSHU / IKUTA GRANITE / PACIFIC OCEAN	PLUTONIC ROCK			WHOLE ROCK	70.74	0.2	16.5		0.89		2.32	3.55	0.41	0.01	1.89	3.4	0.03
[8444] SHIBATA H. (1960)	samp. 100	35	136	37	138.5	HONSHU ARC / CENTRAL HONSHU / HONSHU / PACIFIC OCEAN	PLUTONIC ROCK			WHOLE ROCK	60.88	0.3	18.4		0.86		4.81	5.87	1.17	0.03	1.55	4.2	0.05
[8444] SHIBATA H. (1960)	samp. 101	35	136	37	138.5	HONSHU ARC / CENTRAL HONSHU / HONSHU / PACIFIC OCEAN	PLUTONIC ROCK			WHOLE ROCK	68.24	0.38	15.68		1.02		2.69	3.89	1.16		1.74	3.78
[8444] SHIBATA H. (1960)	samp. 115	35	136	37	138.5	HONSHU ARC / CENTRAL HONSHU / HONSHU / PACIFIC OCEAN	PLUTONIC ROCK			WHOLE ROCK	62.5	0.35	17		1.36		4.27	5.41	2.82	0.06	2.05	2.87	0.02
[8444] SHIBATA H. (1960)	samp. 119	33	131	40	142	HONSHU ARC / SOUTHWESTERN HONSHU ARC / HONSHU / PACIFIC OCEAN	PLUTONIC ROCK			WHOLE ROCK	64.98	0.23	16.45		1.25		3.88	4.49	1.65	0.03	3	3.17	0.04
[8444] SHIBATA H. (1960)	samp. 120	33	131	40	142	HONSHU ARC / SOUTHWESTERN HONSHU ARC / HONSHU / PACIFIC OCEAN	PLUTONIC ROCK			WHOLE ROCK	68	0.26	15.05		0.33		2.77	3.42	1.14	0.02	2.87	3.67	0.05
[8444] SHIBATA H. (1960)	samp. 121	33	131	40	142	HONSHU ARC / SOUTHWESTERN HONSHU ARC / HONSHU / PACIFIC OCEAN	PLUTONIC ROCK			WHOLE ROCK	69.74	0.27	15.25		0.68		2.15	2.68	1.25	0.04	3.25	3.77	0.02
[8444] SHIBATA H. (1960)	samp. 122	33	131	40	142	HONSHU ARC / SOUTHWESTERN HONSHU ARC / HONSHU / PACIFIC OCEAN	PLUTONIC ROCK			WHOLE ROCK	73.33	0.18	13.4		0.85		1.07	1.89	0.29	0.03	4.35	3.55	0.02
[8444] SHIBATA H. (1960)	samp. 123	33	131	40	142	HONSHU ARC / SOUTHWESTERN HONSHU ARC / HONSHU / PACIFIC OCEAN	PLUTONIC ROCK			WHOLE ROCK	71.36	0.14	15		0.37		1.53	2.5	0.72	0.03	3.61	3.58	0.02
[8444] SHIBATA H. (1960)	samp. 124	33	131	40	142	HONSHU ARC / SOUTHWESTERN HONSHU ARC / HONSHU / PACIFIC OCEAN	PLUTONIC ROCK			WHOLE ROCK	73.58	0.06	13.55		0.6		1.4	2.3	0.49	0.01	3.8	3.63	0.03
[8444] SHIBATA H. (1960)	samp. 125	33	131	40	142	HONSHU ARC / SOUTHWESTERN HONSHU ARC / HONSHU / PACIFIC OCEAN	PLUTONIC ROCK			WHOLE ROCK	67.58	0.28	16.15		1.02		2.8	3.73	0.85	0.05	2.85	3.65	0.03
[8444] SHIBATA H. (1960)	samp. 126	33	131	40	142	HONSHU ARC / SOUTHWESTERN HONSHU ARC / HONSHU / PACIFIC OCEAN	PLUTONIC ROCK			WHOLE ROCK	67.58	0.18	16.1		1.08		2.97	3.45	0.85	0.03	2.75	3.85	0.03
[8444] SHIBATA H. (1960)	samp. 127	33	131	40	142	HONSHU ARC / SOUTHWESTERN HONSHU ARC / HONSHU / PACIFIC OCEAN	PLUTONIC ROCK			WHOLE ROCK	60.46	0.19	17.1		1.44		5.11	5.3	2.82	0.02	1.95	3.95	0.05
[8444] SHIBATA H. (1960)	samp. 130	33	131	40	142	HONSHU ARC / SOUTHWESTERN HONSHU ARC / HONSHU / PACIFIC OCEAN	PLUTONIC ROCK			WHOLE ROCK	70.17	0.47	15.13		1.13		2.43	3.01	0.94		2.5	3.36
[8444] SHIBATA H. (1960)	samp. 131	33	131	40	142	HONSHU ARC / SOUTHWESTERN HONSHU ARC / HONSHU / PACIFIC OCEAN	PLUTONIC ROCK			WHOLE ROCK	62.66	0.21	16.62		1.56		3.68	4.85	2.5	0.05	1.85	4.15	0.04
[8444] SHIBATA H. (1960)	samp. 138	33	131	40	142	HONSHU ARC / SOUTHWESTERN HONSHU ARC / HONSHU / PACIFIC OCEAN	PLUTONIC ROCK			WHOLE ROCK	65.87	0.63	15.48		1.39		2.61	3.76	1.49	0.05	2.9	4.05	0.09
[8444] SHIBATA H. (1960)	samp. 139	33	131	40	142	HONSHU ARC / SOUTHWESTERN HONSHU ARC / HONSHU / PACIFIC OCEAN	PLUTONIC ROCK			WHOLE ROCK	69.27	0.15	16.15		0.23		2.02	3.6	1.75	0	3	3.6	0.11
[8444] SHIBATA H. (1960)	samp. 140	33	131	40	142	HONSHU ARC / SOUTHWESTERN HONSHU ARC / HONSHU / PACIFIC OCEAN	PLUTONIC ROCK			WHOLE ROCK	71.8	0.18	14		0.47		1.61	2.5	0.78	0.03	3.65	3.45	0.01
[8444] SHIBATA H. (1960)	samp. 141	33	131	40	142	HONSHU ARC / SOUTHWESTERN HONSHU ARC / HONSHU / PACIFIC OCEAN	PLUTONIC ROCK			WHOLE ROCK	71.63	0.23	14.3		0.25		1.53	2.63	0.62	0.01	3.88	3.56	0.03
[8444] SHIBATA H. (1960)	samp. 142	33	131	40	142	HONSHU ARC / SOUTHWESTERN HONSHU ARC / HONSHU / PACIFIC OCEAN	PLUTONIC ROCK			WHOLE ROCK	70.3	0.25	15.14		0.48		1.86	2.47	1.02	0.05	3.4	3.6	0.05
[8444] SHIBATA H. (1960)	samp. 145	33	131	40	142	HONSHU ARC / SOUTHWESTERN HONSHU ARC / HONSHU / PACIFIC OCEAN	PLUTONIC ROCK			WHOLE ROCK	63.51	0.7	17.87		1.15		3.99	5.24	1.57		1.36	3.44
[8444] SHIBATA H. (1960)	samp. 146	33	131	40	142	HONSHU ARC / SOUTHWESTERN HONSHU ARC / HONSHU / PACIFIC OCEAN	PLUTONIC ROCK			WHOLE ROCK	70.58	0.33	15.1		1.24		1.98	1.22	0.64	0.08	3.6	3.71	0.05
[8444] SHIBATA H. (1960)	samp. 147	33	131	40	142	HONSHU ARC / SOUTHWESTERN HONSHU ARC / HONSHU / PACIFIC OCEAN	PLUTONIC ROCK			WHOLE ROCK	68.41	0.33	15.78		0.74		2.56	3.2	0.98	0.09	2.76	3.72	0.02
[8444] SHIBATA H. (1960)	samp. 148	33	131	40	142	HONSHU ARC / SOUTHWESTERN HONSHU ARC / HONSHU / PACIFIC OCEAN	PLUTONIC ROCK			WHOLE ROCK	72.1	0.17	15.15		0.57		1.35	2.08	0.91	0.01	3.04	3.84	0.08
[8444] SHIBATA H. (1960)	samp. 149	33	131	40	142	HONSHU ARC / SOUTHWESTERN HONSHU ARC / HONSHU / PACIFIC OCEAN	PLUTONIC ROCK			WHOLE ROCK	70.36	0.68	14.45		0.58		2.87	2.58	0.93	0.04	2.55	3.44	0.35
[8444] SHIBATA H. (1960)	samp. 150	33	131	40	142	HONSHU ARC / SOUTHWESTERN HONSHU ARC / HONSHU / PACIFIC OCEAN	PLUTONIC ROCK			WHOLE ROCK	70.12	0.69	14.95		1.27		2.15	2.27	1.61	0.05	2.55	3.6	0.17
[8444] SHIBATA H. (1960)	samp. 151	33	131	40	142	HONSHU ARC / SOUTHWESTERN HONSHU ARC / HONSHU / PACIFIC OCEAN	PLUTONIC ROCK			WHOLE ROCK	61.72	0.51	16.56		1.1		4.82	5.67	2.61		2.34	3.12	0.25
[8444] SHIBATA H. (1960)	samp. 152	33	131	40	142	HONSHU ARC / SOUTHWESTERN HONSHU ARC / HONSHU / PACIFIC OCEAN	PLUTONIC ROCK			WHOLE ROCK	60.23	0.51	16.05		2.79		5.56	6.38	3.22		1.77	3.04	0.12
[8444] SHIBATA H. (1960)	samp. 153	33	131	40	142	HONSHU ARC / SOUTHWESTERN HONSHU ARC / HONSHU / PACIFIC OCEAN	PLUTONIC ROCK			WHOLE ROCK	64.93	0.49	16		2.1		3.08	4.6	2.14		2.25	3.84	0.06
[8444] SHIBATA H. (1960)	samp. 154	33	131	40	142	HONSHU ARC / SOUTHWESTERN HONSHU ARC / HONSHU / PACIFIC OCEAN	PLUTONIC ROCK			WHOLE ROCK	70.55	0.3	15.35		0.76		1.98	2.91	0.87		3.13	4.31	0.02
[8444] SHIBATA H. (1960)	samp. 155	33	131	40	142	HONSHU ARC / SOUTHWESTERN HONSHU ARC / HONSHU / PACIFIC OCEAN	PLUTONIC ROCK			WHOLE ROCK	74.14	0.18	13.8		0.85		1.12	1.41	0.43		4.12	4.1	0.02
[8444] SHIBATA H. (1960)	samp. 156	33	131	40	142	HONSHU ARC / SOUTHWESTERN HONSHU ARC / HONSHU / PACIFIC OCEAN	PLUTONIC ROCK			WHOLE ROCK	68.78	0.34	14.81		0.42		2.28	3.06	1.27		2.62	4.76	0.02
[8444] SHIBATA H. (1960)	samp. 163	33	131	40	142	HONSHU ARC / SOUTHWESTERN HONSHU ARC / HONSHU / PACIFIC OCEAN	PLUTONIC ROCK			WHOLE ROCK	64.94	0.71	17.39		1.4		3.69	4.3	1.15		2.51	3	0.04
[8444] SHIBATA H. (1960)	samp. 164	33	131	40	142	HONSHU ARC / SOUTHWESTERN HONSHU ARC / HONSHU / PACIFIC OCEAN	PLUTONIC ROCK			WHOLE ROCK	70.48	0.4	14.7		0.84		1.82	3.03	0.82		3.32	3.63	0.03
[8444] SHIBATA H. (1960)	samp. 165	33	131	40	142	HONSHU ARC / SOUTHWESTERN HONSHU ARC / HONSHU / PACIFIC OCEAN	PLUTONIC ROCK			WHOLE ROCK	70.65	0.43	14.99		1.15		2.25	3.1	0.57		3.28	3.27	0.03
[8444] SHIBATA H. (1960)	samp. 174	33	131	40	142	HONSHU ARC / SOUTHWESTERN HONSHU ARC / HONSHU / PACIFIC OCEAN	PLUTONIC ROCK			WHOLE ROCK	56.9	0.85	17.75		2.06		4.74	6.82	3.55	0.07	1.25	2.81	0.03
[8444] SHIBATA H. (1960)	samp. 175	33	131	40	142	HONSHU ARC / SOUTHWESTERN HONSHU ARC / HONSHU / PACIFIC OCEAN	PLUTONIC ROCK			WHOLE ROCK	56.36	0.87	17.65		2.41		5.38	7.19	3.79	0.08	0.98	2.66	0.03
[8444] SHIBATA H. (1960)	samp. 176	33	131	40	142	HONSHU ARC / SOUTHWESTERN HONSHU ARC / HONSHU / PACIFIC OCEAN	PLUTONIC ROCK			WHOLE ROCK	66.7	0.55	15.1		1.06		3.52	4.31	1.56	0.13	2.3	3.58	0.06
[8444] SHIBATA H. (1960)	samp. 177	34	131	36	136	HONSHU ARC / SOUTHWESTERN HONSHU ARC / HONSHU / PACIFIC OCEAN	PLUTONIC ROCK			WHOLE ROCK	73.92	0.69	15.3		0.71		0.91	1.83	0.58	0	2.8	3.37	0.01
[8444] SHIBATA H. (1960)	samp. 178	34	131	36	136	HONSHU ARC / SOUTHWESTERN HONSHU ARC / HONSHU / PACIFIC OCEAN	PLUTONIC ROCK			WHOLE ROCK	73.66	0.1	13.75		0.24		1.42	1.62	0.62	0	3.55	3.91	0.02
[8444] SHIBATA H. (1960)	samp. 179	34	131	36	136	HONSHU ARC / SOUTHWESTERN HONSHU ARC / HONSHU / PACIFIC OCEAN	PLUTONIC ROCK			WHOLE ROCK	68.18	0.14	15.85		0.57		2.81	3.2	0.74	0.03	3.05	4.6	0.03
[8444] SHIBATA H. (1960)	samp. 180	34	131	36	136	HONSHU ARC / SOUTHWESTERN HONSHU ARC / HONSHU / PACIFIC OCEAN	PLUTONIC ROCK			WHOLE ROCK	76.74	0.05	13.02		0.26		0.87	0.84	0.48	0.02	4.04	3.25	0.01
[8444] SHIBATA H. (1960)	samp. 189	34	131.5	35.5	136	HONSHU ARC / SOUTHWESTERN HONSHU ARC / HONSHU / PACIFIC OCEAN	PLUTONIC ROCK			WHOLE ROCK	75.2	0.19	12.69		0.18		1.18	1.35	0.43	0	4.06	3.97	0.02
[8444] SHIBATA H. (1960)	samp. 191	34	131.5	35.5	136	HONSHU ARC / SOUTHWESTERN HONSHU ARC / HONSHU / PACIFIC OCEAN	PLUTONIC ROCK			WHOLE ROCK	73.55	0.13	12.8		0.41		1.74	1.39	0.59	0	4.61	4.23	0.01
[8444] SHIBATA H. (1960)	samp. 194	34	131.5	35.5	136	HONSHU ARC / SOUTHWESTERN HONSHU ARC / HONSHU / PACIFIC OCEAN	PLUTONIC ROCK			WHOLE ROCK	72.78	0.36	13.69		0.89		2	2.18	0.5	0.01	3.98	3.33	0.02
[8444] SHIBATA H. (1960)	samp. 195	34	131.5	35.5	136	HONSHU ARC / SOUTHWESTERN HONSHU ARC / HONSHU / PACIFIC OCEAN	PLUTONIC ROCK			WHOLE ROCK	74.44	0.08	13.2		0.44		0.89	1.94	0.72	0.01	4.15	3.13	0.02
[8444] SHIBATA H. (1960)	samp. 196	34	131.5	35.5	136	HONSHU ARC / SOUTHWESTERN HONSHU ARC / SHIKOKU/SIKOKU / PACIFIC OCEAN	PLUTONIC ROCK			WHOLE ROCK	74.28	0.07	13.3		0.87		0.93	1.08	0.58	0.04	4.27	3.79	0.03
[8444] SHIBATA H. (1960)	samp. 197	34	131.5	35.5	136	HONSHU ARC / SOUTHWESTERN HONSHU ARC / HONSHU / PACIFIC OCEAN	PLUTONIC ROCK			WHOLE ROCK	76.14	0.08	14.05		0.31		0.89	1.27	0.55	0	2.9	3.34	0.01
[8444] SHIBATA H. (1960)	samp. 198	34	131.5	35.5	136	HONSHU ARC / SOUTHWESTERN HONSHU ARC / HONSHU / PACIFIC OCEAN	PLUTONIC ROCK			WHOLE ROCK	73.9	0.04	13.3		0.64		0.84	1.53	0.61	0.01	4.35	4.2	0.01
[8444] SHIBATA H. (1960)	samp. 199	34	131.5	35.5	136	HONSHU ARC / SOUTHWESTERN HONSHU ARC / HONSHU / PACIFIC OCEAN	PLUTONIC ROCK			WHOLE ROCK	74.74	0.15	13.9		0.64		1.01	1.35	0.61	0	3.65	3.4	0.04
[8444] SHIBATA H. (1960)	samp. 200	34	131.5	35.5	136	HONSHU ARC / SOUTHWESTERN HONSHU ARC / HONSHU / PACIFIC OCEAN	PLUTONIC ROCK			WHOLE ROCK	70.64	0.16	15.9		0.46		2.32	2.31	0.5	0	3.2	3.75	0.06
[8444] SHIBATA H. (1960)	samp. 201	34	131.5	35.5	136	HONSHU ARC / SOUTHWESTERN HONSHU ARC / HONSHU / PACIFIC OCEAN	PLUTONIC ROCK			WHOLE ROCK	68.21	0.18	15.44		1.05		2.54	3.32	1.01	0	2.9	3.8	0.12
[8444] SHIBATA H. (1960)	samp. 209	35.5	136.5	37	138	HONSHU ARC / CENTRAL HONSHU / HONSHU / PACIFIC OCEAN	PLUTONIC ROCK			WHOLE ROCK	73.91	0.26	13.8		0.89		0.95	1.11	0.51	0	4.12	3.12	0.02
[8444] SHIBATA H. (1960)	samp. 220	36	138	40	141	HONSHU ARC / NORTHEASTERN HONSHU ARC / HONSHU / PACIFIC OCEAN	PLUTONIC ROCK			WHOLE ROCK	67.68	0.2	15.42		0.76		2.91	3.76	1.71		3.14	4.05	0.02
[8444] SHIBATA H. (1960)	samp. 221	36	138	40	141	HONSHU ARC / NORTHEASTERN HONSHU ARC / HONSHU / PACIFIC OCEAN	PLUTONIC ROCK			WHOLE ROCK	71.11	0.3	15.12		0.28		1.84	2.57	0.94	0.01	3.55	4.27	0.02
[8444] SHIBATA H. (1960)	samp. 222	36	138	40	141	HONSHU ARC / NORTHEASTERN HONSHU ARC / HONSHU / PACIFIC OCEAN	PLUTONIC ROCK			WHOLE ROCK	68.7	0.23	15.77		0.35		2.29	2.72	0.9		3.43	4.07	0.03
[8444] SHIBATA H. (1960)	samp. 223	36	138	40	141	HONSHU ARC / NORTHEASTERN HONSHU ARC / HONSHU / PACIFIC OCEAN	PLUTONIC ROCK			WHOLE ROCK	76.6	0.13	14.01			1.86		0.72	0.14	0	3.2	3.5	0.09
[8444] SHIBATA H. (1960)	samp. 224	36	138	40	141	HONSHU ARC / NORTHEASTERN HONSHU ARC / HONSHU / PACIFIC OCEAN	PLUTONIC ROCK			WHOLE ROCK	62.75	0.47	16.37		1.46		4.74	5.42	3.27	0.1	1.77	3.12	0.18
[8444] SHIBATA H. (1960)	samp. 225	36	138	40	141	HONSHU ARC / NORTHEASTERN HONSHU ARC / HONSHU / PACIFIC OCEAN	PLUTONIC ROCK			WHOLE ROCK	65.97	0.42	15.84		1.27		3.55	4.26	1.93		2.91	3.71	0.15
[8444] SHIBATA H. (1960)	samp. 226	36	138	40	141	HONSHU ARC / NORTHEASTERN HONSHU ARC / HONSHU / PACIFIC OCEAN	PLUTONIC ROCK			WHOLE ROCK	69.86	0.44	14.7		0.35		2.22	2.89	1.66		3.97	3.46	0.03
[8444] SHIBATA H. (1960)	samp. 227	36	138	40	141	HONSHU ARC / NORTHEASTERN HONSHU ARC / HONSHU / PACIFIC OCEAN	PLUTONIC ROCK			WHOLE ROCK	70.2	0.71	14.16		0.8		2.5	2.4	0.72		3.21	4.42	0.02
[8444] SHIBATA H. (1960)	samp. 228	36	138	40	141	HONSHU ARC / NORTHEASTERN HONSHU ARC / HONSHU / PACIFIC OCEAN	PLUTONIC ROCK			WHOLE ROCK	71.09	0.32	14.67		0.75		2.33	2.56	0.92		3.31	3.62	0.03
[8444] SHIBATA H. (1960)	samp. 229	36	138	40	141	HONSHU ARC / NORTHEASTERN HONSHU ARC / HONSHU / PACIFIC OCEAN	PLUTONIC ROCK			WHOLE ROCK	75.64	0.05	12.83		0.66		1.07	1.24	0.34		4.47	3.43	0.02
[8444] SHIBATA H. (1960)	samp. 230	38	141	40	142	HONSHU ARC / NORTHEASTERN HONSHU ARC / HONSHU / PACIFIC OCEAN	PLUTONIC ROCK			WHOLE ROCK	55.72	0.67	19.19		2.19		5.64	7.3	3.62	0.05	1.28	2.85
[8444] SHIBATA H. (1960)	samp. 231	38	141	40	142	HONSHU ARC / NORTHEASTERN HONSHU ARC / HONSHU / PACIFIC OCEAN	PLUTONIC ROCK			WHOLE ROCK	57.31	0.58	17.58		2.95		4.82	6.72	3.5	0.05	1.52	3.38
[8444] SHIBATA H. (1960)	samp. 232	38	141	40	142	HONSHU ARC / NORTHEASTERN HONSHU ARC / HONSHU / PACIFIC OCEAN	PLUTONIC ROCK			WHOLE ROCK	61.4	0.57	15.66		2.58		4.56	4.88	2.6	0.04	3.25	3.61	0.24
[8444] SHIBATA H. (1960)	samp. 233	38	141	40	142	HONSHU ARC / NORTHEASTERN HONSHU ARC / HONSHU / PACIFIC OCEAN	PLUTONIC ROCK			WHOLE ROCK	62.31	0.52	16.1		2.59		3.56	4.94	2.29	0.03	3.02	3.41	0.26
[8444] SHIBATA H. (1960)	samp. 244	33.3	132.8	33.8	133.2	HONSHU ARC / SOUTHWESTERN HONSHU ARC / SHIKOKU/SIKOKU / PACIFIC OCEAN	PLUTONIC ROCK			WHOLE ROCK	62.92	0.48	17.06		0.38		4.42	4.3	2.51	0.05	2.8	3.81	0.05
[8444] SHIBATA H. (1960)	samp. 245	33.3	132.8	33.8	133.2	HONSHU ARC / SOUTHWESTERN HONSHU ARC / SHIKOKU/SIKOKU / PACIFIC OCEAN	PLUTONIC ROCK			WHOLE ROCK	73.34	0.16	14.85		0.16		1.66	1.58	0.43	0.06	3.9	2.9	0.16
[8444] SHIBATA H. (1960)	samp. 246	35	139	36	140	HONSHU ARC / CENTRAL HONSHU / HONSHU / PACIFIC OCEAN	PLUTONIC ROCK			WHOLE ROCK	52.3	0.42	19.36		2.25		6.85	8.98	4.15	0.03	0.23	2.13	0.15
[8444] SHIBATA H. (1960)	samp. 247	35	139	36	140	HONSHU ARC / CENTRAL HONSHU / HONSHU / PACIFIC OCEAN	PLUTONIC ROCK			WHOLE ROCK	63.49	0.37	16.61		2.27		4.45	5.78	2.08		2.14	2.06	0.11
[8444] SHIBATA H. (1960)	samp. 248	35	139	36	140	HONSHU ARC / CENTRAL HONSHU / HONSHU / PACIFIC OCEAN	PLUTONIC ROCK			WHOLE ROCK	66.34	0.35	16.92		1.57		2.66	4.84	1.75		1.22	3.07	0.02
[8444] SHIBATA H. (1960)	samp. 249	35	139	36	140	HONSHU ARC / CENTRAL HONSHU / HONSHU / PACIFIC OCEAN	PLUTONIC ROCK			WHOLE ROCK	68.77	0.37	16.2		1.28		2.26	3.88	1.34		0.67	5.1	0.04
[8444] SHIBATA H. (1960)	samp. 250	35	139	36	140	HONSHU ARC / CENTRAL HONSHU / HONSHU / PACIFIC OCEAN	PLUTONIC ROCK			WHOLE ROCK	74.12	0.39	14.45		0.85		1.03	2.08	0.79	0.01	0.79	4.11	0.04
[8444] SHIBATA H. (1960)	samp. 251	35	139	36	140	HONSHU ARC / CENTRAL HONSHU / HONSHU / PACIFIC OCEAN	PLUTONIC ROCK			WHOLE ROCK	69.46	0.43	14.17		2.14		2.07	3.55	1.06	0.02	1	5.46	0.04
[8444] SHIBATA H. (1960)	samp. 252	35	139	36	140	HONSHU ARC / CENTRAL HONSHU / HONSHU / PACIFIC OCEAN	PLUTONIC ROCK			WHOLE ROCK	75.93	0.25	13.18		0.62		0.7	2.24	0.51		1.54	4.64	0.02
[8444] SHIBATA H. (1960)	samp. 253	35	139	36	140	HONSHU ARC / CENTRAL HONSHU / HONSHU / PACIFIC OCEAN	PLUTONIC ROCK			WHOLE ROCK	69.82	0.31	14.88		1.52		2.01	2.98	1.18	0.07	2.08	3.78	0.45
[8444] SHIBATA H. (1960)	samp. 254	35	139	36	140	HONSHU ARC / CENTRAL HONSHU / HONSHU / PACIFIC OCEAN	PLUTONIC ROCK			WHOLE ROCK	72.64	0.25	14.7		1.07		1.95	2.38	1.1	0.01	1.15	4.45	0.03
[8444] SHIBATA H. (1960)	samp. 255	35	139	36	140	HONSHU ARC / CENTRAL HONSHU / HONSHU / PACIFIC OCEAN	PLUTONIC ROCK			WHOLE ROCK	56.14	0.23	17.85		2.62		5.88	7.32	3.31	0.06	1.31	2.91	0.08
[8444] SHIBATA H. (1960)	samp. 256	35	139	36	140	HONSHU ARC / CENTRAL HONSHU / HONSHU / PACIFIC OCEAN	PLUTONIC ROCK			WHOLE ROCK	61.78	0.3	17.1		2.09		4.09	4.95	2.55	0.02	1.1	3.9	0.12
[8444] SHIBATA H. (1960)	samp. 257	35	136	37	138.5	HONSHU ARC / CENTRAL HONSHU / HONSHU / PACIFIC OCEAN	PLUTONIC ROCK			WHOLE ROCK	64.44	0.24	16.65		1.41		3.34	3.65	1.75	0	1.8	5.05	0.67
[8444] SHIBATA H. (1960)	samp. 258	35	136	37	138.5	HONSHU ARC / CENTRAL HONSHU / HONSHU / PACIFIC OCEAN	PLUTONIC ROCK			WHOLE ROCK	67.92	0.1	16.2		1.14		2.1	3.75	1.74	0	2	4.5	0.16
[8444] SHIBATA H. (1960)	samp. 259	34.3	132.3	34.8	133.8	HONSHU ARC / SOUTHWESTERN HONSHU ARC / HONSHU / PACIFIC OCEAN	PLUTONIC ROCK			WHOLE ROCK	63.6	0.28	16		0.56		3.91	5.2	2.8	0	1	4.1	0.14
[8444] SHIBATA H. (1960)	samp. 260	34.3	132.3	34.8	133.8	HONSHU ARC / SOUTHWESTERN HONSHU ARC / HONSHU / PACIFIC OCEAN	PLUTONIC ROCK			WHOLE ROCK	64.16	0.14	16.8		1.74		4.2	3.73	2.4	0.02	1.3	3.3	0.21
[8444] SHIBATA H. (1960)	samp. 261	34.3	132.3	34.8	133.8	HONSHU ARC / SOUTHWESTERN HONSHU ARC / HONSHU / PACIFIC OCEAN	PLUTONIC ROCK			WHOLE ROCK	69.92	0.12	16.25		0.33		2.78	2.4	1.67	0	1.6	3.3	0.03
[8444] SHIBATA H. (1960)	samp. 262	34.3	132.3	34.8	133.8	HONSHU ARC / SOUTHWESTERN HONSHU ARC / HONSHU / PACIFIC OCEAN	PLUTONIC ROCK			WHOLE ROCK	70.56	0.19	14.9		0.13		1.76	3.15	2.17	0.01	3.05	3.75	0.18
[11154] ISHII K. (1960)	samp. 1	38.7	141.3	39.2	142.1	HONSHU ARC / NORTHEASTERN HONSHU ARC / HONSHU / PACIFIC OCEAN	PLUTONIC ROCK			WHOLE ROCK	65.13	0.6	16.63		2.37		2.75	4.8	1.53	0.06	1.8	3.41	0.15
[11154] ISHII K. (1960)	samp. 2	38.7	141.3	39.2	142.1	HONSHU ARC / NORTHEASTERN HONSHU ARC / HONSHU / PACIFIC OCEAN	PLUTONIC ROCK			WHOLE ROCK	68.48	0.36	15.88		1.83		2.04	4.03	1.17	0.06	1.6	3.6	0.18
[11154] ISHII K. (1960)	samp. 3	38.7	141.3	39.2	142.1	HONSHU ARC / NORTHEASTERN HONSHU ARC / HONSHU / PACIFIC OCEAN	PLUTONIC ROCK			WHOLE ROCK	72.66	0.3	13.66		1.53		1.29	1.32	0.59	0.02	3.4	3.75	0.09
[11154] ISHII K. (1960)	samp. 5	38.7	141.3	39.2	142.1	HONSHU ARC / NORTHEASTERN HONSHU ARC / HONSHU / PACIFIC OCEAN	PLUTONIC ROCK			WHOLE ROCK	67.47	0.32	16.21		2.11		1.54	2.73	0.95	0.09	2.9	4.06	0.16
[11154] ISHII K. (1960)	samp. 6	38.7	141.3	39.2	142.1	HONSHU ARC / NORTHEASTERN HONSHU ARC / HONSHU / PACIFIC OCEAN	PLUTONIC ROCK			WHOLE ROCK	71.42	0.3	14.18		1.6		1	1.64	0.58	0.02	3.6	3.75	0.14
[7171] MINAMI E. (1960)	samp. 232	36.43	138.5	36.43	138.5	HONSHU ARC / NORTHEASTERN HONSHU ARC / HONSHU / ASAMA / HOTOKE-IWA GROUP / PACIFIC OCEAN	VOLCANIC ROCK			VOLCANIC GLASS	72.7	0.51	14.3		0.42		1.79	2.8	0.6	0.06	2.33	4.19	0.09
[7171] MINAMI E. (1960)	samp. 241	36.43	138.5	36.43	138.5	HONSHU ARC / NORTHEASTERN HONSHU ARC / HONSHU / ASAMA / HOTOKE-IWA GROUP / PACIFIC OCEAN	VOLCANIC ROCK			VOLCANIC GLASS	73.7	0.47	14.2		0.39		1.62	2.49	0.63	0.06	2.3	4.47	0.09
[7171] MINAMI E. (1960)	samp. 242A	36.43	138.5	36.43	138.5	HONSHU ARC / NORTHEASTERN HONSHU ARC / HONSHU / ASAMA / HOTOKE-IWA GROUP / PACIFIC OCEAN	VOLCANIC ROCK			VOLCANIC GLASS	73	0.47	14.1		0.65		1.58	2.59	0.58	0.06	2.07	4.12	0.09
[2348] KUNO H. (1960)	samp. 7	34.5	136	35.5	138	HONSHU ARC / CENTRAL HONSHU / HONSHU / PACIFIC OCEAN	VOLCANIC ROCK			WHOLE ROCK	53.32	1.6	18.65		1.1		7.47	7.78	4.33	0.14	0.7	3.96	0.29
[2348] KUNO H. (1960)	samp. 9	34.5	136	35.5	138	HONSHU ARC / CENTRAL HONSHU / HONSHU / PACIFIC OCEAN	VOLCANIC ROCK			WHOLE ROCK	49.16	2.04	16.09		2.89		10.42	9.37	4.01	0.2	1.26	3.32	0.69
[2348] KUNO H. (1960)	samp. 10	34.5	136	35.5	138	HONSHU ARC / CENTRAL HONSHU / HONSHU / PACIFIC OCEAN	VOLCANIC ROCK			WHOLE ROCK	53.99	1.48	16.11		3.78		7.29	6.07	2.7	0.23	1.54	4.69	0.87
[2348] KUNO H. (1960)	samp. 2A	34.5	136	35.5	138	HONSHU ARC / CENTRAL HONSHU / HONSHU / PACIFIC OCEAN	VOLCANIC ROCK			WHOLE ROCK	50.23	1.46	16.54		5.28		4.36	8.12	4.22	0.17	0.96	3.52	0.35
[2348] KUNO H. (1960)	samp. 2B	34.5	136	35.5	138	HONSHU ARC / CENTRAL HONSHU / HONSHU / PACIFIC OCEAN	VOLCANIC ROCK			WHOLE ROCK	55.56	1.5	15.28		5.91		3.36	5.42	2.43	0.17	1.99	4.33	0.7
[2348] KUNO H. (1960)	samp. 2C	34.5	136	35.5	138	HONSHU ARC / CENTRAL HONSHU / HONSHU / PACIFIC OCEAN	VOLCANIC ROCK			WHOLE ROCK	63.63	0.69	14.91		3.72		2.15	2.52	1.02	0.16	3.36	4.18	0.4
[2348] KUNO H. (1960)	samp. 2D	34.5	136	35.5	138	HONSHU ARC / CENTRAL HONSHU / HONSHU / PACIFIC OCEAN	VOLCANIC ROCK			WHOLE ROCK	66.11	0.51	14.24		2.61		2.41	2.12	0.97	0.18	3.97	3.95	0.25
[4141] KAWANO Y. (1960)	samp. 1	39.72	141.08	40.03	141.08	HONSHU ARC / NORTHEASTERN HONSHU ARC / HONSHU / HACHIMANTAI VOLCANIC GROUP / TAMAGAWA WELDED TUFF / PACIFIC OCEAN	VOLCANIC ROCK			WHOLE ROCK	73.7	0.27	15.18		0.78		1.06	2.01	0.28	0.02	2.06	3.74	0.02
[4141] KAWANO Y. (1960)	samp. 2	39.72	141.08	40.03	141.08	HONSHU ARC / NORTHEASTERN HONSHU ARC / HONSHU / HACHIMANTAI VOLCANIC GROUP / TAMAGAWA WELDED TUFF / PACIFIC OCEAN	VOLCANIC ROCK			WHOLE ROCK	74.62	0.25	13.3		0.75		1.46	2.46	0.38	0.02	1.85	3.02	0.02
[4141] KAWANO Y. (1960)	samp. 3	39.83	140.87	39.83	140.87	HONSHU ARC / NORTHEASTERN HONSHU ARC / HONSHU / HACHIMANTAI VOLCANIC GROUP / PACIFIC OCEAN	VOLCANIC ROCK			WHOLE ROCK	52.85	0.65	19.34		3.34		5.92	8.74	4.54	0.15	0.32	2.4	0.1
[4141] KAWANO Y. (1960)	samp. 4	39.83	140.87	39.83	140.87	HONSHU ARC / NORTHEASTERN HONSHU ARC / HONSHU / HACHIMANTAI VOLCANIC GROUP / PACIFIC OCEAN	VOLCANIC ROCK			WHOLE ROCK	54.38	0.83	17.02		3.35		6.57	8.57	5.82	0.12	0.63	2.08	0.12
[4141] KAWANO Y. (1960)	samp. 5	39.83	140.87	39.83	140.87	HONSHU ARC / NORTHEASTERN HONSHU ARC / HONSHU / HACHIMANTAI VOLCANIC GROUP / PACIFIC OCEAN	VOLCANIC ROCK			WHOLE ROCK	55.79	0.78	15.33		2.22		8.63	8.4	3.92	0.14	0.53	2.48	0.1
[4141] KAWANO Y. (1960)	samp. 6	39.83	140.87	39.83	140.87	HONSHU ARC / NORTHEASTERN HONSHU ARC / HONSHU / HACHIMANTAI VOLCANIC GROUP / PACIFIC OCEAN	VOLCANIC ROCK			WHOLE ROCK	57.85	0.52	16.38		2.75		5.98	7.29	4.62	0.15	0.77	2.24	0.1
[4141] KAWANO Y. (1960)	samp. 7	39.83	140.87	39.83	140.87	HONSHU ARC / NORTHEASTERN HONSHU ARC / HONSHU / HACHIMANTAI VOLCANIC GROUP / PACIFIC OCEAN	VOLCANIC ROCK			WHOLE ROCK	58.09	0.8	14.73		3.86		6.01	8	4.68	0.09	0.85	2.42	0.11
[4141] KAWANO Y. (1960)	samp. 8	39.83	140.87	39.83	140.87	HONSHU ARC / NORTHEASTERN HONSHU ARC / HONSHU / HACHIMANTAI VOLCANIC GROUP / PACIFIC OCEAN	VOLCANIC ROCK			WHOLE ROCK	59.68	0.55	16.11		2.94		5.42	7.37	3.9	0.1	0.99	2.63	0.09
[4141] KAWANO Y. (1960)	samp. 9	39.83	140.87	39.83	140.87	HONSHU ARC / NORTHEASTERN HONSHU ARC / HONSHU / HACHIMANTAI VOLCANIC GROUP / PACIFIC OCEAN	VOLCANIC ROCK			WHOLE ROCK	60.21	0.62	15.41		2.77		5.52	7.3	3.53	0.08	1	2.64	0.08
[4141] KAWANO Y. (1960)	samp. 10	39.83	140.87	39.83	140.87	HONSHU ARC / NORTHEASTERN HONSHU ARC / HONSHU / HACHIMANTAI VOLCANIC GROUP / PACIFIC OCEAN	VOLCANIC ROCK			WHOLE ROCK	61.39	0.66	14.72		2.92		4.61	5.65	2.87	0.11	1.22	2.58	0.12
[4141] KAWANO Y. (1960)	samp. 11	39.83	140.87	39.83	140.87	HONSHU ARC / NORTHEASTERN HONSHU ARC / HONSHU / HACHIMANTAI VOLCANIC GROUP / PACIFIC OCEAN	VOLCANIC ROCK			WHOLE ROCK	62.24	0.7	15.09		2.43		4.68	5.43	2.9	0.09	1.56	2.79	0.24
[4141] KAWANO Y. (1960)	samp. 12	39.83	140.87	39.83	140.87	HONSHU ARC / NORTHEASTERN HONSHU ARC / HONSHU / HACHIMANTAI VOLCANIC GROUP / PACIFIC OCEAN	VOLCANIC ROCK			WHOLE ROCK	67.68	0.97	14.38		1.95		3.11	3.59	1.12	0.04	1.45	3.08	0.19
[4141] KAWANO Y. (1960)	samp. 13	39.83	140.87	39.83	140.87	HONSHU ARC / NORTHEASTERN HONSHU ARC / HONSHU / HACHIMANTAI VOLCANIC GROUP / PACIFIC OCEAN	VOLCANIC ROCK			WHOLE ROCK	68.61	1.04	14.33		2.81		1.4	3.08	0.52	0.02	1.78	3.15	0.2
[4141] KAWANO Y. (1960)	samp. 14	39.83	140.77	39.83	140.77	HONSHU ARC / NORTHEASTERN HONSHU ARC / HONSHU / AKITA-YAKEYAMA VOLCANIC GROUP / PACIFIC OCEAN	VOLCANIC ROCK			WHOLE ROCK	57.99	0.92	16.59		3.15		5.05	7.01	3.82	0.13	0.99	2.46	0.13
[4141] KAWANO Y. (1960)	samp. 15	39.83	140.77	39.83	140.77	HONSHU ARC / NORTHEASTERN HONSHU ARC / HONSHU / AKITA-YAKEYAMA VOLCANIC GROUP / PACIFIC OCEAN	VOLCANIC ROCK			WHOLE ROCK	58.07	0.72	16.28		2.51		5.87	7.62	3.95	0.11	1.06	2.48	0.1
[4141] KAWANO Y. (1960)	samp. 17	39.83	140.77	39.83	140.77	HONSHU ARC / NORTHEASTERN HONSHU ARC / HONSHU / AKITA-YAKEYAMA VOLCANIC GROUP / PACIFIC OCEAN	VOLCANIC ROCK			WHOLE ROCK	70.81	0.57	15.5		1.32		1.82	3.14	0.82	0.1	2.06	3.4	0.06
[4141] KAWANO Y. (1960)	samp. 18	39.97	140.53	39.97	140.53	HONSHU ARC / NORTHEASTERN HONSHU ARC / HONSHU / MORIYOSHIYAMA VOLCANIC GROUP / PACIFIC OCEAN	VOLCANIC ROCK			WHOLE ROCK	55.36	0.91	18.02		2.04		5.92	7.27	4.54	0.11	1.05	2.76	0.14
[4141] KAWANO Y. (1960)	samp. 19	39.97	140.53	39.97	140.53	HONSHU ARC / NORTHEASTERN HONSHU ARC / HONSHU / MORIYOSHIYAMA VOLCANIC GROUP / PACIFIC OCEAN	VOLCANIC ROCK			WHOLE ROCK	61.28	0.57	17.64		2.29		3.33	6.42	1.52	0.09	1.38	3.67	0.24
[4141] KAWANO Y. (1960)	samp. 20	39.97	140.53	39.97	140.53	HONSHU ARC / NORTHEASTERN HONSHU ARC / HONSHU / MORIYOSHIYAMA VOLCANIC GROUP / PACIFIC OCEAN	VOLCANIC ROCK			WHOLE ROCK	66.33	0.69	13.87		2.83		3.45	3.69	1.19	0.12	1.98	3.94	0.3
[4141] KAWANO Y. (1960)	samp. 21	39.85	141	39.85	141	HONSHU ARC / NORTHEASTERN HONSHU ARC / HONSHU / IWATE / PACIFIC OCEAN	VOLCANIC ROCK			WHOLE ROCK	51.07	0.96	18.61		4.36		6.29	10.81	4.3	0.14	0.23	2.09	0.12
[4141] KAWANO Y. (1960)	samp. 22	39.85	141	39.85	141	HONSHU ARC / NORTHEASTERN HONSHU ARC / HONSHU / IWATE / PACIFIC OCEAN	VOLCANIC ROCK			WHOLE ROCK	51.24	0.83	18.7		3.01		7.14	10.56	4.55	0.13	0.25	2.35	0.14
[4141] KAWANO Y. (1960)	samp. 23	39.85	141	39.85	141	HONSHU ARC / NORTHEASTERN HONSHU ARC / HONSHU / IWATE / PACIFIC OCEAN	VOLCANIC ROCK			WHOLE ROCK	52.68	0.6	17.34		3.3		6.99	10.08	5.16	0.11	0.3	2.24	0.1
[4141] KAWANO Y. (1960)	samp. 25	39.85	141	39.85	141	HONSHU ARC / NORTHEASTERN HONSHU ARC / HONSHU / IWATE / PACIFIC OCEAN	VOLCANIC ROCK			WHOLE ROCK	53.59	0.92	18.1		2.17		7.41	9.51	4.5	0.14	0.41	2.11	0.1
[4141] KAWANO Y. (1960)	samp. 26	39.85	141	39.85	141	HONSHU ARC / NORTHEASTERN HONSHU ARC / HONSHU / IWATE / PACIFIC OCEAN	VOLCANIC ROCK			WHOLE ROCK	55.28	0.68	16.38		2.93		6.58	9.18	5.06	0.13	0.43	2.3	0.1
[4141] KAWANO Y. (1960)	samp. 27	39.85	141	39.85	141	HONSHU ARC / NORTHEASTERN HONSHU ARC / HONSHU / IWATE / PACIFIC OCEAN	VOLCANIC ROCK			WHOLE ROCK	55.64	0.76	15.25		4.22		6.68	9	4.46	0.1	0.5	2.39	0.09
[4141] KAWANO Y. (1960)	samp. 28	39.75	140.67	39.75	140.67	HONSHU ARC / NORTHEASTERN HONSHU ARC / HONSHU / AKITA-KOMAGATAKE VOLCANIC GROUP / PACIFIC OCEAN	VOLCANIC ROCK			WHOLE ROCK	49.98	0.64	19.71		2.86		7.52	11.77	4.65	0.11	0.21	1.79	0.12
[4141] KAWANO Y. (1960)	samp. 29	39.75	140.67	39.75	140.67	HONSHU ARC / NORTHEASTERN HONSHU ARC / HONSHU / AKITA-KOMAGATAKE VOLCANIC GROUP / PACIFIC OCEAN	VOLCANIC ROCK			WHOLE ROCK	50.19	0.65	17.43		3.68		6.26	11.2	6.64	0.1	0.25	1.76	0.05
[4141] KAWANO Y. (1960)	samp. 30	39.75	140.67	39.75	140.67	HONSHU ARC / NORTHEASTERN HONSHU ARC / HONSHU / AKITA-KOMAGATAKE VOLCANIC GROUP / PACIFIC OCEAN	VOLCANIC ROCK			WHOLE ROCK	51.24	1.09	19.58		2.52		7.03	11.26	3.69	0.12	0.28	2.16	0.12
[4141] KAWANO Y. (1960)	samp. 31	39.75	140.67	39.75	140.67	HONSHU ARC / NORTHEASTERN HONSHU ARC / HONSHU / AKITA-KOMAGATAKE VOLCANIC GROUP / PACIFIC OCEAN	VOLCANIC ROCK			WHOLE ROCK	51.61	0.76	17.18		3.77		7.72	9.68	5.2	0.13	0.27	2.56	0.12
[4141] KAWANO Y. (1960)	samp. 32	39.75	140.67	39.75	140.67	HONSHU ARC / NORTHEASTERN HONSHU ARC / HONSHU / AKITA-KOMAGATAKE VOLCANIC GROUP / PACIFIC OCEAN	VOLCANIC ROCK			WHOLE ROCK	52.96	0.88	16.17		2.68		9.06	9.93	5.01	0.18	0.32	2.28	0.13
[4141] KAWANO Y. (1960)	samp. 33	39.75	140.67	39.75	140.67	HONSHU ARC / NORTHEASTERN HONSHU ARC / HONSHU / AKITA-KOMAGATAKE VOLCANIC GROUP / PACIFIC OCEAN	VOLCANIC ROCK			WHOLE ROCK	53.08	0.85	17.59		2.36		8.06	8.55	4.74	0.1	0.42	2.36	0.1
[4141] KAWANO Y. (1960)	samp. 34	39.75	140.67	39.75	140.67	HONSHU ARC / NORTHEASTERN HONSHU ARC / HONSHU / AKITA-KOMAGATAKE VOLCANIC GROUP / PACIFIC OCEAN	VOLCANIC ROCK			WHOLE ROCK	53.15	0.7	19.24		3.17		6.53	8.9	3.55	0.14	0.5	2.42	0.1
[4141] KAWANO Y. (1960)	samp. 35	39.75	140.67	39.75	140.67	HONSHU ARC / NORTHEASTERN HONSHU ARC / HONSHU / AKITA-KOMAGATAKE VOLCANIC GROUP / PACIFIC OCEAN	VOLCANIC ROCK			WHOLE ROCK	54.45	1.11	16.36		2.81		7.61	9.29	4.44	0.12	0.52	2.32	0.08
[4141] KAWANO Y. (1960)	samp. 36	39.75	140.67	39.75	140.67	HONSHU ARC / NORTHEASTERN HONSHU ARC / HONSHU / AKITA-KOMAGATAKE VOLCANIC GROUP / PACIFIC OCEAN	VOLCANIC ROCK			WHOLE ROCK	55.01	0.82	17.07		3.75		7.28	7.92	3.87	0.12	0.46	2.82	0.12
[4141] KAWANO Y. (1960)	samp. 37	39.75	140.67	39.75	140.67	HONSHU ARC / NORTHEASTERN HONSHU ARC / HONSHU / AKITA-KOMAGATAKE VOLCANIC GROUP / PACIFIC OCEAN	VOLCANIC ROCK			WHOLE ROCK	55.82	1.16	16.15		4.37		6.49	7.66	3.29	0.17	0.49	2.82	0.12
[4141] KAWANO Y. (1960)	samp. 38	39.75	140.67	39.75	140.67	HONSHU ARC / NORTHEASTERN HONSHU ARC / HONSHU / AKITA-KOMAGATAKE VOLCANIC GROUP / PACIFIC OCEAN	VOLCANIC ROCK			WHOLE ROCK	63.84	0.46	14.75		2.61		4.53	5.6	2.58	0.07	1.14	3.11	0.14
[4141] KAWANO Y. (1960)	samp. 24	39.85	141	39.85	141	HONSHU ARC / NORTHEASTERN HONSHU ARC / HONSHU / IWATE / PACIFIC OCEAN	VOLCANIC ROCK			WHOLE ROCK	53.14	0.69	20.21		4.16		4.62	9.69	2.72	0.14	0.47	2.55	0.11
[4141] KAWANO Y. (1960)	samp. 39	39.72	141.08	40.03	141.08	HONSHU ARC / NORTHEASTERN HONSHU ARC / HONSHU / KAYODAKE / PACIFIC OCEAN	VOLCANIC ROCK			WHOLE ROCK	50.4	0.78	21.9		4.04		5.19	11.75	2.29	0.11	0.43	2.27	0.1
[4141] KAWANO Y. (1960)	samp. 40	39.72	141.08	40.03	141.08	HONSHU ARC / NORTHEASTERN HONSHU ARC / HONSHU / KAYODAKE / PACIFIC OCEAN	VOLCANIC ROCK			WHOLE ROCK	50.64	0.89	16.49		5.69		8.02	9.13	4.77	0.11	0.36	2.39	0.1
[4141] KAWANO Y. (1960)	samp. 41	39.72	141.08	40.03	141.08	HONSHU ARC / NORTHEASTERN HONSHU ARC / HONSHU / KAYODAKE / PACIFIC OCEAN	VOLCANIC ROCK			WHOLE ROCK	58.27	0.95	15.67		4.71		6.16	6.77	2.39	0.13	0.61	3.57	0.19
[4141] KAWANO Y. (1960)	samp. 42	39.72	141.08	40.03	141.08	HONSHU ARC / NORTHEASTERN HONSHU ARC / HONSHU / KAYODAKE / PACIFIC OCEAN	VOLCANIC ROCK			WHOLE ROCK	60	0.6	16.28		4.53		3.6	5.98	2.55	0.1	0.67	3.76	0.18
[4141] KAWANO Y. (1960)	samp. 43	39.72	141.08	40.03	141.08	HONSHU ARC / NORTHEASTERN HONSHU ARC / HONSHU / KAYODAKE / PACIFIC OCEAN	VOLCANIC ROCK			WHOLE ROCK	61.02	0.66	15.03		1.42		6.08	6.32	3.13	0.09	1.07	2.81	0.06
[4141] KAWANO Y. (1960)	samp. 44	39.72	141.08	40.03	141.08	HONSHU ARC / NORTHEASTERN HONSHU ARC / HONSHU / KAYODAKE / PACIFIC OCEAN	VOLCANIC ROCK			WHOLE ROCK	61.7	0.64	14.77		1.78		5.87	6.05	2.97	0.1	0.99	2.94	0.09
[4141] KAWANO Y. (1960)	samp. 45	39.72	141.08	40.03	141.08	HONSHU ARC / NORTHEASTERN HONSHU ARC / HONSHU / KAYODAKE / PACIFIC OCEAN	VOLCANIC ROCK			WHOLE ROCK	62.28	1.25	14.77		3.47		4.9	4.88	1.72	0.17	0.9	3.57	0.23
[4141] KAWANO Y. (1960)	samp. 46	39.72	141.08	40.03	141.08	HONSHU ARC / NORTHEASTERN HONSHU ARC / HONSHU / KAYODAKE / PACIFIC OCEAN	VOLCANIC ROCK			WHOLE ROCK	62.45	0.78	14.53		3.91		3.23	5.07	2.48	0.13	1.07	2.86	0.11
[4141] KAWANO Y. (1960)	samp. 47	39.72	141.08	40.03	141.08	HONSHU ARC / NORTHEASTERN HONSHU ARC / HONSHU / KAYODAKE / PACIFIC OCEAN	VOLCANIC ROCK			WHOLE ROCK	64.51	0.73	15.12		3.78		3.52	4.31	1.32	0.08	1.02	3.85	0.23
[4141] KAWANO Y. (1960)	samp. 16	39.83	140.77	39.83	140.77	HONSHU ARC / NORTHEASTERN HONSHU ARC / HONSHU / AKITA-YAKEYAMA VOLCANIC GROUP / PACIFIC OCEAN	VOLCANIC ROCK			WHOLE ROCK	58.85	0.59	15.63		2.55		5.31	7.41	4.04	0.09	1.25	2.27	0.08
[7128] AOKI K.-I. (1960)	samp. 1	33	129.5	34	130	HONSHU ARC / SOUTHWESTERN HONSHU ARC / KYUSHU / PACIFIC OCEAN	VOLCANIC ROCK			WHOLE ROCK	53.73	0.89	15.88		2.12		7.92	7.26	4.68	0.14	1.1	2.55	0.14
[7128] AOKI K.-I. (1960)	samp. 4	33	129.5	34	130	HONSHU ARC / SOUTHWESTERN HONSHU ARC / KYUSHU / PACIFIC OCEAN	VOLCANIC ROCK			WHOLE ROCK	50.26	0.92	19.05		3.03		6.07	10.21	4.5	0.11	0.73	2.39
[7128] AOKI K.-I. (1960)	samp. 5	33	129.5	34	130	HONSHU ARC / SOUTHWESTERN HONSHU ARC / IKI ISLANDS / PACIFIC OCEAN	VOLCANIC ROCK			WHOLE ROCK	48.96	0.69	18.51		2.47		8.16	11.68	7.42	0.19	0.38	1.3	0.13
[7171] MINAMI E. (1960)	samp. 211	36.43	138.5	36.43	138.5	HONSHU ARC / NORTHEASTERN HONSHU ARC / HONSHU / ASAMA / HOTOKE-IWA GROUP / PACIFIC OCEAN	VOLCANIC ROCK			WHOLE ROCK	69.3	0.62	15.1		1.57		1.63	3.63	0.98	0.06	1.83	3.98	0.12
[7171] MINAMI E. (1960)	samp. 212	36.43	138.5	36.43	138.5	HONSHU ARC / NORTHEASTERN HONSHU ARC / HONSHU / ASAMA / HOTOKE-IWA GROUP / PACIFIC OCEAN	VOLCANIC ROCK			WHOLE ROCK	70	0.58	15.1		1.09		1.71	3.33	0.9	0.06	1.78	3.94	0.12
[7171] MINAMI E. (1960)	samp. 213	36.43	138.5	36.43	138.5	HONSHU ARC / NORTHEASTERN HONSHU ARC / HONSHU / ASAMA / HOTOKE-IWA GROUP / PACIFIC OCEAN	VOLCANIC ROCK			WHOLE ROCK	69.4	0.6	15		1.39		1.56	3.51	0.73	0.07	1.88	4.07	0.12
[7171] MINAMI E. (1960)	samp. 214	36.43	138.5	36.43	138.5	HONSHU ARC / NORTHEASTERN HONSHU ARC / HONSHU / ASAMA / HOTOKE-IWA GROUP / PACIFIC OCEAN	VOLCANIC ROCK			WHOLE ROCK	69.3	0.71	15		1.43		1.77	3.54	0.95	0.06	2.13	4.28	0.14
[7171] MINAMI E. (1960)	samp. 215	36.43	138.5	36.43	138.5	HONSHU ARC / NORTHEASTERN HONSHU ARC / HONSHU / ASAMA / HOTOKE-IWA GROUP / PACIFIC OCEAN	VOLCANIC ROCK			WHOLE ROCK	68.8	0.66	15.7		2.18		1.08	3.86	1.08	0.06	1.85	3.9	0.13
[7171] MINAMI E. (1960)	samp. 221	36.43	138.5	36.43	138.5	HONSHU ARC / NORTHEASTERN HONSHU ARC / HONSHU / ASAMA / HOTOKE-IWA GROUP / PACIFIC OCEAN	VOLCANIC ROCK			WHOLE ROCK	73.1	0.49	14.3		0.97		1.24	2.31	0.8	0.06	2.06	4.12	0.03
[7171] MINAMI E. (1960)	samp. 222	36.43	138.5	36.43	138.5	HONSHU ARC / NORTHEASTERN HONSHU ARC / HONSHU / ASAMA / HOTOKE-IWA GROUP / PACIFIC OCEAN	VOLCANIC ROCK			WHOLE ROCK	72.9	0.48	14.3		1.81		0.57	2.53	0.72	0.06	2.04	4.12	0.08
[7171] MINAMI E. (1960)	samp. 231	36.43	138.5	36.43	138.5	HONSHU ARC / NORTHEASTERN HONSHU ARC / HONSHU / ASAMA / HOTOKE-IWA GROUP / PACIFIC OCEAN	VOLCANIC ROCK			WHOLE ROCK	73	0.53	14.2		1.42		0.97	2.62	0.64	0.06	2.33	4.32	0.08
[7171] MINAMI E. (1960)	samp. 1011	36.43	138.5	36.43	138.5	HONSHU ARC / NORTHEASTERN HONSHU ARC / HONSHU / ASAMA / HANAREYAMA DOME / PACIFIC OCEAN	VOLCANIC ROCK			WHOLE ROCK	68.2	0.68	15.5		1.37		2.11	4.38	1.34	0.07	1.7	3.75	0.12
[7171] MINAMI E. (1960)	samp. 242B	36.43	138.5	36.43	138.5	HONSHU ARC / NORTHEASTERN HONSHU ARC / HONSHU / ASAMA / HOTOKE-IWA GROUP / PACIFIC OCEAN	VOLCANIC ROCK			WHOLE ROCK	58.9	0.94	16.8		4.62		2.46	7.49	3.48	0.1	1	2.97	0.17
[2348] KUNO H. (1960)	samp. 1	34.5	138.5	35.5	139.5	IZU-BONIN ARC / IZU ARC / HONSHU / PACIFIC OCEAN	VOLCANIC ROCK			WHOLE ROCK	48.16	0.52	16.5		3.39		8.68	12.51	8.27	0.13	0.14	1.37	0.15
[2348] KUNO H. (1960)	samp. 2	34.75	139.42	34.75	139.42	IZU-BONIN ARC / IZU ARC / IZU-OSHIMA / OSHIMA / PACIFIC OCEAN	VOLCANIC ROCK			WHOLE ROCK	51.25	0.81	14.73		3.82		10.22	11.73	5.47	0.28	0.26	1.85	0.13
[2348] KUNO H. (1960)	samp. 4	34.5	139.5	35.5	139.5	IZU-BONIN ARC / IZU ARC / HONSHU / AMAGI / PACIFIC OCEAN	VOLCANIC ROCK			WHOLE ROCK	49.51	0.64	18.19		2.89		7.66	9.83	7.07	0.28	0.48	2.49	0.17
[2348] KUNO H. (1960)	samp. 5	34.4	139.29	34.4	139.29	IZU-BONIN ARC / IZU ARC / NIISHIMA /NII-ZIMA/NIIJIMA / WAKAGO / PACIFIC OCEAN	VOLCANIC ROCK			WHOLE ROCK	50.99	1.06	17.14		4.53		8.06	9.78	5.11	0.23	0.46	2.32	0.17
[2348] KUNO H. (1960)	samp. 6	35.5	139	35.5	139	IZU-BONIN ARC / IZU ARC / HONSHU / FUJI/HUZI / PACIFIC OCEAN	VOLCANIC ROCK			WHOLE ROCK	51.09	1.38	17.62		2.64		8.42	9.68	5.09	0.21	0.76	2.8	0.26
[2348] KUNO H. (1960)	samp. 1A	35.5	139	35.5	139	IZU-BONIN ARC / IZU ARC / HONSHU / FUJI/HUZI / MISIMA FLOW / PACIFIC OCEAN	VOLCANIC ROCK			WHOLE ROCK	48.76	1.39	18.53		4.12		8.07	10.01	5.47	0.19	0.72	2.69	0.28
[2348] KUNO H. (1960)	samp. 1B	35.5	139	35.5	139	IZU-BONIN ARC / IZU ARC / HONSHU / FUJI/HUZI / MISIMA FLOW / PACIFIC OCEAN	VOLCANIC ROCK			WHOLE ROCK	54.99	2.02	13.86		3.93		8.57	6.48	2.89	0.24	2.09	3.28	0.81
[7129] YAMAMOTO T. (1960)	samp. 18	32.75	130.3	32.75	130.3	RYUKYU ARC / RYUKYU ARC / KYUSHU / UNZEN / PACIFIC OCEAN	PLUTONIC ROCK			WHOLE ROCK	64.52	0.18	18.94		1.68		0.46	2.34	1.1	0.29	3.56	4.48	0.13
[8444] SHIBATA H. (1960)	samp. 235(76)	30.67	130.83	30.67	130.83	RYUKYU ARC / RYUKYU ARC / YAKUSHIMA/YAKUJIMA / PACIFIC OCEAN	PLUTONIC ROCK			WHOLE ROCK	69.32	0.22	15.35		0.5		2.51	2.68	1.17	0.02	3.95	3.25	0.16
[8444] SHIBATA H. (1960)	samp. 236(81)	30.67	130.83	30.67	130.83	RYUKYU ARC / RYUKYU ARC / YAKUSHIMA/YAKUJIMA / PACIFIC OCEAN	PLUTONIC ROCK			WHOLE ROCK	69.88	0.25	14.7		0.74		2.92	2.41	0.92	0.04	3.38	3.1	0.05
[8444] SHIBATA H. (1960)	samp. 237(73)	30.67	130.83	30.67	130.83	RYUKYU ARC / RYUKYU ARC / YAKUSHIMA/YAKUJIMA / PACIFIC OCEAN	PLUTONIC ROCK			WHOLE ROCK	68.26	0.41	15.8		0.75		3.91	2.77	0.9	0.05	2.52	2.82	0.05
[8444] SHIBATA H. (1960)	samp. 238(78)	30.67	130.83	30.67	130.83	RYUKYU ARC / RYUKYU ARC / YAKUSHIMA/YAKUJIMA / PACIFIC OCEAN	PLUTONIC ROCK			WHOLE ROCK	68.32	0.08	16		0.28		3.31	3.05	1.54	0	3.25	3.45	0.17
[8444] SHIBATA H. (1960)	samp. 239(67)	30.67	130.83	30.67	130.83	RYUKYU ARC / RYUKYU ARC / YAKUSHIMA/YAKUJIMA / PACIFIC OCEAN	PLUTONIC ROCK			WHOLE ROCK	67.42	0.25	15.85		0.69		3.67	3.28	1.66	0.03	3.15	2.9	0.04
[8444] SHIBATA H. (1960)	samp. 240	31.4	130.5	31.6	130.9	RYUKYU ARC / RYUKYU ARC / KYUSHU / TAKAKUMA-YAMA GRANITE / PACIFIC OCEAN	PLUTONIC ROCK			WHOLE ROCK	70.9	0.09	14.75		0.78		2.59	1.2	0.95	0.01	3.8	3.6	0.04
[8446] OBA N. (1960)	samp. NO.5	31.4	130.5	31.6	130.9	RYUKYU ARC / RYUKYU ARC / KYUSHU / SOUTHERN OSUMI GRANITE / PACIFIC OCEAN	PLUTONIC ROCK			WHOLE ROCK	66.33	0.7	14.45		0.89		4.06	3.8	2.1	0.06	3.4	3.4	0.13
[8446] OBA N. (1960)	samp. NO.7	31.4	130.5	31.6	130.9	RYUKYU ARC / RYUKYU ARC / KYUSHU / SOUTHERN OSUMI GRANITE / PACIFIC OCEAN	PLUTONIC ROCK			WHOLE ROCK	66.57	0.65	15.65		0.7		3.94	3.48	1.89	0.09	2.7	2.9	0.02
[8446] OBA N. (1960)	samp. NO.16	31.4	130.5	31.6	130.9	RYUKYU ARC / RYUKYU ARC / KYUSHU / SOUTHERN OSUMI GRANITE / PACIFIC OCEAN	PLUTONIC ROCK			WHOLE ROCK	67.02	0.76	15.19		0.61		3.95	3.76	2.15	0.09	3	2.8	0.03
[8446] OBA N. (1960)	samp. NO.8	31.4	130.5	31.6	130.9	RYUKYU ARC / RYUKYU ARC / KYUSHU / SOUTHERN OSUMI GRANITE / PACIFIC OCEAN	PLUTONIC ROCK			WHOLE ROCK	68.59	0.7	14.67		0.64		3.38	3.51	1.58	0.05	3.1	3.1	0.03
[8446] OBA N. (1960)	samp. NO.17	31.4	130.5	31.6	130.9	RYUKYU ARC / RYUKYU ARC / KYUSHU / SOUTHERN OSUMI GRANITE / PACIFIC OCEAN	PLUTONIC ROCK			WHOLE ROCK	69.06	0.6	14.03		0.63		3.23	3.55	1.4	0.11	3.34	3	0.02
[6116] MATSUMOTO H. (1960)	samp. 26	29.97	129.93	29.97	129.93	RYUKYU ARC / RYUKYU ARC / KUCHINO-SHIMA / KUCHINO-SHIMA / PACIFIC OCEAN	VOLCANIC ROCK			VOLCANIC GLASS	63.38	0.59	17.33		2.89		2.35	3.42	2.36	0.23	1.43	3.08	0.12
[6116] MATSUMOTO H. (1960)	samp. 30	29.97	129.93	29.97	129.93	RYUKYU ARC / RYUKYU ARC / KUCHINO-SHIMA / KUCHINO-SHIMA / PACIFIC OCEAN	VOLCANIC ROCK			VOLCANIC GLASS	63.7	0.52	17.25		2.77		2.66	4.77	2.29	0.12	1.53	3.38	0.1
[6114] HAMAGUCHI H. (1960)	samp. 1	31.58	130.65	31.58	130.65	RYUKYU ARC / RYUKYU ARC / KYUSHU / SAKURAJIMA / KITA-DAKE LAVA / PACIFIC OCEAN	VOLCANIC ROCK			WHOLE ROCK
[6114] HAMAGUCHI H. (1960)	samp. 2	31.58	130.65	31.58	130.65	RYUKYU ARC / RYUKYU ARC / KYUSHU / SAKURAJIMA / KITA-DAKE LAVA / PACIFIC OCEAN	VOLCANIC ROCK			WHOLE ROCK
[6114] HAMAGUCHI H. (1960)	samp. 3	31.58	130.65	31.58	130.65	RYUKYU ARC / RYUKYU ARC / KYUSHU / SAKURAJIMA / MINAMI-DAKE LAVA / PACIFIC OCEAN	VOLCANIC ROCK			WHOLE ROCK
[6114] HAMAGUCHI H. (1960)	samp. 4	31.58	130.65	31.58	130.65	RYUKYU ARC / RYUKYU ARC / KYUSHU / SAKURAJIMA / MINAMI-DAKE LAVA / PACIFIC OCEAN	VOLCANIC ROCK			WHOLE ROCK
[6114] HAMAGUCHI H. (1960)	samp. 5	31.58	130.65	31.58	130.65	RYUKYU ARC / RYUKYU ARC / KYUSHU / SAKURAJIMA / MINAMI-DAKE LAVA / PACIFIC OCEAN	VOLCANIC ROCK			WHOLE ROCK
[6114] HAMAGUCHI H. (1960)	samp. 6	31.58	130.65	31.58	130.65	RYUKYU ARC / RYUKYU ARC / KYUSHU / SAKURAJIMA / MINAMI-DAKE LAVA / PACIFIC OCEAN	VOLCANIC ROCK			WHOLE ROCK
[6114] HAMAGUCHI H. (1960)	samp. 7	31.58	130.65	31.58	130.65	RYUKYU ARC / RYUKYU ARC / KYUSHU / SAKURAJIMA / PACIFIC OCEAN	VOLCANIC ROCK			WHOLE ROCK
[6114] HAMAGUCHI H. (1960)	samp. 8	31.58	130.65	31.58	130.65	RYUKYU ARC / RYUKYU ARC / KYUSHU / SAKURAJIMA / PACIFIC OCEAN	VOLCANIC ROCK			WHOLE ROCK
[6114] HAMAGUCHI H. (1960)	samp. 9	31.58	130.65	31.58	130.65	RYUKYU ARC / RYUKYU ARC / KYUSHU / SAKURAJIMA / PACIFIC OCEAN	VOLCANIC ROCK			WHOLE ROCK
[6114] HAMAGUCHI H. (1960)	samp. 10	31.58	130.65	31.58	130.65	RYUKYU ARC / RYUKYU ARC / KYUSHU / SAKURAJIMA / PACIFIC OCEAN	VOLCANIC ROCK			WHOLE ROCK
[6114] HAMAGUCHI H. (1960)	samp. 11	31.58	130.65	31.58	130.65	RYUKYU ARC / RYUKYU ARC / KYUSHU / SAKURAJIMA / PACIFIC OCEAN	VOLCANIC ROCK			WHOLE ROCK
[6114] HAMAGUCHI H. (1960)	samp. 12	31.58	130.65	31.58	130.65	RYUKYU ARC / RYUKYU ARC / KYUSHU / SAKURAJIMA / PACIFIC OCEAN	VOLCANIC ROCK			WHOLE ROCK
[6114] HAMAGUCHI H. (1960)	samp. 13	31.58	130.65	31.58	130.65	RYUKYU ARC / RYUKYU ARC / KYUSHU / SAKURAJIMA / PACIFIC OCEAN	VOLCANIC ROCK			WHOLE ROCK
[6114] HAMAGUCHI H. (1960)	samp. 14	31.58	130.65	31.58	130.65	RYUKYU ARC / RYUKYU ARC / KYUSHU / SAKURAJIMA / PACIFIC OCEAN	VOLCANIC ROCK			WHOLE ROCK
[6114] HAMAGUCHI H. (1960)	samp. 15	31.58	130.65	31.58	130.65	RYUKYU ARC / RYUKYU ARC / KYUSHU / SAKURAJIMA / PACIFIC OCEAN	VOLCANIC ROCK			WHOLE ROCK
[6114] HAMAGUCHI H. (1960)	samp. 16	31.58	130.65	31.58	130.65	RYUKYU ARC / RYUKYU ARC / KYUSHU / SAKURAJIMA / PACIFIC OCEAN	VOLCANIC ROCK			WHOLE ROCK
[6114] HAMAGUCHI H. (1960)	samp. 17	31.58	130.65	31.58	130.65	RYUKYU ARC / RYUKYU ARC / KYUSHU / SAKURAJIMA / PACIFIC OCEAN	VOLCANIC ROCK			WHOLE ROCK
[6114] HAMAGUCHI H. (1960)	samp. 18	31.58	130.65	31.58	130.65	RYUKYU ARC / RYUKYU ARC / KYUSHU / SAKURAJIMA / PACIFIC OCEAN	VOLCANIC ROCK			WHOLE ROCK
[6114] HAMAGUCHI H. (1960)	samp. 19	31.58	130.65	31.58	130.65	RYUKYU ARC / RYUKYU ARC / KYUSHU / SAKURAJIMA / PACIFIC OCEAN	VOLCANIC ROCK			WHOLE ROCK
[6114] HAMAGUCHI H. (1960)	samp. 20	31.58	130.65	31.58	130.65	RYUKYU ARC / RYUKYU ARC / KYUSHU / SAKURAJIMA / PACIFIC OCEAN	VOLCANIC ROCK			WHOLE ROCK
[6114] HAMAGUCHI H. (1960)	samp. 21	31.58	130.65	31.58	130.65	RYUKYU ARC / RYUKYU ARC / KYUSHU / SAKURAJIMA / PACIFIC OCEAN	VOLCANIC ROCK			WHOLE ROCK
[6114] HAMAGUCHI H. (1960)	samp. 22	31.58	130.65	31.58	130.65	RYUKYU ARC / RYUKYU ARC / KYUSHU / SAKURAJIMA / PACIFIC OCEAN	VOLCANIC ROCK			WHOLE ROCK
[6114] HAMAGUCHI H. (1960)	samp. 23	31.58	130.65	31.58	130.65	RYUKYU ARC / RYUKYU ARC / KYUSHU / SAKURAJIMA / PACIFIC OCEAN	VOLCANIC ROCK			WHOLE ROCK
[6114] HAMAGUCHI H. (1960)	samp. 24	31.58	130.65	31.58	130.65	RYUKYU ARC / RYUKYU ARC / KYUSHU / SAKURAJIMA / PACIFIC OCEAN	VOLCANIC ROCK			WHOLE ROCK
[6114] HAMAGUCHI H. (1960)	samp. 25	31.58	130.65	31.58	130.65	RYUKYU ARC / RYUKYU ARC / KYUSHU / SAKURAJIMA / PACIFIC OCEAN	VOLCANIC ROCK			WHOLE ROCK
[6114] HAMAGUCHI H. (1960)	samp. 26	31.58	130.65	31.58	130.65	RYUKYU ARC / RYUKYU ARC / KYUSHU / SAKURAJIMA / PACIFIC OCEAN	VOLCANIC ROCK			WHOLE ROCK
[6114] HAMAGUCHI H. (1960)	samp. 27	31.58	130.65	31.58	130.65	RYUKYU ARC / RYUKYU ARC / KYUSHU / SAKURAJIMA / PACIFIC OCEAN	VOLCANIC ROCK			WHOLE ROCK
[6114] HAMAGUCHI H. (1960)	samp. 28	31.58	130.65	31.58	130.65	RYUKYU ARC / RYUKYU ARC / KYUSHU / SAKURAJIMA / PACIFIC OCEAN	VOLCANIC ROCK			WHOLE ROCK
[6114] HAMAGUCHI H. (1960)	samp. 29	31.58	130.65	31.58	130.65	RYUKYU ARC / RYUKYU ARC / KYUSHU / SAKURAJIMA / PACIFIC OCEAN	VOLCANIC ROCK			WHOLE ROCK
[6114] HAMAGUCHI H. (1960)	samp. 30	31.58	130.65	31.58	130.65	RYUKYU ARC / RYUKYU ARC / KYUSHU / SAKURAJIMA / PACIFIC OCEAN	VOLCANIC ROCK			WHOLE ROCK
[6114] HAMAGUCHI H. (1960)	samp. 31	31.58	130.65	31.58	130.65	RYUKYU ARC / RYUKYU ARC / KYUSHU / SAKURAJIMA / PACIFIC OCEAN	VOLCANIC ROCK			WHOLE ROCK
[6114] HAMAGUCHI H. (1960)	samp. 32	31.58	130.65	31.58	130.65	RYUKYU ARC / RYUKYU ARC / KYUSHU / SAKURAJIMA / PACIFIC OCEAN	VOLCANIC ROCK			WHOLE ROCK
[6114] HAMAGUCHI H. (1960)	samp. 33	31.58	130.65	31.58	130.65	RYUKYU ARC / RYUKYU ARC / KYUSHU / SAKURAJIMA / PACIFIC OCEAN	VOLCANIC ROCK			WHOLE ROCK
[6114] HAMAGUCHI H. (1960)	samp. 34	31.58	130.65	31.58	130.65	RYUKYU ARC / RYUKYU ARC / KYUSHU / SAKURAJIMA / PACIFIC OCEAN	VOLCANIC ROCK			WHOLE ROCK
[6114] HAMAGUCHI H. (1960)	samp. 35	31.58	130.65	31.58	130.65	RYUKYU ARC / RYUKYU ARC / KYUSHU / SAKURAJIMA / PACIFIC OCEAN	VOLCANIC ROCK			WHOLE ROCK
[6114] HAMAGUCHI H. (1960)	samp. 36	31.58	130.65	31.58	130.65	RYUKYU ARC / RYUKYU ARC / KYUSHU / SAKURAJIMA / PACIFIC OCEAN	VOLCANIC ROCK			WHOLE ROCK
[6114] HAMAGUCHI H. (1960)	samp. 37	31.58	130.65	31.58	130.65	RYUKYU ARC / RYUKYU ARC / KYUSHU / SAKURAJIMA / PACIFIC OCEAN	VOLCANIC ROCK			WHOLE ROCK
[6114] HAMAGUCHI H. (1960)	samp. 38	31.58	130.65	31.58	130.65	RYUKYU ARC / RYUKYU ARC / KYUSHU / SAKURAJIMA / PACIFIC OCEAN	VOLCANIC ROCK			WHOLE ROCK
[6114] HAMAGUCHI H. (1960)	samp. 39	31.58	130.65	31.58	130.65	RYUKYU ARC / RYUKYU ARC / KYUSHU / SAKURAJIMA / PACIFIC OCEAN	VOLCANIC ROCK			WHOLE ROCK
[6114] HAMAGUCHI H. (1960)	samp. 40	31.58	130.65	31.58	130.65	RYUKYU ARC / RYUKYU ARC / KYUSHU / SAKURAJIMA / PACIFIC OCEAN	VOLCANIC ROCK			WHOLE ROCK
[6114] HAMAGUCHI H. (1960)	samp. 41	31.58	130.65	31.58	130.65	RYUKYU ARC / RYUKYU ARC / KYUSHU / SAKURAJIMA / PACIFIC OCEAN	VOLCANIC ROCK			WHOLE ROCK
[6114] HAMAGUCHI H. (1960)	samp. 42	31.58	130.65	31.58	130.65	RYUKYU ARC / RYUKYU ARC / KYUSHU / SAKURAJIMA / PACIFIC OCEAN	VOLCANIC ROCK			WHOLE ROCK
[6114] HAMAGUCHI H. (1960)	samp. 43	31.58	130.65	31.58	130.65	RYUKYU ARC / RYUKYU ARC / KYUSHU / SAKURAJIMA / PACIFIC OCEAN	VOLCANIC ROCK			WHOLE ROCK
[6114] HAMAGUCHI H. (1960)	samp. 44	31.58	130.65	31.58	130.65	RYUKYU ARC / RYUKYU ARC / KYUSHU / SAKURAJIMA / PACIFIC OCEAN	VOLCANIC ROCK			WHOLE ROCK
[6114] HAMAGUCHI H. (1960)	samp. 45	31.58	130.65	31.58	130.65	RYUKYU ARC / RYUKYU ARC / KYUSHU / SAKURAJIMA / PACIFIC OCEAN	VOLCANIC ROCK			WHOLE ROCK
[6114] HAMAGUCHI H. (1960)	samp. 46	31.58	130.65	31.58	130.65	RYUKYU ARC / RYUKYU ARC / KYUSHU / SAKURAJIMA / PACIFIC OCEAN	VOLCANIC ROCK			WHOLE ROCK
[6114] HAMAGUCHI H. (1960)	samp. 47	31.58	130.65	31.58	130.65	RYUKYU ARC / RYUKYU ARC / KYUSHU / SAKURAJIMA / PACIFIC OCEAN	VOLCANIC ROCK			WHOLE ROCK
[6114] HAMAGUCHI H. (1960)	samp. 48	31.58	130.65	31.58	130.65	RYUKYU ARC / RYUKYU ARC / KYUSHU / SAKURAJIMA / PACIFIC OCEAN	VOLCANIC ROCK			WHOLE ROCK
[6114] HAMAGUCHI H. (1960)	samp. 49	31.58	130.65	31.58	130.65	RYUKYU ARC / RYUKYU ARC / KYUSHU / SAKURAJIMA / PACIFIC OCEAN	VOLCANIC ROCK			WHOLE ROCK
[6114] HAMAGUCHI H. (1960)	samp. 50	31.58	130.65	31.58	130.65	RYUKYU ARC / RYUKYU ARC / KYUSHU / SAKURAJIMA / PACIFIC OCEAN	VOLCANIC ROCK			WHOLE ROCK
[6114] HAMAGUCHI H. (1960)	samp. 51	31.58	130.65	31.58	130.65	RYUKYU ARC / RYUKYU ARC / KYUSHU / SAKURAJIMA / PACIFIC OCEAN	VOLCANIC ROCK			WHOLE ROCK
[6114] HAMAGUCHI H. (1960)	samp. 52	31.58	130.65	31.58	130.65	RYUKYU ARC / RYUKYU ARC / KYUSHU / SAKURAJIMA / PACIFIC OCEAN	VOLCANIC ROCK			WHOLE ROCK
[6114] HAMAGUCHI H. (1960)	samp. 53	31.58	130.65	31.58	130.65	RYUKYU ARC / RYUKYU ARC / KYUSHU / SAKURAJIMA / PACIFIC OCEAN	VOLCANIC ROCK			WHOLE ROCK
[6114] HAMAGUCHI H. (1960)	samp. 54	31.58	130.65	31.58	130.65	RYUKYU ARC / RYUKYU ARC / KYUSHU / SAKURAJIMA / PACIFIC OCEAN	VOLCANIC ROCK			WHOLE ROCK
[6114] HAMAGUCHI H. (1960)	samp. 55	31.58	130.65	31.58	130.65	RYUKYU ARC / RYUKYU ARC / KYUSHU / SAKURAJIMA / PACIFIC OCEAN	VOLCANIC ROCK			WHOLE ROCK
[6114] HAMAGUCHI H. (1960)	samp. 56	31.58	130.65	31.58	130.65	RYUKYU ARC / RYUKYU ARC / KYUSHU / SAKURAJIMA / PACIFIC OCEAN	VOLCANIC ROCK			WHOLE ROCK
[6114] HAMAGUCHI H. (1960)	samp. 57	31.58	130.65	31.58	130.65	RYUKYU ARC / RYUKYU ARC / KYUSHU / SAKURAJIMA / PACIFIC OCEAN	VOLCANIC ROCK			WHOLE ROCK
[6114] HAMAGUCHI H. (1960)	samp. 58	31.58	130.65	31.58	130.65	RYUKYU ARC / RYUKYU ARC / KYUSHU / SAKURAJIMA / PACIFIC OCEAN	VOLCANIC ROCK			WHOLE ROCK
[6114] HAMAGUCHI H. (1960)	samp. 59	31.58	130.65	31.58	130.65	RYUKYU ARC / RYUKYU ARC / KYUSHU / SAKURAJIMA / PACIFIC OCEAN	VOLCANIC ROCK			WHOLE ROCK
[6114] HAMAGUCHI H. (1960)	samp. 60	31.58	130.65	31.58	130.65	RYUKYU ARC / RYUKYU ARC / KYUSHU / SAKURAJIMA / PACIFIC OCEAN	VOLCANIC ROCK			WHOLE ROCK
[6114] HAMAGUCHI H. (1960)	samp. 61	31.58	130.65	31.58	130.65	RYUKYU ARC / RYUKYU ARC / KYUSHU / SAKURAJIMA / PACIFIC OCEAN	VOLCANIC ROCK			WHOLE ROCK
[6114] HAMAGUCHI H. (1960)	samp. 62	31.58	130.65	31.58	130.65	RYUKYU ARC / RYUKYU ARC / KYUSHU / SAKURAJIMA / PACIFIC OCEAN	VOLCANIC ROCK			WHOLE ROCK
[6116] MATSUMOTO H. (1960)	samp. 35	30.45	130.22	30.45	130.22	RYUKYU ARC / RYUKYU ARC / KUCHINOERABU-JIMA/KUTINOERABU-ZIMA / NEMACHI / PACIFIC OCEAN	VOLCANIC ROCK			WHOLE ROCK	58.57	0.81	18.08		3.72		3.93	6.35	3.02	0.12	1.47	2.91	0.16
[6116] MATSUMOTO H. (1960)	samp. 167	30.45	130.22	30.45	130.22	RYUKYU ARC / RYUKYU ARC / KUCHINOERABU-JIMA/KUTINOERABU-ZIMA / ZYO-GA-HANA / PACIFIC OCEAN	VOLCANIC ROCK			WHOLE ROCK	58.74	0.8	17.93		3.72		3.32	6.02	3.42	0.08	1.43	2.84	0.16
[6116] MATSUMOTO H. (1960)	samp. 48	30.45	130.22	30.45	130.22	RYUKYU ARC / RYUKYU ARC / KUCHINOERABU-JIMA/KUTINOERABU-ZIMA / KUCHINOERABU-JIMA/KUTINOERABU-ZIMA / PACIFIC OCEAN	VOLCANIC ROCK			WHOLE ROCK	57.4	0.85	18.11		3.25		3.24	6.8	4.09	0.09	1.39	2.73	0.18
[6116] MATSUMOTO H. (1960)	samp. 46	30.45	130.22	30.45	130.22	RYUKYU ARC / RYUKYU ARC / KUCHINOERABU-JIMA/KUTINOERABU-ZIMA / KUCHINOERABU-JIMA/KUTINOERABU-ZIMA / PACIFIC OCEAN	VOLCANIC ROCK			WHOLE ROCK	57.56	0.72	16.29		4.37		2.4	7.96	4.11	0.17	1.43	2.75	0.15
[6116] MATSUMOTO H. (1960)	samp. 50	30.45	130.22	30.45	130.22	RYUKYU ARC / RYUKYU ARC / KUCHINOERABU-JIMA/KUTINOERABU-ZIMA / KUCHINOERABU-JIMA/KUTINOERABU-ZIMA / PACIFIC OCEAN	VOLCANIC ROCK			WHOLE ROCK	60.68	0.8	15.81		3.51		3.33	5.72	4.72	0.15	1.58	2.86	0.13
[6116] MATSUMOTO H. (1960)	samp. 64	30.45	130.22	30.45	130.22	RYUKYU ARC / RYUKYU ARC / KUCHINOERABU-JIMA/KUTINOERABU-ZIMA / KUCHINOERABU-JIMA/KUTINOERABU-ZIMA / PACIFIC OCEAN	VOLCANIC ROCK			WHOLE ROCK	60.29	0.92	16.89		2.97		4.5	6.16	3.28	0.11	1.5	2.82	0.12
[6116] MATSUMOTO H. (1960)	samp. 62	30.45	130.22	30.45	130.22	RYUKYU ARC / RYUKYU ARC / KUCHINOERABU-JIMA/KUTINOERABU-ZIMA / KUCHINOERABU-JIMA/KUTINOERABU-ZIMA / PACIFIC OCEAN	VOLCANIC ROCK			WHOLE ROCK	57.07	0.98	18.24		3		4.9	6	3.55	0.17	1.16	2.86	0.17
[6116] MATSUMOTO H. (1960)	samp. 126	30.45	130.22	30.45	130.22	RYUKYU ARC / RYUKYU ARC / KUCHINOERABU-JIMA/KUTINOERABU-ZIMA / KUCHINOERABU-JIMA/KUTINOERABU-ZIMA / PACIFIC OCEAN	VOLCANIC ROCK			WHOLE ROCK	56.36	0.91	17.39		2.74		5.41	7.77	4.83	0.13	1.24	2.48	0.11
[6116] MATSUMOTO H. (1960)	samp. 138	30.45	130.22	30.45	130.22	RYUKYU ARC / RYUKYU ARC / KUCHINOERABU-JIMA/KUTINOERABU-ZIMA / KUCHINOERABU-JIMA/KUTINOERABU-ZIMA / PACIFIC OCEAN	VOLCANIC ROCK			WHOLE ROCK	57.78	0.83	17.76		3.88		3.92	6.15	3.7	0.14	1.45	2.76	0.16
[6116] MATSUMOTO H. (1960)	samp. 129	30.45	130.22	30.45	130.22	RYUKYU ARC / RYUKYU ARC / KUCHINOERABU-JIMA/KUTINOERABU-ZIMA / KUCHINOERABU-JIMA/KUTINOERABU-ZIMA / PACIFIC OCEAN	VOLCANIC ROCK			WHOLE ROCK	54.47	0.72	18.35		3.72		4.66	7.8	4.16	0.1	1.08	2.58	0.13
[6116] MATSUMOTO H. (1960)	samp. 109	30.45	130.22	30.45	130.22	RYUKYU ARC / RYUKYU ARC / KUCHINOERABU-JIMA/KUTINOERABU-ZIMA / KUCHINOERABU-JIMA/KUTINOERABU-ZIMA / PACIFIC OCEAN	VOLCANIC ROCK			WHOLE ROCK	58.73	0.81	17.05		2.47		4.72	6.61	4.18	0.11	1.43	2.74	0.18
[truncated: 111,802 more rows]

## Sheet: Intracontinental
CITATIONS	LOCATION	LOCATION COMMENT	LATITUDE MIN	LATITUDE MAX	LONGITUDE MIN	LONGITUDE MAX	LAND OR SEA	SAMPLE NAME	MIN. AGE	MAX. AGE	GEOL.	AGE	ROCK TYPE	MATERIAL	SIO2(WT%)	TIO2(WT%)	AL2O3(WT%)	FE2O3(WT%)	FEO(WT%)	FEOT(WT%)	CAO(WT%)	MGO(WT%)	MNO(WT%)	K2O(WT%)	NA2O(WT%)	P2O5(WT%)	LOI(WT%)	ZR(PPM)	NB(PPM)	LA(PPM)	CE(PPM)	PR(PPM)	ND(PPM)	SM(PPM)	EU(PPM)	GD(PPM)	TB(PPM)	DY(PPM)	HO(PPM)	ER(PPM)	TM(PPM)	YB(PPM)	LU(PPM)	HF(PPM)	TA(PPM)
[truncated: 60,449 more rows]

[truncated: 1 more sheets: Ocean island]
